# Supplementary material for: Transcriptomic responses of the olive fruit fly Bactrocera oleae and its symbiont Candidatus Erwinia dacicola to olive feeding
Source: Sci Rep. 2017 Feb 22;7:42633. doi: 10.1038/srep42633 (PMC5320501; doi:10.1038/srep42633)
Supplement: Supplementary Table S1 [file srep42633-s2.xls]

## Sheet: Sheet1
Sequence name	Sequence description	Sequence length	Hit description	Hit ACC	E-Value	Similarity	Score	Alignment length	Positives	Sequence	Reference
contig03652	alcohol dehydrogenase 2	995	gi|29169853|emb|CAD32744.1|alcohol dehydrogenase-2I [Bactrocera oleae]	CAD32744	0	99	520.776	258	257	AATGAAAAaCTAATGAACATTTATTCAATTCAGACTTTTAACTTGTAAACTAAATAACATATATATACTTACTATACGTATGTACATATTTACATGTATATACAATATTAAAAATTATCGCAGATGTTGCCTAAAAAGCCTAGTTGAATGTGGGTTGCCAGTAGACGGTCGGTGTGACCTTGGACAAAGTGCCTTGGTTGCTAATATAGATGCCACCATTCTCGGCTGTATCgAGCACCTGAGtCAAATGAGCGCCACAAGCTTCGGGTTTCTGCGTCTTGGTGTTGTTGAGcTTATCACCAATCACCTTCGAATATTCGAAGGTGTATTTAGTaGCAATATTGTTCTTCAACGGCGTTTCTGTCAAACCGGGACAgAATGTGGCTACCGCAATACCGG…	-
contig00566	kinesin heavy chain	1676	gi|195121206|ref|XP_002005111.1|GI20293 [Drosophila mojavensis] >gi|193910179|gb|EDW09046.1| GI20293 [Drosophila mojavensis]	XP_002005111	0	97	712.605	382	371	TTTTTTGTATTCTGTGAAATTATATTTTATATCATTAGTTTTCCTTTTtCATATTACAATTAATTATGTGTTTCATGTAAAATAAATAATAATtATTTTTTtCTAAATAGAAATATTAAATTATTTGTTATATGCTTCCCCATATAATGTACTTGCTAAGAaTACGACACGCCTTCAATGCATTTCAACATTTCTAAAACCTTCTATTCATTTCACCcACTTTCACATAATCGTGCTCcAGCTGCTTCATCACAAaTATTTATGATCTTtCGTTTtCTtCACCctCATCATCTACTcGCCCCCATTTTTTTTTtGCTTGCTTGCTTGCATCATTCATTGGAAAATTGCAAATTTGTTTTCTTTtGTTTTTTtAAaCATACGTATTATATTAAAAAATAA…	-
contig00186	collagen alpha-2 chain	2072	gi|195438519|ref|XP_002067184.1|GK24152 [Drosophila willistoni] >gi|194163269|gb|EDW78170.1| GK24152 [Drosophila willistoni]	XP_002067184	3.1207e-176	80	561.222	409	331	CATATTTACTATTATTTACATtCATGTATTTATATAGTAAAATAGTTAAGTtACATTATTTTGGCTTGTATTtGGTTTtATTtGCAAAAAaCTATAaTTAAACAaTTTtAATATATTTtCTATAAAAAaTATATTAACGCATGCTCGGCAGTATTtGGTGTGTGAAATTGAATTTTTTtCATTCCTtATAaTtATTTtCATAActATTTTttAAAGTGTTGTAAGCTCTTCAACCCGACTTtAGTAATCTGATATTACTGCCGTATACGCGTATTtACAAACAAGAGTATGCGCTTGACAGAACCGTCAGAACTTTTTTCAATATGTTCATGTGTATAAAATGATAATACATATAATATATTAAGAGgaGGACGTAGAAAGATTTTACAAAAGTTTCCT…	-
contig00712	integrin beta-ps	1607	gi|195447350|ref|XP_002071175.1|GK25655 [Drosophila willistoni] >gi|194167260|gb|EDW82161.1| GK25655 [Drosophila willistoni]	XP_002071175	1.22911e-135	87	424.861	302	265	GGTTGGAAAGAGCTACCACAAAAAaTTTTACTCCCTTACGACGCTAACATTATATGCATATTTATATATTTGTTTGGCTGTCTGAAGTTTGTGTCTGAACATATGTATGTATGTGAAACTCAAAAGTATAAAATATATTCGTTTGTAAACTAATATGTGTATATATCTAAACTGTATATCATTTTCAAGGCACATgCATTTCTTCTCGCTAAGTTATCGCCATTGCTGCTTAAAATGTGTATATATGTTTGTATATGTATATATTAATGGCAGTATACGGTTGAAAATGATCCTCATTATGCAAACGGTAGCACACAACAACAACAACTAAGTGCATTTCTATACTATCCAAAAATTATTGAAATTTCGACTGTCTACCAAAGCTTAAGCCATATTTTT…	-
contig00512	succinate dehydrogenase	1706	gi|195436412|ref|XP_002066162.1|GK22213 [Drosophila willistoni] >gi|194162247|gb|EDW77148.1| GK22213 [Drosophila willistoni]	XP_002066162	0	93	610.912	338	317	AAAAatATtCATTCTTGACGCTTTATTATTTAATTAACTTTCATGTACAATTTTTCCTTCCTCTTTTCATTATCGTTAAATATTTTtGTTTTTATATTTACGTATATAATTTAATAAAATTTTAACAAATCACTAGAAGTAGCAAAAAACATACTACAAATACACAACACACCACTTCTAGCAGAATATCATGAAGTTTTAAATTATTtAAAGACAGTGTTAGATTTTTTTCAACGAATGCGTTACGTTAAGGCGACTCTACTTGGCTTTACCGCGTTCTAATTATAAGCTAAAAAAAaTAAAACTATTAAGTAAATAAAAaCATAATTGATTGTTTCCGTCCTAAAAGTCATCATTAAGTATACAATGCAAGATACTTTTAGAAGTGTTGCGTGTAGA…	-
contig04296	ribosomal protein l23a	917	gi|289740439|gb|ADD18967.1|60s ribosomal protein L23 [Glossina morsitans morsitans]	ADD18967	2.7162e-83	99	263.077	132	131	ATTTTAGATAAAATTAAGTTTTATCCGTTTTTtAATGTCTGTTTTCTCTGAAAAttTCTATATATAAAAGAAACGAATAACGCgTAACGTTTATATGATGCCGATCTTGTTGGCAATATCTAGCGCATCATAATCACGAGCcAAtCGCACGTACGCCTTCTTCTGACCATCTGGTCTCACCAGGATGTTGACCTTGGCTACCTTAATGTCATACAATTTACGTACAGCGGCACGTACGTGATTCTTATTCGCACGCAAGTGAGTCAAGAACACCAGTGTGTTGTTGTCTTCAATcTTCTTCATGGCGGCTTCAGTGGTCAATGGGTATTTAATGATATTGTAAGCATCCATGCGATTTCTGGTTGGCACCGACTTCCTTGGGTATTTAGGACGGCGGGG…	Le Goff et al 2006 Xenobiotic response in D. melanogaster Sex dependence of P450 and GST gut induction
contig01557	mitochondrial ribosomal protein l32	1356	gi|195388634|ref|XP_002052984.1|GJ23582 [Drosophila virilis] >gi|194151070|gb|EDW66504.1| GJ23582 [Drosophila virilis]	XP_002052984	1.03834e-75	73	245.743	203	149	GgTGTTGGCACAACGTGAAGTAACAATTAGAGCGGATATTCTTATGCCcgAACTTCATGCTCAACTtgCACAGGAAGGAGCTAACTTGCTTGTTAATACTTTAAATAATTTCTCAAaCTGTTCAGAATTTTTTTCATATAGCACCCAAaTAaCAACAGCCATTACTAATGTGAATTGGTCTCAATTGAGTGCAGAACAGATACATCGCAGGTTTCGTGCACTTTTTGGCTTTAAGCATTTAAATACGagATTTCAGAATAAAAATaTTCAATTGATCGATGTtAAACaGCctGCTGTACAAGAGCTCCTTCTCCCTTTGGATAATAtggaGTGCGGCTCGTTTTtGtACGATCGAAATAAACGTCTgCTTTTAGTCCGTTGCGCCGACAACACATATTT…	Le Goff et al 2006 Xenobiotic response in D. melanogaster Sex dependence of P450 and GST gut induction
contig07678	ribosomal protein l35a	583	gi|195497343|ref|XP_002096058.1|GE25280 [Drosophila yakuba] >gi|38047825|gb|AAR09815.1| similar to Drosophila melanogaster CG2099, partial [Drosophila yakuba] >gi|194182159|gb|EDW95770.1| GE25280 [Drosophila yakuba]	XP_002096058	3.98445e-76	98	236.113	119	117	TTTTTTAAaTTTAAAGATAATTTTTATTtGTTTAAAAAACAGGTTTGCAAGTCAGATTAAAGTTAATTATTAACATAATcACTTAAATTCTCGATGGATACAACATAATGCGAATGCGGTGACCCATGGCGTGACCAGGCAAATTTCTGTTGAAACGGGCACGCACAGATCCAGTGTTTCCATGCAGGCGGGTCACTTTACCCCAGATGGCGCGAATTCTGGTCTTGCGTTCTGGGTGTTGTGGCACGCACTTCTTTGTCTTAGCTTTGTAAACATACACACAACGCTTGCCAATGTAGAATTGACCGTGTTCCTTTCGACGAGCACCTTCAATCTTCAAGATAGCCTGGCTTTCGTGTTGGTTGCGGAGACCACGCTTGTAACCAGTGAACACTGCCT…	Le Goff et al 2006 Xenobiotic response in D. melanogaster Sex dependence of P450 and GST gut induction
contig00132	actin	2201	gi|194750526|ref|XP_001957581.1|GF10484 [Drosophila ananassae] >gi|190624863|gb|EDV40387.1| GF10484 [Drosophila ananassae]	XP_001957581	0	97	613.224	321	313	CACATTGATTTTATTTAATTCTCTTAAAGAATCACATTCTTCACACAATATATTTTTTTCAGTGTATTCGCACATTTCTATTCATTAATAGTTTTtATTCAATTTAATTGTAATTGGCCAAAATGTTAAATATTTAGTTATATACTTTcTCGTACTATATTGTTTCACTTTTTCATagCTGATCATAAAAATGAAAATTTAGGTtAaTAATAGAATAACATACACTTGCAACGCTTGCATAAGTAATGCAAATAatGCAATTAAATATAATAGTTtATTAAcTtCGTagAAAAAaTGAaCATTCAACTCAATTGCAaCACTTGCACTTGCGCTCAGCAGCTGAAAGAGCGTAAATACATATGTATGTGTATAAAAGTGCCAACATTACAATAAATGCGT…	detox chip (mosquito)
contig01966	cytoplasmic partial	1269	gi|338227729|gb|AEI91060.1|beta-actin [Onthophagus binodis] >gi|338227731|gb|AEI91061.1| beta-actin [Onthophagus sagittarius]	AEI91060	2.112e-71	99	233.032	111	110	ATCATTCTTGGGTATGGAAGCCTCCGGTATCCACGAAACCACATACAACTCCATCATGAAGTGTGATGTTGACATCCGTAAGGATCTgtATGCCAACActGTGCTTTCTGGTGGTACCACCATGTACCCAGGTATTGCTGACCGTATGCAGAAGGAAATCACCGCTTTGGCTCCATCAACAATGAAGATCAAGATCATTGCACCACCAGAACGCAAATACTCCGTATGGATCGGTGGTTCTATCCTTGCTTCTTTGTCTACCTTCCAACAGATGTGGATCTCGAAACAAGAATACGACGAATCCGGCCCATCAATTGTGCACAGGAAATGCTTCTAAACTGGTTAaTGGTATTTTACTtAACATAACCAAACAAAATTCTAGAATTTTAAAGCATTTTT…	detox chip (mosquito)
contig01036	actin- muscle-specific	1486	gi|307197032|gb|EFN78404.1|Actin, clone 211 [Harpegnathos saltator]	EFN78404	1.76641e-37	100	142.51	68	68	TTCCATAGTTAATTCTCTAGTAAACTTTGCTATGCTTCATGGCATTAGCTGAATAAGGAGATTTCTGGACGTACTTCGTTATCATAAATTAAGTCGACTTGTATACTAACGACGACAGTATCGAGACAGTGTGTTTAGAGCACCcATCCcGTCACCATTAGAGAAGTGTAGACAGCTCTTAATATCGTTTATAACTCGCTATTACAGGTTTAAAGTGTATCGACTATGCTTGCATCAAAAGACCTGAaCAAAACTTAACTCATAGCTCTGCTGTTTCGTACTGTTAACGCTCGCTGATATATTCCTGCTACCCTACCTGTTTCGGCAAACAAGTTTAGACCTGAGGGTCGATATGGAAGTGAAATGCTTTTGAAGAACTTTAGTGATAAAAAAaGTAGA…	detox chip (mosquito)
contig05842	ubiquitin b	746	gi|195469924|ref|XP_002099886.1|GE16472 [Drosophila yakuba] >gi|194187410|gb|EDX00994.1| GE16472 [Drosophila yakuba]	XP_002099886	4.14299e-131	99	380.948	192	191	AAatAGtGCATCAtaTAATTTATTTTCTTTTAAACAtAAAAAAAaCGGTaTATTTCAATTTTTAATCAGAACTGATGTTAAAAGCGTTAAATTACAAAATAGAGCTAAATTAACGAGATACAATGAATACTCTTGAATTTTGAATTTGGTGGTTTTCTATTTAAATTTAGAATGCGCCTCCGCGAAGACGTAGCACCAAATGGAGTGTCGATTCCTTCTGTATATTGTAGTCGGACAAAGTTCGTCCATCCTCGAGTTGCTTACCGGCGAAGATCAGACGTTGTTGATCTGGTGGAATGCCCTCCTTATCTTGAATCTTAGCCTTTACATTCTCAATTGTGTCCGATGGCTCAACTTCCAAAGTAATAGTTTTGCCGGTGAGTGTCTTCACGAAAATTT…	-
contig04565	ribosomal protein s27	884	gi|198462092|ref|XP_001352335.2|GA10310 [Drosophila pseudoobscura pseudoobscura] >gi|198142795|gb|EAL29373.2| GA10310 [Drosophila pseudoobscura pseudoobscura]	XP_001352335	4.9605e-52	100	176.022	84	84	GGACATTTATTTTCTTAAAAAAACGCACAATAAATTTAAATTTTGGTTTTCAACGCATACAGtGTAATtGCAAATATATTTtAaTtGAAAAagATGTGCATTACTTTTaCAAGAAaTCGTAaTCGTGCCATTTTAAGAATATtACTGCCAAGGTCAAAACTGTTtAGTTAAAATATCTTAGCCtGATCAAAATAGTAATAATTATATTtCGCCCTTGAACAACTGCACACACTATCATTAGATTACAATTTTCATACATTTCAAATTTAAATGCTGTCGCGAATGTTTCTCATCCAAGGTGAGCCATAGAAAAAAaTCCaTTGTTTATTGAGTTAAATGACACATGTATTTACACCAAATACAATTAATATGCATTTGATCTCCAAGTTCATTTTACCA…	-
contig01786	tubulin beta chain	1302	gi|281362709|ref|NP_001163753.1|beta-Tubulin at 97EF, isoform B [Drosophila melanogaster] >gi|21428640|gb|AAM49980.1| LP10436p [Drosophila melanogaster] >gi|272477210|gb|ACZ95047.1| beta-Tubulin at 97EF, isoform B [Drosophila melanogaster]	NP_001163753	0	97	676.396	363	355	TtttGGATTGTACAAAATATTTGCAACTTTTATTTTATTTATTTTTTATACTAAATGTTTTATGCTTAACAAAACATTACATGCAAATTACATTGTAAAGTGAACAACAGCAAAAaTAATTATTGTTCTGAAAACATTACAGTTGGGCGAACAGTCGATCAACAACACTCCATTTGATTTCGACATTTTCGACGCAGTTGGTCATTAGAGGCCACCATTTTGTATGGCATTATCTTCGTACGCCTCGTGCTCGTCTTGTTCGTCGTCAAATTCAACATCATCCTCGACGCTGGCCTCCTGATACTGTTGATATTCGGAAATCAAATCGTTCATATTCGATTCGGCTTCGGTGAATTCCATTTCGTCCATGCCCTCGCCGGTGTACCAATGCAGGAACGC…	detox chip (mosquito)
contig02833	alpha tubulin	1110	gi|24661815|ref|NP_524009.2|alpha-Tubulin at 67C [Drosophila melanogaster] >gi|195326411|ref|XP_002029922.1| GM25175 [Drosophila sechellia] >gi|195589121|ref|XP_002084304.1| GD14204 [Drosophila simulans] >gi|135421|sp|P06606.1|TBA4_DROME RecName: Full=Tubulin alpha-4 chain >gi|158737|gb|AAA28988.1| alpha-tubulin 4 [Drosophila melanogaster] >gi|23093785|gb|AAF50226.2| alpha-Tubulin at 67C [Drosoph…	NP_524009	0	93	568.926	335	313	GTTTtCATTGACTTTATTTAGTACACGTAAAAaTTAAaTTACATTTtGTTtGTTTTTAAATAAGTAACAAAGTATTTCCCcTTGAAATAAAACAATTTAAAGTTCATAATCATCGTTAACACTTTGTTCTTGATCATCTGTACCAACTTCTTCATAATCTCTCTCTAATGTGGCCAagTCCTCACGAGCTtCcGTAAACTCACCTTCTTCCATGCCTTCGCCAACATACCAATGCACAAATGCACGTTTCTTAAACATTAAATCAAACTTGTAATCCAAGTTACTGAACGCAACAGCAATAGCGGTTGTATTTGATAGCATACAAACCGCACGAAGAGTCTGGGCCAAATCTCCTCCGGGTACGCATGCAGGCTTCTCATAATTAATTCCAATTTTGAA…	detox chip (mosquito)
contig09856	60s ribosomal protein l13a	392	gi|289743751|gb|ADD20623.1|60s ribosomal protein L13a [Glossina morsitans morsitans]	ADD20623	3.70862e-80	99	245.358	123	122	CTTTCCGTGCGGTTCTTTAACATGACTGGTTTGTCGAATAGGGCCGTTGTTATTGATGGTCGTGGCCATCTGGTTGGCCGTTTGGCCTCCGTCGTCGCCAAATACTTGCTTCAAGGAGGTAAAGTAGCAGTTGTACGTTGCGAAGAATTGAACCTCTCTGGTCACTTCTACAGAAATAAAATCAAGTACTTGGCGTATTTGCGCAAACGCTGTAACGTAAATCCTGCTCGTGGTCCATATCACTTCCGTGCTCCATCAAGGATTTTCTTCAAAGCTGTACGAGGCATGATCCCACACAAAACTAAGCGTGGTCAAGCTGCACTTGCCCGTCTCCGCGTTTTTGATGGTATTCCACCACCATACGACAAGCGTCGTCGTGTCTGTGTACCAAT	Gomulski et al 2012 Transcriptome profiling of sexual maturation and mating in the mediterranean fruit fly Ceratitis capitata
contig01448	glyceraldehyde 3 phosphate dehydrogenase 2	1382	gi|195457062|ref|XP_002075409.1|GK17768 [Drosophila willistoni] >gi|194171494|gb|EDW86395.1| GK17768 [Drosophila willistoni]	XP_002075409	4.46422e-165	83	479.945	315	262	GTTCAAAAGTGtAgTTTTTTTttATAAAATTGTTGGATTCGATACAGTTCGCGATATTCAAATTTTATCTACAAAAaGAAATAGAAATGAATGTCGGTTTGTTACATTAGCGTAAATCTAAAGCGAATAAGCAAAACATTGCCATTATTCTAAAAGGTAtACCATAATTTTCTTTATTCGAAaCATTTATCATTTTTTCTTGCTATCACACTTGTTGCCGCCCTTTTtAGCATCTTTTTtACCTTTTGCCTTTTTATCCGCCTCTTGCACATATTTTACCAGATCAATCATACGCGAGGAATAACCATATTCATTGTCATACCAAGAGATTAATTTATAAAATGTATCGGTTAATGCTATGCTCGCTTTAGCGTCAAAAATTGAAGAACGCGCATCAGT…	Gomulski et al 2012 Transcriptome profiling of sexual maturation and mating in the mediterranean fruit fly Ceratitis capitata
contig05987	40s ribosomal protein s7	736	gi|125772855|ref|XP_001357686.1|GA15097, isoform A [Drosophila pseudoobscura pseudoobscura] >gi|195159375|ref|XP_002020557.1| GL14058 [Drosophila persimilis] >gi|195176043|ref|XP_002028670.1| GL14128 [Drosophila persimilis] >gi|390176920|ref|XP_003736238.1| GA15097, isoform B [Drosophila pseudoobscura pseudoobscura] >gi|54637418|gb|EAL26820.1| GA15097, isoform A [Drosophila pseudoobscura pseudoob…	XP_001357686	6.01909e-130	99	376.711	192	191	CGTCGTtATTTTtAATTTTATTTTAAAaaTTTTTATTATTtATTACTTTCTTCgAAATACGTTGTTAAAAACGTATTTACCAAAGAATCATTTAATATTCCCCCTTTTTTCCGCATCGGATAGAAATTAAACATTCAAGAAGTTATCTGGGAATTCAAAAGTGACATCCCGACCGGTAAGCTTTTTGTACACAGAGGTGAAAGTATCAACTTTGTGTTCAATAGTGGTTTGTTGATTCTTGTCCAAATGCACCTTGATCAACTGCGAGCCATCAAGCTTGACGCGGATGCGCTTGCCAACGATTTCAGCTGGGAAGACCAAATCCTCTAAGATAGCATCGTACACTGCGGTGAGCGTACGTGAGCGTGGCCGCTTTTGCTTCAATGGATTCCTGGCCTT…	Gregory et al 2011 A de novo expression profiling of Anopheles funestus malaria vector in Africa using 454 pyrosequencing
contig04923	heat shock protein 23	848	gi|339716576|gb|AEJ88464.1|heat shock protein 20 [Bactrocera dorsalis]	AEJ88464	6.27702e-112	97	331.643	170	166	AACATTAAGATTTATTTAAATGATAGAATATATATTTTAGAAAAGATACAGTATTATTTCATAATACAATTTTTGGCAACAATTAACTGCATATGTACATATATGTGTGTATGTATATTGATTGAAGTGAATTAACAGTGAAACGAATCAATTGAATTGACTGAATCAACCCTGAGCAGCAAAGCGAGTGAAGACAGTGAGCGCTTAAGCGTTTGCCTGCTCCTCGCTGGTGACTTCTTTGGGATTTTCCTTCACATTCAAATGTGCGGGACCAACTTGTTGAATTGGGACCACACGCTCATTGGACTTATCCTCGATAGCTGGCTTCGGCACACGTACAGTTAAAACGCCATCTGAAGACAGTGTGGACACAACTTTATCGGCCTGGAATCCCTTTGG…	Le Goff et al 2006 Xenobiotic response in D. melanogaster Sex dependence of P450 and GST gut induction
contig02774	heat shock protein 27	1116	gi|339716574|gb|AEJ88463.1|heat shock protein 20 [Bactrocera dorsalis]	AEJ88463	6.61962e-133	97	389.808	212	207	TTTTTTttttttttGAtttttttaaaaCGTACAAACAACTTATTTATTTGACAAACAAATATCGGTTACAAACGAGTGTCTCTCATAGTATTTACTACACAGTAGTCACCGAAAATTTTGTATTACAAAAAAAAAAaGAAAATACAAAGTATATATTTCTTATTTATTATAAAACACTGGAACATTAAATGCTTAGTGATGGAATAGCTTTTAGTCGACTTAAACTAAATGAGTGGCAATGACCAGAAATGTTGATGATGAAGTGTGAGGTGACGAATTTTTATATGGTGCTTTTATAACGCAACTTCTTCTGCACATATGCATTCACTCATTTTGCAGATTTCTTATCGCTATTCTCTTTCGCCTTGCCTTCGCTATTAGTTTCCTCCGGTGCTTTGA…	Le Goff et al 2006 Xenobiotic response in D. melanogaster Sex dependence of P450 and GST gut induction
contig00907	heat shock protein 83	1528	gi|308387486|gb|ADO30471.1|heat shock protein 90 [Bactrocera dorsalis]	ADO30471	0	100	707.597	389	389	GATTTTAATAAACAATTCGTTTATTTTTAATTTCTTATTGTTAATACAGAATCCATAACATACAGTATTAAGTTCATTTAAATATTTATCCCTATGTGGATTCTCACACGCATACATCGATTTAAACGAAAGCTCCCATCTTTTGATAGGATTAGGCCGCTTAAAACGCGACAACAAAATGCTATTTTGATACTCATTAATTGAACATAAATAGTAGCTATAAGTCTAGAATTTTAGAGTTGTTCGCTAAATCGAATACAAAATTATGTAAACTAAATGAACTTATTATGTAAAAACTAGCAAAATTCGTATTCAAATTTTGGAACATTGGAATTTTGTCAGTATTTATGTAATTTAATCGACTTCTTCCATATGTGAGGCATCCTCAGTGTCATCAAC…	Le Goff et al 2006 Xenobiotic response in D. melanogaster Sex dependence of P450 and GST gut induction
contig11288	ribosomal protein l13a	283	gi|21357053|ref|NP_649560.1|ribosomal protein L13A [Drosophila melanogaster] >gi|194898819|ref|XP_001978961.1| GG12958 [Drosophila erecta] >gi|195343731|ref|XP_002038445.1| GM10821 [Drosophila sechellia] >gi|195502030|ref|XP_002098046.1| GE10144 [Drosophila yakuba] >gi|195568491|ref|XP_002102248.1| GD19800 [Drosophila simulans] >gi|31340319|sp|Q9VNE9.1|RL13A_DROME RecName: Full=60S ribosomal prot…	NP_649560	5.57857e-37	95	133.65	69	66	TACTGCCAAGTTGGACGTTTGTCAAGCGAAGTCGGCTGGCACTACCAAGATGTCGTTAAGAGTCTGGAAAGGAAACGCAAGGCTAAGTTGCGTGTCACTCTGAAACACAACAGAATCATGAAGAAGTTGACGGTTAAGGCTCGCGAAAACATTGCGAAGGTGGCGGAACCTTTCAACAAAATCATTAAATCTTACGGATACGAAGTTTAAAAAaCGTACCCCTAAGTTTGTTTAAAATGATCGGAATTCATTTTTtAaTAAAAaGAaTAaCaTAAGTAAATTT	Gomulski et al 2012 Transcriptome profiling of sexual maturation and mating in the mediterranean fruit fly Ceratitis capitata
contig07359	ribosomal protein 49	610	gi|2500374|sp|Q94460.1|RL32_DROACRecName: Full=60S ribosomal protein L32; AltName: Full=Ribosomal protein 49 >gi|1519359|gb|AAB07488.1| ribosomal protein 49 [Drosophila acanthoptera]	Q94460	1.01161e-90	99	273.092	134	133	tttggATGTCATGCATAAACGGACTATGCGTATATTGTAGTTATATGAATACTCGATAAAAAAATTACTTAAATTTCAGATTTTATATTTAAGTTGGCGAAAATTAAAAGAACAGCGACAAACTTAAGTTTATTCGTTCTCCTGTGATCGCAAGCGACTGTTGGGATTGGTGAGACGAATTGACAGCTGCTTGGCGCGCTCAACAATTTCCTTCCGCTTTTTGGAAGATACGCCGTGAGCGATTTCTCCGCAATATTCACGATTTTGCATTAACAGCACCTCCAACTCACGAACATTGTGTACCAAGAATTTCTTGAAGCCAGTTGGCAGCATATGACGGGTACGTTTGTTGGAACCATAACCAATGTTAGGCATCAGGTACTGACCCTTAAAACGGCG…	-
contig02423	tropomyosin isoform b	1177	gi|194900974|ref|XP_001980030.1|GG16909 [Drosophila erecta] >gi|190651733|gb|EDV48988.1| GG16909 [Drosophila erecta]	XP_001980030	1.73653e-171	98	491.886	284	279	aggttGTTGTTGTTGCTGTTGTTGTCGTTAATAATTTTTTTTttAtAAATTTTAGTTTTTCTTCATTATGTTGTTGGTGTTTTTAACATTTATACAATTATATTAAATTTACAGATTGTTACAATTTGTTGTTGTGATTGTTGTTGCACATGGATGTTTGACTCCAAAAGCGAAAACACTACAAGCAAACTTTTTCCATAGAAAAGCATTGTCGTCTTCACTTTTTGAACACTTTAATAACCAGCCAATTCGGCGAATGTGGAGTCCATCTCGTCGGCGAGCGACTTGTATCTGTCCTTGTTGACGCCCAATTCGTCTTCTAGCCTGTCGACCTCCTTCTGCAGACGCTTCACTTGCTTCTCAGCATGTTCGGCGCGCTGTTCGGCTTCCTtCAATTtC…	-
contig09733	myosin v	402	gi|195383942|ref|XP_002050684.1|GJ22297 [Drosophila virilis] >gi|194145481|gb|EDW61877.1| GJ22297 [Drosophila virilis]	XP_002050684	7.23287e-20	67	94.7449	136	92	gaaatggcgaagaatgccgaaatgaacaccaattcgcgtattgaacgtacattctctgaagttgaaacctatgaaattAaTGAGGCCTACCAGCGTGCAATCAAAGAGAAGGAGATTATAGAAAATGAAAACTACATGCTGAAGGAGGAGTTGAGTtGCCATCAAAAACCGAATGGCACACGTGATAATAATCAACATTCACgTTCGGTTAGTAATGCTTCGAGTCAAAATGAAGaCGATGTCGGTTATGTTTCCGCCAAGAATACGCTCGAACTGCGGCGCCATCAAGGTGGAGAGAAtgTCAATCAAATATCACCGGAAACCTTTATCACAATCGAAACTACGTCAACGCCGAAATCGGGTCAAACGAGTCTGATTTTAAAATTGCGCAGCATACTC…	-
contig06853	rna polymerase ii	652	gi|308387502|gb|ADO30479.1|RNA polymerase II [Bactrocera dorsalis]	ADO30479	3.68576e-05	75	42.3578	44	33	CAACCGAATtACGCACAGCCTCTCTCTCCAACACTTCGAATATTTCAATTCAACCATGACGAAATGCATGTTGGATTAAAATCGGGCATCCCACAGTAGACATGATCCTCTGAGATGACAATCCTTTGCGtATAAACAGTGTGTTAACCGTTAACTTCCGATGGTGTGCTCCAACGACAGTGGTGCGATAGAACATCATTGGCACGTTTCGAAAGATCATCGTTGCCCACCGCGATGACACATCCCTGCAAGGTAATTCAATCTAGAGGAGGCAAGACAATGTAAGTTATTGGTCTTtCCTACCTTAAAGCACAAAATAaGGCAACCTACGTTGGAATCACTATTGGGAAATATCTCAAACGACGCTTCACGATCGCCACAAAATTTATCTTTCTCGAT…	-
contig07323	cade_drome ame: full=de-cadherin ame: full=protein shotgun flags: precursor	609	gi|195170226|ref|XP_002025914.1|GL10186 [Drosophila persimilis] >gi|194110778|gb|EDW32821.1| GL10186 [Drosophila persimilis]	XP_002025914	5.54805e-56	92	201.445	133	123	CGGTGGTGAGCGAGATACTGACTATGATCTTAATGTGTTGCGCTCGCAACTTTTCTACGAAGAGAAGCTGTACAAAGATCCACATACCTTACaaTCAATTAAAGATCCAAATAATGAAaTTCCTGATATTGGCGGCTTTTTGGGTGATAAAAAaGAGAATTGTGATCGGGAAGCTGGCACGTATCCGGTGGATGATGTGCGGAACTACGCGTACGAAGGTGATGGTAACTCGGATGGCAGTCTTTCTAGtCTAGCCTCCTGCACTGATGATGGTGATCTCAATTTTGATtATTtGtCGAATTtCGGGCCACGATtCCGTAAATTGGCCgATATGTATGGGGAAGAACCATCGGACACAGATTCAAATGTagATGATGAACAAGGTTGGCGTATATAAAG…	-
contig04728	ribosomal protein l19	868	gi|289742279|gb|ADD19887.1|60s ribosomal protein L19 [Glossina morsitans morsitans]	ADD19887	4.77672e-106	97	318.161	204	198	CAAATTTCATGAAGAATTTTATGAGAATTGAATATATCGATGAAATTCTAAATTTTCTACTTATAGGCAATTCAAAAACTTATATTGCGACAAATGCCGTATTTGTTACGAAAACAAATTACAAACAACCAAATTATTTAATTGAAATaTTTTAATATACACTGTTTCAGCATATATATTTATTTTTTTGGGCCAGTTGTTGCAGTTTGTGCAGCTACTTCGTCTTCCTTAGCGTGCAATTTAGAAAGTTCCTGTTTTTTGGCTGCAATTCTTTCTTCACGGCGTTTTCTTGCTTCACGTACTTTATGCCTTCTAGCCTCGGCTTGATCCGCAAGCATTTTACTACGTTGTTTCTCAGCCTTCTTCTTGTGGATGTACTCCATCAACACACGTTTGTTT…	detox chip (mosquito)
contig08312	40s ribosomal protein s26	516	gi|289743731|gb|ADD20613.1|40s ribosomal protein S26 [Glossina morsitans morsitans]	ADD20613	1.38544e-67	96	212.231	109	105	CCccGgCcGtAAtGgCcACtCTGCGTTGATACCACTGCtAAGCAGTGGTATCAACGCAGAGTggcGAGGCGGttCCGttttttttttGTGTTATGTCAATTTCCAAAATATTTATTTGCTCTACTTTCTTGGTTGATTCCGAGCCATATCCTTAGGAAAAGTTCGAACAGGTGGTGTGCGGATACGACGAGCTTCTTTGGATCGATTCCTTACAACCTTTGAATGGATAGCACATGATACGCAATAATGCAGCTTTGCGTACAGCTTTGGCAAAATATATGTTTCCCAGATTGAAGCTTCAGAAATGTCTCTCACAGCAGCGGCTTCTACAATATTACGAATGACAAACTTCTTAATGGCTTTATCCTTTGGAACACATCGTGCGCAATTGGTACAGCG…	detox chip (mosquito)
contig07060	ribosomal protein l11	636	gi|194753153|ref|XP_001958882.1|GF12342 [Drosophila ananassae] >gi|190620180|gb|EDV35704.1| GF12342 [Drosophila ananassae]	XP_001958882	1.46114e-127	99	368.622	178	177	TTTGTTTTAAAAAATTATATTTCCCCAACTAATGACAACATGGACATTATTTACTTTTTACTGTTAAGAATGATACCGTCATATTTCTGTTGGAACCATTTCATGGCATCCTCTTTTGTGAGACGGTGTGGGAAACCAACTGTGCCGGAcTTGCGTTTCCTgTGTGCAACATTGTAACCTGGGCGGCCCAATACGACGTAGAAGTCCAAACCATAAATACCAATAGAGGGATCGTATTTGATACCCAAATCAATATGTTCTTGGATACCAAATCCGAAGTTACCGGTGGCAGAGAAGTTATCGCGTCTCAACTCGTATTCACGCACTTTCAAGCCGCGTTCCAAAATTTCTTCAGCTTTAGCACCGCGAACTGTGCAATGTACGGCGATCTTTTCATTA…	microarray of D. montana
contig08191	drosophila melanogaster elongation factor 1alpha48d transcript variant mrna	539	gi|300952937|gb|GU339154.1|Bactrocera dorsalis elongation factor-1 alpha (EF1a) mRNA, complete cds	GU339154	0	94	843.46	551	520	ATTTTATATTATGGTTTTGAATGTTCTTAATAAAAGCAATAGTATTGTGCTTTAAACGCTACAGAGAaGAGATGGAATGAATTCCAACAAATAAACATTAAAAGTAATAaTAAAACTAAAGATACAAATGCTGATTTGCTTAAAAGAGGTTTCGTATTTCTGCCGTCTTGTGTAGGTAAAGGCTATTGTGCATGGTTGTGTATGTGCCTACCACATTGTATATATTTTGACAGCGCCGAAGGCACACTTTCGTTtCCTACGAAACTCTTTCCGATGGAAGCAATGGAACTTTTGATTAATCATTAATGTTAAAGTCAGTTGGAACACCGCTCCGTTTTCCTTACTGTTGCTGTTTGTTTGACTATTGTTACTATCGTACGTGGAATTTATCAAGCTGTT…	microarray of D. montana
