# Supplementary material for: Transcriptomic responses of the olive fruit fly Bactrocera oleae and its symbiont Candidatus Erwinia dacicola to olive feeding
Source: Sci Rep. 2017 Feb 22;7:42633. doi: 10.1038/srep42633 (PMC5320501; doi:10.1038/srep42633)
Supplement: Supplementary Table S2 [file srep42633-s3.xls]

## Sheet: Sheet1
Sequence Name	GenBank ID	Forward primer (5’-3’)	Reverse primer (5’-3’)	Tm (oC)	Product size (bp)
contig03604	GAKB01003604.1	GCTTTCTGCGGCACATTGAA	AATGCGTGACAGTGCTCAGA	60	156
contig04090	GAKB01004090.1	CGTTCCCCTGTCACCATCTC	ACCACCAGAGTCACCATTGC	60	192
contig04528	GAKB01004528.1	GTCGTGTCGTTGTTATGGCG	TGTTGGAGCTGTTCGGTCAA	60	226
contig02711	GAKB01002713.1	TCACGGCACTGTTCTTCTGG	GTTGATGTGAGTCCCGCTGT	60	161
contig03020	GAKB01003021.1	CAAATAGCGCACGGAACCAG	GGATGAACCAAAACGAGCGG	60	153
contig01887	GAKB01001889.1	AGGGAACGGCTACATTGCTC	TACTCAAGCCAACCGCACAT	60	166
contig06851	GAKB01006847.1	TGGCTCGTTGGGCTTGTATT	TGGGTTCGATGTTGTCGGTT	60	201
contig04367	GAKB01004367.1	TAAGCCCAGGACACCAAACC	ACCGAAGACGGACAGAAGTG	60	240
contig07649	GAKB01007645.1	ACATACTGCCGAACTGCCC	TCGGACGCAATTCAAAGCAG	60	240
contig04596	GAKB01004596.1	CGGCTCTGAAATCAGGGATA	TTCATCGGCAACATCACTGT	60	175
contig03768	GAKB01003768.1	ATTACCAACGGCAACAAAGC	GTGCTGCCCAGATAGACGAT	60	176
contig04001	GAKB01004001.1	ACAAACGCTTCGCCATTTAC	TAGCTGCATTTTGCTGATGG	60	207
contig04849	GAKB01004847.1	ATCCTTACCAATGGCAGCAG	CGGTTGGGGTACACTCTCAT	60	160
contig00850	GAKB01000852.1	ATGCAAGGCTGTTCAGAGGT	AGCGTCTATGTCGGGTGAGT	60	162
contig01966 (beta-actin)	GAKB01001968.1	CGGTATCCACGAAACCACAT	ATTGTTGATGGAGCCAAAGC	60	159
contig05987 (40S Ribosomal Protein S7)	GAKB01005984.1	TTCGGTAGCAAGAAGGCTGT	GGTAGGTTTGGGCAGGATTT	60	156
