# Supplementary material for: Transcriptomic responses of the olive fruit fly Bactrocera oleae and its symbiont Candidatus Erwinia dacicola to olive feeding
Source: Sci Rep. 2017 Feb 22;7:42633. doi: 10.1038/srep42633 (PMC5320501; doi:10.1038/srep42633)
Supplement: Supplementary Table S3 [file srep42633-s4.xls]

## Sheet: Sheet1
CONTIG_BOL	logFC	AveExpr	t	P,Value	adj,P,Val	B	Contig_bestblasthitdescription	Contig_length	Contig_BestBlastHit_Blast2GO	Blast2GO_Eval	Potential involvement
contig04633	6.17665	13.4889	51.521	1.35246e-11	2.74292e-07	13.9968	leucine rich protein	878	gi|342926019|gb|EGU94741,1|hypothetical protein HMPREF9439_05394 [Escherichia coli MS 79-10] >gi|342926055|gb|EGU94777,1| hypothetical protein HMPREF9439_05349 [Escherichia coli MS 79-10]	3@69E-27
rc_contig07171	5.94651	11.7199	33.1732	4.9284e-10	1.73159e-06	12.3955	n/a	623	n/a	n/a
contig12892	5.42971	11.5636	33.3383	4.73298e-10	1.73159e-06	12.4183	n/a	172	n/a	n/a
r_contig00541_rc(1475-1690)	4.1893	11.759	36.7512	2.13777e-10	1.73159e-06	12.8433	n/a	216	n/a	n/a
rc_contig04969	3.97598	9.86464	20.5406	2.40723e-08	2.56952e-05	9.70505	n/a	840	n/a	n/a
rc_contig03638	3.84649	9.47099	26.9972	2.6341e-09	5.67194e-06	11.3544	n/a	995	n/a	n/a
contig07171	3.32995	13.2365	13.6757	6.20571e-07	0.000237468	6.82385	pg1 homology to homo sapiens	623	gi|238855136|ref|ZP_04645459,1|pG1 protein [Lactobacillus jensenii 269-3] >gi|238832245|gb|EEQ24559,1| pG1 protein [Lactobacillus jensenii 269-3]	5@88E-43
s_contig00541_(3-767)	3.32651	12.5627	20.2594	2.69014e-08	2.59804e-05	9.61471	n/a	765	n/a	n/a
contig04078	2.98282	10.0693	3.92592	0.00417023	0.0435331	-2.25532	n/a	942	n/a	n/a
rc_contig04633	2.89513	13.601	19.0948	4.33265e-08	3.37964e-05	9.2199	n/a	878	n/a	n/a
rc_contig08817	2.8774	8.74931	4.90286	0.00110572	0.0236459	-0.857131	n/a	481	n/a	n/a
rc_contig04641	2.76451	12.0796	6.60005	0.000151307	0.00859566	1.24458	n/a	864	n/a	n/a
rc_contig12892	2.72457	12.9939	19.1823	4.17627e-08	3.37964e-05	9.25077	n/a	172	n/a	n/a
rc_contig12716	2.71276	10.9005	7.36582	6.91637e-05	0.00566621	2.06721	n/a	184	n/a	n/a
rc_contig08702	2.6608	9.24513	4.85258	0.00117987	0.0242073	-0.925721	n/a	494	n/a	n/a
contig04596	2.63771	12.1445	32.3973	5.97658e-10	1.73159e-06	12.2854	trypsin-like serine protease precursor	881	gi|1717788|sp|P51588,1|TRYP_SARBURecName: Full=Trypsin; Flags: Precursor >gi|1177316|emb|CAA64354,1| trypsin-like enzyme [Neobellieria bullata]	4@73E-118	digestion
rc_contig05647	2.5824	10.5382	5.83192	0.000355236	0.0134916	0.343644	n/a	767	n/a	n/a
rc_contig14214	2.55751	13.9162	18.7099	5.10309e-08	3.44986e-05	9.08163	n/a	100	n/a	n/a
contig07230	2.51841	14.2824	4.27589	0.00255062	0.0346128	-1.73895	heat shock protein 23	619	gi|195378863|ref|XP_002048201,1|GJ13834 [Drosophila virilis] >gi|194155359|gb|EDW70543,1| GJ13834 [Drosophila virilis]	1@78E-57
rc_contig11840	2.51347	17.4513	25.6077	4.04487e-09	6.51756e-06	11.0581	n/a	245	n/a	n/a
contig11576	2.49586	15.8152	16.3366	1.5125e-07	8.29056e-05	8.13157	n/a	264	n/a	n/a
contig13178	2.42026	14.3477	15.8547	1.92053e-07	9.73757e-05	7.91574	n/a	157	n/a	n/a
contig06783	2.41283	11.707	5.43113	0.000571373	0.0168186	-0.158959	n/a	661	n/a	n/a
rc_contig11611	2.40757	16.6221	26.7989	2.79668e-09	5.67194e-06	11.3138	n/a	262	n/a	n/a
contig10633	2.39124	16.6237	15.1751	2.72182e-07	0.000131431	7.59649	n/a	328	n/a	n/a
contig07577	2.37305	11.3379	5.69941	0.000414695	0.0145518	0.180014	odorant binding protein 8a	592	gi|281426839|emb|CBA11326,1|odorant binding protein 22 [Glossina morsitans morsitans]	2@30E-31
rc_contig12588	2.33463	13.8249	10.753	4.05724e-06	0.000968058	4.98478	n/a	191	n/a	n/a
rc_contig08557	2.30367	15.4733	12.7819	1.05644e-06	0.000363148	6.3129	n/a	507	n/a	n/a
contig12240	2.26205	15.4953	17.1288	1.03591e-07	6.05525e-05	8.46862	n/a	216	n/a	n/a
rc_contig02335	2.25852	7.89665	19.2685	4.02837e-08	3.37964e-05	9.28098	n/a	1184	n/a	n/a
n_00541_rc(768-1474)	2.21926	7.58856	23.7539	7.43749e-09	1.0056e-05	10.6174	n/a	707	n/a	n/a
contig02582	2.21272	11.6537	4.63638	0.00156628	0.0271073	-1.22493	isoform b	1148	gi|194912469|ref|XP_001982512,1|GG12857 [Drosophila erecta] >gi|190648188|gb|EDV45481,1| GG12857 [Drosophila erecta]	2@51E-67
contig04635	2.1994	12.3489	7.62357	5.38839e-05	0.00499004	2.32846	nucleocapsid protein	877	gi|116536722|ref|YP_802937,1|nucleoprotein [Siniperca chuatsi rhabdovirus] >gi|89089754|gb|ABD60583,1| nucleoprotein [Siniperca chuatsi rhabdovirus]	9@01E-49
contig04641	2.18694	10.1428	8.01916	3.71963e-05	0.00397041	2.7151	n/a	864	n/a	n/a
rc_contig01135	2.12133	13.3869	18.8345	4.83817e-08	3.44986e-05	9.12681	n/a	1451	n/a	n/a
rc_contig13749	2.09114	8.17644	4.97574	0.00100708	0.0227581	-0.758363	n/a	125	n/a	n/a
rc_contig10570	2.0003	10.27	8.66587	2.09195e-05	0.00300235	3.31222	n/a	331	n/a	n/a
contig11840	1.9674	9.20235	27.4351	2.31143e-09	5.67194e-06	11.4423	n/a	245	n/a	n/a
contig05204	1.95608	8.87324	6.41842	0.000183945	0.00963402	1.03868	isoform a	816	gi|195385797|ref|XP_002051591,1|GJ11333 [Drosophila virilis] >gi|194148048|gb|EDW63746,1| GJ11333 [Drosophila virilis]	3@63E-22
contig10221	1.94719	9.48839	3.83941	0.00472191	0.0463209	-2.38542	n/a	358	n/a	n/a
rc_contig07925	1.92596	9.17159	4.39083	0.00217881	0.031791	-1.57303	n/a	561	n/a	n/a
rc_contig06783	1.92522	8.37409	6.72399	0.000132718	0.00801086	1.38264	n/a	661	n/a	n/a
contig04245	1.90427	10.9467	9.6203	9.51603e-06	0.00186168	4.12158	aquaporin [Eurosta solidaginis]	923	gi|253721904|gb|ACT34033,1|aquaporin [Eurosta solidaginis]	8@17E-66
contig04345	1.89956	8.64762	4.80971	0.00124737	0.0248263	-0.984504	GJ16066 [Drosophila virilis]	909	gi|195385649|ref|XP_002051517,1|GJ16066 [Drosophila virilis] >gi|194147974|gb|EDW63672,1| GJ16066 [Drosophila virilis]	5@27E-15
rc_contig11232	1.89323	13.3765	24.6057	5.59078e-09	8.09905e-06	10.8268	n/a	289	n/a	n/a
contig06795	1.89244	9.163	16.5563	1.35946e-07	7.65867e-05	8.2272	bombyx mori genomic chromosome bac clone: complete sequence	660	gi|346713519|dbj|AK388412,1|Bombyx mori mRNA@ clone: fe8d14D06	1@13E-12
rc_contig13898	1.87444	8.79627	26.3747	3.18344e-09	5.86939e-06	11.225	n/a	117	n/a	n/a
contig04001	1.85133	8.3106	14.1816	4.65701e-07	0.000196768	7.09573	n-acetyllactosaminide beta- -n-acetylglucosaminyltransferase-like	952	gi|195430906|ref|XP_002063489,1|GK21937 [Drosophila willistoni] >gi|194159574|gb|EDW74475,1| GK21937 [Drosophila willistoni]	8@31E-126	detoxification
rc_contig13178	1.84914	8.36806	32.504	5.81862e-10	1.73159e-06	12.3009	n/a	157	n/a	n/a
contig04736	1.81117	8.36782	4.29814	0.00247362	0.0339429	-1.70669	hypothetical protein AaeL_AAEL003177 [Aedes aegypti]	866	gi|157134854|ref|XP_001656475,1|hypothetical protein AaeL_AAEL003177 [Aedes aegypti] >gi|108881335|gb|EAT45560,1| conserved hypothetical protein [Aedes aegypti]	1@82E-08
contig08678	1.78802	8.70551	5.16796	0.000789986	0.0203839	-0.50163	drosophila pseudoobscura pseudoobscura ga30012 (dpse\ga30012) mrna	497	gi|390179340|ref|XM_003736821,1|Drosophila pseudoobscura pseudoobscura GA30012 (Dpse\GA30012)@ mRNA	3@79E-17
contig01674	1.77619	14.5912	4.08834	0.00331211	0.038887	-2.01363	peritrophin-95 precursor	1327	gi|25090887|sp|O17450,1|PE48_CHRBERecName: Full=Peritrophin-48; Flags: Precursor >gi|2625090|gb|AAB86623,1| SW-peritrophin-48 precursor [Chrysomya bezziana]	1@68E-55
rc_contig11234	1.76554	16.018	6.50919	0.000166758	0.00907411	1.14211	n/a	288	n/a	n/a
contig05647	1.74335	8.35175	6.78386	0.000124652	0.00769154	1.44863	outer coat protein	767	gi|256260627|gb|ACU65437,1|glycoprotein [Drosophila melanogaster sigma virus HAP23]	1@65E-19
contig03768	1.74091	14.9745	8.85469	1.78014e-05	0.00277715	3.47886	jonah 65aiii	981	gi|195492156|ref|XP_002093869,1|GE21529 [Drosophila yakuba] >gi|194179970|gb|EDW93581,1| GE21529 [Drosophila yakuba]	1@00E-76	digestion
contig04337	1.72378	8.58118	4.6913	0.00145659	0.0264469	-1.14828	isoform d	910	gi|289739685|gb|ADD18590,1|purine nucleoside phosphorylase [Glossina morsitans morsitans]	9@55E-120
rc_contig09055	1.71308	8.63582	9.60415	9.63838e-06	0.00186168	4.10853	n/a	458	n/a	n/a
contig06300	1.71137	8.75565	4.22487	0.00273711	0.0354478	-1.8132	n/a	710	n/a	n/a
contig00365	1.70427	9.2245	14.3475	4.24734e-07	0.000183277	7.18233	GF17348 [Drosophila ananassae]	1816	gi|194741368|ref|XP_001953161,1|GF17348 [Drosophila ananassae] >gi|190626220|gb|EDV41744,1| GF17348 [Drosophila ananassae]	1@22E-33
contig08903	1.69949	8.54077	3.74019	0.00545223	0.0499894	-2.53577	cg10252-pa	474	gi|195110827|ref|XP_001999981,1|Tes154 [Drosophila mojavensis] >gi|193916575|gb|EDW15442,1| Tes154 [Drosophila mojavensis]	4@91E-14
contig06606	1.69364	14.136	4.09105	0.00329953	0.038887	-2.00963	heat shock protein 23	676	gi|195954354|gb|ACG58884,1|23 kDa heat shock protein beta [Ceratitis capitata]	1@16E-97
contig05494	1.67903	8.43216	4.06741	0.00341121	0.0394976	-2.04459	n/a	770	n/a	n/a
contig12853	1.651	8.56839	4.62293	0.0015945	0.0272665	-1.24377	n/a	175	n/a	n/a
rc_contig14184	1.64635	9.54572	6.71295	0.000134267	0.00802857	1.37042	n/a	101	n/a	n/a
contig09719	1.62766	8.05698	4.87422	0.00114732	0.0240123	-0.896157	n/a	403	n/a	n/a
contig08165	1.6128	7.97704	4.58329	0.00168089	0.0278286	-1.29945	n/a	540	n/a	n/a
contig04524	1.60538	8.62006	4.03976	0.00354696	0.0403681	-2.08555	n/a	888	n/a	n/a
rc_contig09291	1.59966	7.42465	14.1062	4.85776e-07	0.000201062	7.05594	n/a	439	n/a	n/a
rc_contig10633	1.57482	8.06033	20.721	2.24338e-08	2.52767e-05	9.762	n/a	328	n/a	n/a
contig12919	1.56716	9.28203	11.6549	2.17372e-06	0.00062092	5.60658	n/a	171	n/a	n/a
contig03604	1.54627	8.29124	5.47175	0.000543969	0.0164746	-0.10697	cytochrome p450-28a1	1003	gi|195473921|ref|XP_002089240,1|GE25311 [Drosophila yakuba] >gi|194175341|gb|EDW88952,1| GE25311 [Drosophila yakuba]	3@70E-46	detoxification
contig09894	1.53825	9.11347	5.41538	0.000582402	0.0169952	-0.179181	n/a	389	n/a	n/a
rc_contig09747	1.5326	8.10516	5.32085	0.000653685	0.0182157	-0.301315	n/a	400	n/a	n/a
4099	1.53167	17.7332	11.2032	2.95481e-06	0.000788508	5.30187	trydg_drome ame: full=trypsin delta gamma flags: precursor	847	gi|198459968|ref|XP_002138762,1|GA24979 [Drosophila pseudoobscura pseudoobscura] >gi|198136864|gb|EDY69320,1| GA24979 [Drosophila pseudoobscura pseudoobscura]	1@58E-106	digestion
contig04487	1.52629	8.09169	8.55597	2.30108e-05	0.00318281	3.21367	cccp_drome ame: full=circadian clock-controlled protein flags: precursor	896	gi|125981081|ref|XP_001354547,1|GA15409 [Drosophila pseudoobscura pseudoobscura] >gi|54642856|gb|EAL31600,1| GA15409 [Drosophila pseudoobscura pseudoobscura]	2@97E-52	digestion
contig03487	1.52157	7.91627	4.10091	0.00325413	0.0386803	-1.99508	GK15752 [Drosophila willistoni]	1021	gi|195431393|ref|XP_002063726,1|GK15752 [Drosophila willistoni] >gi|194159811|gb|EDW74712,1| GK15752 [Drosophila willistoni]	7@24E-17
rc_contig04965	1.51974	8.924	4.15489	0.00301709	0.0371755	-1.91561	n/a	842	n/a	n/a
rc_contig09406	1.49552	10.5335	3.80446	0.0049665	0.0475345	-2.43825	n/a	429	n/a	n/a
contig02527	1.49074	7.52037	4.6349	0.00156937	0.0271073	-1.22701	GI20909 [Drosophila mojavensis]	1150	gi|195123418|ref|XP_002006204,1|GI20909 [Drosophila mojavensis] >gi|193911272|gb|EDW10139,1| GI20909 [Drosophila mojavensis]	2@73E-17
contig05157	1.47457	9.98628	5.10688	0.000852861	0.0210181	-0.582617	heat shock protein 23	821	gi|195954354|gb|ACG58884,1|23 kDa heat shock protein beta [Ceratitis capitata]	6@84E-100
contig11611	1.45675	8.53182	17.4868	8.77774e-08	5.56317e-05	8.61414	n/a	262	n/a	n/a
contig12226	1.4548	8.07067	6.83682	0.000117966	0.0075235	1.50664	n/a	215	n/a	n/a
contig03638	1.42501	12.0439	11.4853	2.43621e-06	0.000676831	5.4937	conserved protein	995	gi|238855136|ref|ZP_04645459,1|pG1 protein [Lactobacillus jensenii 269-3] >gi|238832245|gb|EEQ24559,1| pG1 protein [Lactobacillus jensenii 269-3]	5@97E-64
contig09291	1.42455	7.31491	9.09696	1.45316e-05	0.00245596	3.68783	transposase	439	gi|345295918|ref|YP_004831086,1|IS801 transposase [Serratia marcescens] >gi|344051232|gb|AEM89401,1| IS801 transposase [Serratia marcescens]	4@91E-65
contig04090	1.41869	14.9128	10.4386	5.09873e-06	0.00110008	4.75488	midgut trypsin	940	gi|195131857|ref|XP_002010361,1|GI15881 [Drosophila mojavensis] >gi|193908811|gb|EDW07678,1| GI15881 [Drosophila mojavensis]	6@53E-74	digestion
contig11232	1.40758	8.38535	23.4556	8.23891e-09	1.04433e-05	10.5411	n/a	289	n/a	n/a
contig04528	1.39753	15.0816	11.714	2.08984e-06	0.000605486	5.64547	GG17383 [Drosophila erecta]	889	gi|194903314|ref|XP_001980845,1|GG17383 [Drosophila erecta] >gi|190652548|gb|EDV49803,1| GG17383 [Drosophila erecta]	2@76E-93	digestion
contig02711	1.39616	14.0125	11.3508	2.66956e-06	0.000731639	5.4029	midgut-specific serine protease 1	1127	gi|28573984|ref|NP_787956,1|CG33127 [Drosophila melanogaster] >gi|28381600|gb|AAO41649,1| CG33127 [Drosophila melanogaster] >gi|66772805|gb|AAY55714,1| IP10114p [Drosophila melanogaster] >gi|220951754|gb|ACL88420,1| CG33127-PA [synthetic construct]	1@60E-72	digestion
contig00698	1.39539	12.0199	25.5059	4.17772e-09	6.51756e-06	11.0353	phosphoserine phosphatase	1614	gi|195127091|ref|XP_002008002,1|GI12074 [Drosophila mojavensis] >gi|193919611|gb|EDW18478,1| GI12074 [Drosophila mojavensis]	1@63E-110
contig03369	1.38988	7.89261	4.30147	0.00246233	0.0338796	-1.70187	GJ19395 [Drosophila virilis]	1035	gi|195393674|ref|XP_002055478,1|GJ19395 [Drosophila virilis] >gi|194149988|gb|EDW65679,1| GJ19395 [Drosophila virilis]	1@17E-49
contig02776	1.38839	7.6148	3.74019	0.00545218	0.0499894	-2.53576	GK15752 [Drosophila willistoni]	1115	gi|195431393|ref|XP_002063726,1|GK15752 [Drosophila willistoni] >gi|194159811|gb|EDW74712,1| GK15752 [Drosophila willistoni]	2@13E-32
contig03020	1.37635	13.9719	7.90354	4.13888e-05	0.00415587	2.60384	hypothetical conserved protein	1082	gi|195396597|ref|XP_002056917,1|GJ16629 [Drosophila virilis] >gi|194146684|gb|EDW62403,1| GJ16629 [Drosophila virilis]	1@24E-64	detoxification
rc_contig07690	1.37437	7.83822	4.17177	0.00294685	0.0367333	-1.89085	n/a	580	n/a	n/a
contig06263	1.36912	8.02984	3.97378	0.00389498	0.0423629	-2.18375	GJ20671 [Drosophila virilis]	711	gi|195381709|ref|XP_002049588,1|GJ20671 [Drosophila virilis] >gi|194144385|gb|EDW60781,1| GJ20671 [Drosophila virilis]	1@37E-47
rc_contig10898	1.35975	9.4234	22.2453	1.26467e-08	1.50876e-05	10.2149	n/a	313	n/a	n/a
contig07155	1.35901	7.90012	4.67995	0.00147855	0.026515	-1.16408	n/a	620	n/a	n/a
contig03145	1.35746	10.4888	8.41982	2.593e-05	0.0032868	3.08995	piggybac transposase	1055	gi|307173578|gb|EFN64458,1|PiggyBac transposable element-derived protein 4 [Camponotus floridanus] >gi|307175331|gb|EFN65357,1| PiggyBac transposable element-derived protein 4 [Camponotus floridanus] >gi|307177573|gb|EFN66657,1| PiggyBac transposable element-derived protein 4 [Camponotus floridanus]	4@19E-85
contig05968	1.35426	7.79477	3.8774	0.00447061	0.0451727	-2.32818	GJ12719 [Drosophila virilis]	736	gi|195374604|ref|XP_002046094,1|GJ12719 [Drosophila virilis] >gi|194153252|gb|EDW68436,1| GJ12719 [Drosophila virilis]	3@94E-10
contig11036	1.3476	7.48553	3.83382	0.00476016	0.0465033	-2.39386	n/a	304	n/a	n/a
contig07890	1.34252	8.03024	4.46027	0.00198286	0.0303964	-1.47371	n/a	565	n/a	n/a
contig11080	1.33865	7.93872	6.20328	0.000233015	0.0106677	0.789151	n/a	299	n/a	n/a
rc_contig07799	1.32864	10.9773	4.53042	0.00180408	0.0288553	-1.37407	n/a	573	n/a	n/a
rc_contig11200	1.3091	16.3845	4.63082	0.00157789	0.0271073	-1.23272	n/a	290	n/a	n/a
contig11338	1.29732	7.93386	5.15816	0.000799725	0.0205047	-0.514588	n/a	279	n/a	n/a
rc_contig13793	1.29478	9.22726	4.36875	0.00224543	0.0324356	-1.60476	n/a	123	n/a	n/a
rc_contig10719	1.28905	7.09814	15.4334	2.3799e-07	0.000117724	7.71996	n/a	327	n/a	n/a
rc_contig13923	1.28173	7.44372	20.3052	2.64167e-08	2.59804e-05	9.62954	n/a	115	n/a	n/a
rc_contig02357	1.27713	7.61495	4.6942	0.00145103	0.0264199	-1.14424	n/a	1190	n/a	n/a
contig07872	1.27248	9.44305	7.89464	4.17324e-05	0.00415587	2.59522	n/a	567	n/a	n/a
contig06116	1.27207	7.55461	3.97626	0.00388126	0.0422568	-2.18005	GJ20591 [Drosophila virilis]	727	gi|195382023|ref|XP_002049732,1|GJ20591 [Drosophila virilis] >gi|194144529|gb|EDW60925,1| GJ20591 [Drosophila virilis]	5@34E-58
contig11463	1.26713	8.33785	8.81775	1.83684e-05	0.00282219	3.44652	n/a	262	n/a	n/a
gi|312285529|gb|HQ383962,1|	1.26175	10.6824	5.27984	0.000687528	0.0187668	-0.354706	n/a	894	Bactrocera oleae clone Bo117 hypothetical protein mRNA@ partial cds	n/a
contig04099	1.26106	16.3525	10.3529	5.43199e-06	0.00115964	4.69097	serine protease 6	940	gi|198471383|ref|XP_001355599,2|GA21958 [Drosophila pseudoobscura pseudoobscura] >gi|198145893|gb|EAL32658,2| GA21958 [Drosophila pseudoobscura pseudoobscura]	8@54E-74	digestion
contig02335	1.25677	7.17956	14.4941	3.91871e-07	0.000172772	7.25782	transposase	1184	gi|205320887|gb|ACI03001,1|transposase [uncultured bacterium HHV35]	9@98E-99
rc_contig10196	1.25194	7.2334	5.0501	0.000916231	0.0217844	-0.658404	n/a	365	n/a	n/a
contig04069	1.24599	7.84266	4.07528	0.00337358	0.0392314	-2.03294	cg10252-pa	943	gi|195452488|ref|XP_002073375,1|GK14096 [Drosophila willistoni] >gi|194169460|gb|EDW84361,1| GK14096 [Drosophila willistoni]	7@07E-99
contig13793	1.24319	7.49903	5.87562	0.000337729	0.0132229	0.397068	n/a	123	n/a	n/a
contig13501	1.23469	10.835	11.8102	1.96079e-06	0.000584807	5.70837	n/a	138	n/a	n/a
contig13585	1.20789	7.94721	5.50777	0.000520865	0.0161813	-0.0610629	n/a	134	n/a	n/a
contig06225	1.20768	9.89538	9.28177	1.24851e-05	0.00222113	3.8437	GK23309 [Drosophila willistoni]	715	gi|195455907|ref|XP_002074918,1|GK23309 [Drosophila willistoni] >gi|194171003|gb|EDW85904,1| GK23309 [Drosophila willistoni]	4@97E-31
contig13395	1.20073	7.15259	16.1521	1.656e-07	8.61162e-05	8.04994	n/a	143	n/a	n/a
rc_contig11231	1.19174	7.43708	4.11507	0.00319008	0.038223	-1.9742	n/a	288	n/a	n/a
rc_contig06333	1.18697	7.46441	3.80556	0.00495864	0.0475003	-2.43659	n/a	701	n/a	n/a
contig09925	1.17155	18.0812	12.4729	1.27991e-06	0.000412031	6.12649	drosophila melanogaster ribosomal rna rrna	387	gi|299561724|gb|HM062625,1|Campiglossa pygmaea 28S ribosomal RNA gene@ partial sequence	2@21E-164
contig02414	1.15682	14.1829	8.05157	3.61071e-05	0.00397041	2.74604	maltase a2	1180	gi|195430368|ref|XP_002063228,1|GK21503 [Drosophila willistoni] >gi|194159313|gb|EDW74214,1| GK21503 [Drosophila willistoni]	1@98E-145	digestion
contig08557	1.14611	7.59082	14.6827	3.53695e-07	0.000163029	7.35356	n/a	507	n/a	n/a
contig07833	1.14428	7.119	5.18159	0.000776656	0.0201941	-0.483632	IP20990p [Drosophila melanogaster]	563	gi|189182026|gb|ACD81789,1|IP20990p [Drosophila melanogaster]	1@23E-06
contig05664	1.13377	7.62712	4.32651	0.00237907	0.0333679	-1.66565	n/a	763	n/a	n/a
contig05663	1.12194	9.6198	6.38362	0.000191044	0.00970001	0.998737	n/a	763	n/a	n/a
contig00597	1.11986	14.5882	18.246	6.24309e-08	4.08439e-05	8.90948	protein disulfide-isomerase a6 precursor	1662	gi|195579573|ref|XP_002079636,1|GD21912 [Drosophila simulans] >gi|194191645|gb|EDX05221,1| GD21912 [Drosophila simulans]	4@90E-177
contig07345	1.11922	7.13087	4.17304	0.00294164	0.0367295	-1.88899	n/a	609	n/a	n/a
contig12620	1.1017	7.27215	4.70068	0.00143869	0.0263579	-1.13522	n/a	189	n/a	n/a
contig07038	1.08821	9.84683	6.11405	0.000257451	0.0113128	0.683846	transposable element tc3 transposase	636	gi|307193413|gb|EFN76238,1|hypothetical protein EAI_14562 [Harpegnathos saltator]	6@42E-38
rc_contig13341	1.08311	7.12239	7.33996	7.09444e-05	0.00575234	2.04057	n/a	147	n/a	n/a
contig10570	1.07976	7.28924	6.51109	0.000166418	0.00907411	1.14426	n/a	331	n/a	n/a
contig04563	1.07903	16.9645	3.96583	0.0039393	0.0424691	-2.19561	regucalcin protein	884	gi|289722606|gb|ADD18237,1|gonadal Ca2+-binding protein Regucalcin/SMP30 [Glossina morsitans morsitans] >gi|289743641|gb|ADD20568,1| gonadal Ca2+-binding protein regucalcin/SMP30 [Glossina morsitans morsitans]	1@72E-157
contig03884	1.06539	7.1974	4.21094	0.00279052	0.0357288	-1.83353	n/a	970	n/a	n/a
contig03465	1.06081	10.2263	6.13809	0.000250602	0.0112051	0.712324	prolyl-4-hydroxylase-alpha isoform b	1021	gi|195505197|ref|XP_002099400,1|GE10884 [Drosophila yakuba] >gi|194185501|gb|EDW99112,1| GE10884 [Drosophila yakuba]	2@63E-95
contig02547	1.05485	10.2253	18.8961	4.71285e-08	3.44986e-05	9.149	isoform a	1156	gi|21358107|ref|NP_648815,1|GXIVsPLA2@ isoform A [Drosophila melanogaster] >gi|195327895|ref|XP_002030652,1| GM25562 [Drosophila sechellia] >gi|195590585|ref|XP_002085025,1| GD14577 [Drosophila simulans] >gi|13560709|gb|AAK30169,1|AF349541_1 group XIV secreted phospholipase A2 [Drosophila melanogaster] >gi|23093397|gb|AAF49567,2| GXIVsPLA2@ isoform A [Drosophila melanogaster] >gi|194119595|gb|EDW…	2@02E-112
rc_contig12881	1.05069	7.96783	3.77274	0.00520021	0.0486713	-2.48632	n/a	173	n/a	n/a
rc_contig12707	1.04914	9.2006	10.6947	4.23087e-06	0.000991559	4.94271	n/a	184	n/a	n/a
contig08777	1.04735	7.67084	5.88961	0.000332329	0.0131128	0.414103	upf0605 protein cg18335-like	486	gi|195333371|ref|XP_002033365,1|GM20454 [Drosophila sechellia] >gi|195582398|ref|XP_002081015,1| GD25922 [Drosophila simulans] >gi|194125335|gb|EDW47378,1| GM20454 [Drosophila sechellia] >gi|194193024|gb|EDX06600,1| GD25922 [Drosophila simulans]	6@77E-32
contig13749	1.04279	7.2424	4.19137	0.00286749	0.036234	-1.86215	n/a	125	n/a	n/a
contig01395	1.03983	12.127	6.91348	0.000108979	0.00719068	1.58997	phosphoserine aminotransferase	1392	gi|195503344|ref|XP_002098612,1|GE23844 [Drosophila yakuba] >gi|194184713|gb|EDW98324,1| GE23844 [Drosophila yakuba]	0
rc_contig09149	1.03821	8.44432	7.66485	5.18036e-05	0.00488665	2.3696	n/a	452	n/a	n/a
contig06005	1.03634	8.48059	4.31365	0.00242145	0.0336596	-1.68424	bactrocera dorsalis clone pnr partial cds	735	gi|225544206|gb|FJ710559,1|Bactrocera dorsalis clone Bdor_pnrfos2,scaffold_0 pnr (pnr) gene@ partial cds	3@62E-32
contig05036	1.03556	7.42498	4.18732	0.00288371	0.036278	-1.86807	GE14309 [Drosophila yakuba]	835	gi|195489233|ref|XP_002092649,1|GE14309 [Drosophila yakuba] >gi|194178750|gb|EDW92361,1| GE14309 [Drosophila yakuba]	2@88E-55
rc_contig11041	1.0352	7.44511	4.75565	0.00133853	0.0254263	-1.05901	n/a	303	n/a	n/a
contig03721	1.03183	11.6045	8.69714	2.03636e-05	0.00298012	3.34005	copper chaperone for superoxide dismutase	988	gi|346721623|gb|AEO50700,1|superoxide dismutase 1 [Musca domestica]	1@91E-130
contig05998	1.03032	6.9609	4.5674	0.00171693	0.0281696	-1.32184	acylphosphatase 2	734	gi|195111628|ref|XP_002000380,1|GI10195 [Drosophila mojavensis] >gi|193916974|gb|EDW15841,1| GI10195 [Drosophila mojavensis]	2@06E-15
rc_contig07216	1.02862	8.54208	4.61013	0.00162186	0.0273424	-1.26173	n/a	623	n/a	n/a
contig05378	1.02514	9.72388	7.373	6.86785e-05	0.00566207	2.07459	midgut trypsin	796	gi|194752882|ref|XP_001958748,1|GF12407 [Drosophila ananassae] >gi|190620046|gb|EDV35570,1| GF12407 [Drosophila ananassae]	1@61E-34	digestion
contig01887	1.02423	7.31917	4.30262	0.00245843	0.0338489	-1.7002	low quality protein: tripeptidyl-peptidase 2-like	1281	gi|195127599|ref|XP_002008256,1|GI13389 [Drosophila mojavensis] >gi|193919865|gb|EDW18732,1| GI13389 [Drosophila mojavensis]	1@15E-73	digestion
contig12914	1.02147	7.46055	5.93303	0.000316155	0.0126468	0.466834	n/a	172	n/a	n/a
rc_contig10261	1.01776	7.05597	4.93085	0.00106664	0.0232609	-0.819099	n/a	358	n/a	n/a
contig03118	1.00397	13.443	10.4751	4.96383e-06	0.00108932	4.78192	glycine n-methyltransferase	1067	gi|195112710|ref|XP_002000915,1|GI10501 [Drosophila mojavensis] >gi|193917509|gb|EDW16376,1| GI10501 [Drosophila mojavensis]	2@87E-180	detoxification
rc_contig09350	1.0029	14.7176	6.07344	0.000269497	0.0116387	0.635547	n/a	426	n/a	n/a
contig05359	-1.00346	8.75229	-7.37606	6.84727e-05	0.00566207	2.07773	n/a	798	n/a	n/a
rc_contig13458	-1.00742	8.22368	-4.96453	0.00102161	0.022869	-0.773502	n/a	143	n/a	n/a
contig02746	-1.0076	14.0535	-13.2313	8.05171e-07	0.000286486	6.57487	GK10884 [Drosophila willistoni]	1122	gi|195446260|ref|XP_002070701,1|GK10884 [Drosophila willistoni] >gi|194166786|gb|EDW81687,1| GK10884 [Drosophila willistoni]	4@40E-100
contig03663	-1.00819	7.76122	-4.25261	0.00263395	0.0350926	-1.77278	GL22369 [Drosophila persimilis]	995	gi|195175810|ref|XP_002028602,1|GL22369 [Drosophila persimilis] >gi|194105666|gb|EDW27709,1| GL22369 [Drosophila persimilis]	2@79E-09
contig06943	-1.0085	12.6711	-7.80072	4.55602e-05	0.00442108	2.5037	GH16722 [Drosophila grimshawi]	645	gi|195018909|ref|XP_001984870,1|GH16722 [Drosophila grimshawi] >gi|193898352|gb|EDV97218,1| GH16722 [Drosophila grimshawi]	7@08E-75
contig05651	-1.01108	10.0863	-4.59626	0.00165206	0.0274905	-1.2812	n/a	764	n/a	n/a
contig04546	-1.0116	14.6279	-8.49739	2.42194e-05	0.00326545	3.16067	cg8997 protein	887	gi|195472733|ref|XP_002088654,1|GE11368 [Drosophila yakuba] >gi|194174755|gb|EDW88366,1| GE11368 [Drosophila yakuba]	5@65E-85
contig05297	-1.01226	9.00071	-14.9937	2.99479e-07	0.000141249	7.50816	CG8062 [Drosophila miranda]	801	gi|85683191|gb|ABC73571,1|CG8062 [Drosophila miranda]	1@01E-89
contig03750	-1.0133	12.8746	-5.28292	0.000684923	0.0187209	-0.350692	n/a	984	n/a	n/a
contig06340	-1.01627	13.6641	-6.78691	0.000124256	0.00769154	1.45198	GD13186 [Drosophila simulans]	704	gi|195587994|ref|XP_002083746,1|GD13186 [Drosophila simulans] >gi|194195755|gb|EDX09331,1| GD13186 [Drosophila simulans]	2@90E-86
contig01188	-1.02994	12.7826	-6.2457	0.0002223	0.0103405	0.83885	sodium-dependent phosphate transporter	1439	gi|289743127|gb|ADD20311,1|permease of the major facilitator superfamily [Glossina morsitans morsitans]	1@80E-147
contig03383	-1.04365	8.33657	-7.23645	7.85956e-05	0.00603823	1.9332	rhodopsin 3	1031	gi|195054842|ref|XP_001994332,1|GH23919 [Drosophila grimshawi] >gi|193896202|gb|EDV95068,1| GH23919 [Drosophila grimshawi]	6@16E-104
rc_contig13006	-1.06365	9.54421	-5.0843	0.000877472	0.0213126	-0.6127	n/a	166	n/a	n/a
contig02029	-1.12066	10.8155	-8.21278	3.11892e-05	0.00372087	2.8983	alcohol partial	1257	gi|6136851|dbj|BAA85832,1|alcohol dehydrogenase [Hirtodrosophila pictiventris]	1@53E-53
contig07778	-1.12552	14.7539	-8.35461	2.7472e-05	0.00335639	3.03005	GE11692 [Drosophila yakuba]	575	gi|195488621|ref|XP_002092392,1|GE11692 [Drosophila yakuba] >gi|194178493|gb|EDW92104,1| GE11692 [Drosophila yakuba]	1@08E-79
s_contig00591_(5-793)	-1.14057	12.6292	-6.21805	0.000229222	0.0105656	0.80648	n/a	789	n/a	n/a
contig03074	-1.14199	12.3385	-6.40683	0.000186276	0.00963742	1.0254	glutathione s-transferase	1078	gi|5880851|gb|AAD54938,1|AF147206_1glutathione s-transferase 6B [Musca domestica]	3@94E-90
contig02471	-1.15922	12.7869	-12.6625	1.13716e-06	0.00038438	6.2415	urate oxidase	1170	gi|170034469|ref|XP_001845096,1|uricase [Culex quinquefasciatus] >gi|167875877|gb|EDS39260,1| uricase [Culex quinquefasciatus]	4@34E-76
contig02118	-1.16374	11.7277	-5.60878	0.000461617	0.0152629	0.0666552	GE18452 [Drosophila yakuba]	1240	gi|195471820|ref|XP_002088200,1|GE18452 [Drosophila yakuba] >gi|194174301|gb|EDW87912,1| GE18452 [Drosophila yakuba]	6@39E-161
contig02020	-1.17225	12.5318	-7.37478	6.85584e-05	0.00566207	2.07642	udp-glycosyltransferase 37c1	1255	gi|195434615|ref|XP_002065298,1|GK14744 [Drosophila willistoni] >gi|194161383|gb|EDW76284,1| GK14744 [Drosophila willistoni]	2@17E-104
contig06178	-1.17974	12.6271	-6.775	0.00012581	0.007732	1.4389	n/a	718	n/a	n/a
contig02815	-1.20867	12.5244	-10.6549	4.35443e-06	0.000991559	4.91378	antennal-specific short-chain dehydrogenase reductase	1108	gi|195479467|ref|XP_002100897,1|GE17313 [Drosophila yakuba] >gi|194188421|gb|EDX02005,1| GE17313 [Drosophila yakuba]	5@98E-102
contig00449	-1.2208	13.889	-5.8386	0.000352496	0.0134757	0.351828	membrane-bound alkaline phosphatase	1747	gi|195427893|ref|XP_002062011,1|GK17300 [Drosophila willistoni] >gi|194158096|gb|EDW72997,1| GK17300 [Drosophila willistoni]	4@07E-171
contig02081	-1.2409	11.9492	-4.98036	0.00100116	0.0227581	-0.752128	prophenoloxidase	1240	gi|5579388|gb|AAD45526,1|AF161260_1prophenoloxidase [Neobellieria bullata]	0
contig04361	-1.25226	13.3889	-18.7183	5.08472e-08	3.44986e-05	9.08469	p450 monooxygenase	896	gi|310775898|gb|ADP22309,1|P450 monooxygenase [Bactrocera dorsalis]	0
contig01945	-1.25842	12.9128	-9.03157	1.53429e-05	0.00253622	3.63196	isoform a	1272	gi|195109414|ref|XP_001999282,1|GI23155 [Drosophila mojavensis] >gi|193915876|gb|EDW14743,1| GI23155 [Drosophila mojavensis]	3@78E-142
contig13624	-1.27426	8.73318	-7.25704	7.70042e-05	0.00601989	1.95466	n/a	131	n/a	n/a
boCYP6A14-7	-1.28192	12.4586	-19.8887	3.12169e-08	2.87778e-05	9.49273	n/a	447	n/a	n/a
contig03483	-1.28929	15.6868	-11.5385	2.35019e-06	0.000662002	5.52933	cg7953	1020	gi|195433575|ref|XP_002064786,1|GK15016 [Drosophila willistoni] >gi|194160871|gb|EDW75772,1| GK15016 [Drosophila willistoni]	3@61E-117
contig08411	-1.30387	9.97144	-4.52195	0.00182471	0.029011	-1.38606	isoform f	521	gi|312285654|gb|ADQ64517,1|hypothetical protein [Bactrocera oleae]	1@37E-16
rc_contig06353	-1.39266	7.3909	-13.5453	6.69305e-07	0.000246803	6.7518	n/a	701	n/a	n/a
contig04073	-1.39811	10.3146	-7.03148	9.65878e-05	0.00684929	1.71683	myosin heavy chain	942	gi|194759999|ref|XP_001962229,1|GF15360 [Drosophila ananassae] >gi|190615926|gb|EDV31450,1| GF15360 [Drosophila ananassae]	2@04E-11
contig01992	-1.4104	10.8318	-3.82666	0.00480963	0.0466941	-2.40468	prophenol oxidase a1	1264	gi|5579390|gb|AAD45527,1|AF161261_1prophenoloxidase [Neobellieria bullata]	5@53E-174
contig06535	-1.41106	13.604	-4.61214	0.00161752	0.0273424	-1.2589	cyp6g1	680	gi|118428564|gb|ABK91492,1|CYP6G3 [Lucilia cuprina]	3@86E-93
contig01164	-1.43071	12.1427	-7.11161	8.90624e-05	0.00659224	1.80202	isoform a	1434	gi|195386188|ref|XP_002051786,1|GJ17181 [Drosophila virilis] >gi|194148243|gb|EDW63941,1| GJ17181 [Drosophila virilis]	7@04E-98
contig06412	-1.43305	10.284	-8.85801	1.77514e-05	0.00277715	3.48176	copper transporter 1b	695	gi|194744205|ref|XP_001954585,1|GF18342 [Drosophila ananassae] >gi|190627622|gb|EDV43146,1| GF18342 [Drosophila ananassae]	6@89E-39
boCYP6A9-5	-1.43541	12.7422	-13.1692	8.35524e-07	0.00029216	6.53931	n/a	450	n/a	n/a
contig01890	-1.50464	8.91121	-5.83276	0.000354892	0.0134916	0.344667	isoform a	1282	gi|56805563|dbj|BAD83405,1|takeout like protein [Phormia regina]	1@32E-95
contig10734	-1.51505	8.11911	-13.831	5.67645e-07	0.000221393	6.90857	isoform a	326	gi|195114818|ref|XP_002001964,1|GI14413 [Drosophila mojavensis] >gi|193912539|gb|EDW11406,1| GI14413 [Drosophila mojavensis]	3@32E-50
contig04052	-1.54666	13.286	-5.13909	0.000819052	0.0206094	-0.539842	cg7916 protein	946	gi|195115846|ref|XP_002002467,1|GI12593 [Drosophila mojavensis] >gi|193913042|gb|EDW11909,1| GI12593 [Drosophila mojavensis]	2@53E-116
contig12922	-1.55383	8.50836	-3.92439	0.00417938	0.0435331	-2.25762	n/a	167	n/a	n/a
rc_contig04747	-1.5687	8.7737	-6.97029	0.000102808	0.00699678	1.65126	n/a	858	n/a	n/a
contig00573	-1.75445	10.3205	-9.1983	1.33667e-05	0.00229738	3.77368	chkov1	1674	gi|73623340|gb|AAZ78628,1|CHKov1 [Drosophila melanogaster] >gi|73623349|gb|AAZ78634,1| CHKov1 [Drosophila melanogaster]	1@74E-132
contig00383	-1.84184	12.3703	-19.2162	4.11737e-08	3.37964e-05	9.26268	cytochrome p450-6d8	1803	gi|237771619|gb|ACR19218,1|cytochrome P450-6D8 [Musca domestica]	0
contig04747	-1.8664	9.5968	-6.79053	0.000123787	0.00769154	1.45596	n/a	858	n/a	n/a
contig02044	-1.87352	10.181	-10.6404	4.40019e-06	0.000991559	4.90327	GG20487 [Drosophila erecta]	1248	gi|194882945|ref|XP_001975570,1|GG20487 [Drosophila erecta] >gi|190658757|gb|EDV55970,1| GG20487 [Drosophila erecta]	2@25E-104
contig06353	-1.91872	9.41534	-13.9774	5.22306e-07	0.000207704	6.98744	n/a	701	n/a	n/a
contig06950	-1.98542	9.69105	-13.5899	6.52156e-07	0.000244933	6.77656	n/a	644	n/a	n/a
contig12861	-2.04187	10.3448	-3.95121	0.00402229	0.0428758	-2.21747	n/a	175	n/a	n/a
contig04378	-2.05241	8.86027	-4.3357	0.00234929	0.033226	-1.65239	histone -like	907	gi|170053486|ref|XP_001862696,1|Histone H3c [Culex quinquefasciatus] >gi|167874005|gb|EDS37388,1| Histone H3c [Culex quinquefasciatus]	3@22E-90
contig07983	-2.30919	10.6424	-4.02942	0.00359924	0.0407345	-2.10091	cg5765 protein	556	gi|195436513|ref|XP_002066212,1|GK22061 [Drosophila willistoni] >gi|194162297|gb|EDW77198,1| GK22061 [Drosophila willistoni]	1@34E-09
contig01720	-2.78044	7.5208	-4.43739	0.00204523	0.0307938	-1.50636	isoform b	1315	gi|195402123|ref|XP_002059659,1|GJ14891 [Drosophila virilis] >gi|194147366|gb|EDW63081,1| GJ14891 [Drosophila virilis]	2@52E-97
contig00002	-3.14506	7.06977	-17.1101	1.04499e-07	6.05525e-05	8.46092	nonstructural polyprotein	5214	gi|21321709|ref|NP_647481,1|nonstructural polyprotein [Cricket paralysis virus] >gi|81971654|sp|Q9IJX4,1|POLN_CRPVC RecName: Full=Replicase polyprotein; Contains: RecName: Full=Protein 1A; AltName: Full=CrPV-1A; Contains: RecName: Full=Protein 2A; Contains: RecName: Full=Protein 2B; Contains: RecName: Full=Protein 2C; Contains: RecName: Full=Protein 3A; Contains: RecName: Full=Protein 3B; Contain…	9@02E-88
rc_contig03245	-3.36007	7.76683	-7.88758	4.20075e-05	0.00415587	2.58837	n/a	1049	n/a	n/a
rc_contig05454	-4.00609	8.31518	-6.70808	0.000134956	0.00802857	1.36503	n/a	786	n/a	n/a
rc_contig00932	-4.41928	8.84885	-4.91073	0.00109457	0.0235359	-0.846417	n/a	1518	n/a	n/a
contig01400	-4.72712	8.86087	-6.52527	0.000163901	0.00903281	1.16033	n/a	1392	n/a	n/a
rc_contig00002	-5.98463	9.54341	-33.7606	4.27147e-10	1.73159e-06	12.4756	n/a	5214	n/a	n/a
