# Supplementary material for: Transcriptomic responses of the olive fruit fly Bactrocera oleae and its symbiont Candidatus Erwinia dacicola to olive feeding
Source: Sci Rep. 2017 Feb 22;7:42633. doi: 10.1038/srep42633 (PMC5320501; doi:10.1038/srep42633)
Supplement: Supplementary Table S4 [file srep42633-s5.xls]

## Sheet: GreenvsArtificial_olfly_FISHER
GO ID	GO term	Type	FDR	Single Test P-value	# in Test Group	# in Reference Group	# non Annot Test	# non Annot Reference Group	Over/Under
GO:0009987	cellular process	P	6.7E-4	2.9E-6	11	3150	35	2234	UNDER
GO:0005623	cell	C	6.7E-4	5.6E-6	13	3321	33	2063	UNDER
GO:0044464	cell part	C	2.8E-3	3.4E-5	11	2969	35	2415	UNDER
GO:0005634	nucleus	C	5.4E-3	9.0E-5	0	1046	46	4338	UNDER
GO:0005622	intracellular	C	6.8E-3	1.5E-4	11	2816	35	2568	UNDER
GO:0043231	intracellular membrane-bounded organelle	C	6.8E-3	2.0E-4	4	1784	42	3600	UNDER
GO:0043227	membrane-bound organelle	C	6.8E-3	2.0E-5	4	1784	42	3600	UNDER
GO:0065007	biological regulation	P	6.8E-4	2.0E-6	3	1598	43	3786	UNDER
GO:0050789	regulation of biological process	P	6.8E-5	2.0E-7	3	1565	43	3819	UNDER
GO:0044763	single-organism cellular process	P	6.8E-3	4.0E-4	7	2157	39	3227	UNDER
GO:0036094	small molecule binding	F	6.8E-3	4.4E-4	0	877	46	4507	UNDER
GO:1901265	nucleoside phosphate binding	F	6.8E-3	4.4E-4	0	877	46	4507	UNDER
GO:0000166	nucleotide binding	F	6.8E-3	4.4E-4	0	877	46	4507	UNDER
GO:0043226	organelle	C	6.8E-3	4.5E-4	8	2296	38	3088	UNDER
GO:0016043	cellular component organization	P	6.8E-8	4.6E-4	2	1317	44	4067	UNDER
GO:0071840	cellular component organization or biogenesis	P	6.8E-3	4.6E-4	2	1317	44	4067	UNDER
GO:0043229	intracellular organelle	C	6.8E-3	4.8E-4	8	2268	38	3116	UNDER
GO:0044699	single-organism process	P	6.8E-3	5.1E-4	11	2696	35	2688	UNDER
GO:0032501	multicellular organismal process	P	7.9E-3	6.8E-4	3	1479	43	3905	UNDER
GO:0044707	single-multicellular organism process	P	7.9E-3	6.8E-4	3	1479	43	3905	UNDER
GO:0007275	multicellular organismal development	P	7.9E-5	6.8E-4	3	1479	43	3905	UNDER
GO:0032502	developmental process	P	1.0E-2	9.6E-4	4	1622	42	3762	UNDER
GO:0044767	single-organism developmental process	P	1.0E-2	1.0E-3	4	1586	42	3798	UNDER
GO:0044424	intracellular part	C	1.0E-2	1.0E-3	11	2583	35	2801	UNDER
GO:0010467	gene expression	P	1.9E-2	1.9E-3	0	750	46	4634	UNDER
GO:0044237	cellular metabolic process	P	2.1E-2	2.2E-3	8	2094	38	3290	UNDER
GO:0007154	cell communication	P	2.5E-2	2.8E-3	1	931	45	4453	UNDER
GO:1901576	organic substance biosynthetic process	P	2.5E-2	3.2E-3	0	721	46	4663	UNDER
GO:0044249	cellular biosynthetic process	P	2.5E-2	3.2E-3	0	721	46	4663	UNDER
GO:0009059	macromolecule biosynthetic process	P	2.5E-2	3.2E-3	0	721	46	4663	UNDER
GO:0034645	cellular macromolecule biosynthetic process	P	2.5E-2	3.2E-3	0	721	46	4663	UNDER
GO:0044700	single organism signaling	P	3.2E-2	4.4E-3	1	908	45	4476	UNDER
GO:0023052	signaling	P	3.2E-2	4.4E-3	1	908	45	4476	UNDER
GO:0030154	cell differentiation	P	3.3E-2	4.7E-3	2	1089	44	4295	UNDER
GO:0048869	cellular developmental process	P	3.3E-2	4.7E-3	2	1089	44	4295	UNDER
GO:0097159	organic cyclic compound binding	F	3.4E-2	5.1E-3	5	1557	41	3827	UNDER
GO:1901363	heterocyclic compound binding	F	3.4E-2	5.1E-3	5	1557	41	3827	UNDER
GO:0005488	binding	F	4.0E-2	6.3E-3	17	3119	29	2265	UNDER
GO:0008233	peptidase activity	F	4.1E-2	6.3E-3	8	329	38	5055	OVER
GO:0006996	organelle organization	P	4.2E-2	6.9E-3	1	850	45	4534	UNDER
GO:0044446	intracellular organelle part	C	4.5E-2	7.9E-3	0	586	46	4798	UNDER
GO:0044422	organelle part	C	4.5E-2	7.9E-3	0	586	46	4798	UNDER

## Sheet: GreenvsBlack_olfly_FISHER
GO ID	GO term	Type	FDR	Single Test P-value	# in Test Group	# in Reference Group	# non Annot Test	# non Annot Reference Group	Over/Under
GO:0043231	intracellular membrane-bounded organelle	C	7.7E-10	6.4E-12	9	1779	116	3526	UNDER
GO:0043227	membrane-bounded organelle	C	7.7E-10	6.4E-12	9	1779	116	3526	UNDER
GO:0005634	nucleus	C	9.2E-8	1.3E-9	2	1044	123	4261	UNDER
GO:0005576	extracellular region	C	9.2E-8	1.6E-9	27	290	98	5015	OVER
GO:0043229	intracellular organelle	C	9.2E-8	1.9E-9	21	2255	104	3050	UNDER
GO:0044464	cell part	C	1.2E-7	2.9E-9	36	2944	89	2361	UNDER
GO:0043226	organelle	C	1.3E-7	3.7E-9	22	2282	103	3023	UNDER
GO:0009987	cellular process	P	6.7E-7	2.2E-8	42	3119	83	2186	UNDER
GO:0005622	intracellular	C	1.4E-6	5.2E-8	35	2792	90	2513	UNDER
GO:0005615	extracellular space	C	6.8E-6	2.8E-7	14	101	111	5204	OVER
GO:0065007	biological regulation	P	9.3E-6	4.2E-7	13	112	112	3717	UNDER
GO:0005623	cell	C	1.1E-5	5.5E-7	49	76	76	2020	UNDER
GO:0050789	regulation of biological process	P	1.2E-5	6.7E-7	13	112	112	3750	UNDER
GO:0044424	intracellular part	C	1.9E-5	1.1E-6	33	2561	92	2744	UNDER
GO:0016043	cellular component organization	P	5.8E-5	3.8E-6	10	1309	115	3996	UNDER
GO:0071840	cellular component organization or biogenesis	P	5.8E-5	3.8E-6	10	1309	115	3996	UNDER
GO:0044260	cellular macromolecule metabolic process	P	6.0E-5	4.2E-6	9	2131	116	4074	UNDER
GO:0044421	extracellular region part	C	6.5E-5	4.8E-6	14	131	111	5174	OVER
GO:0044763	single-organism cellular process	P	8.9E-5	7.0E-6	26	2138	99	3167	UNDER
GO:0005975	carbohydrate metabolic process	P	1.6E-4	1.4E-5	20	281	105	5024	OVER
GO:0044446	intracellular organelle part	C	1.6E-4	1.4E-5	1	585	124	4720	UNDER
GO:0044422	organelle part	C	1.6E-4	1.4E-5	1	585	124	4720	UNDER
GO:0010467	gene expression	P	2.0E-4	1.9E-5	3	747	122	4558	UNDER
GO:1901576	organic substance biosynthetic process	P	3.9E-4	4.3E-5	3	718	122	4587	UNDER
GO:0044249	cellular biosyntheitic process	P	3.9E-4	4.3E-5	3	718	122	4587	UNDER
GO:0009059	macromolecule biosynthetic process	P	3.9E-4	4.3E-5	3	718	122	4587	UNDER
GO:0034645	cellular macromolecule biosynthtic process	P	3.9E-4	4.3E-5	3	718	122	4587	UNDER
GO:0006996	organelle organization	P	4.3E-4	5.3E-5	5	846	120	4459	UNDER
GO:0044428	nuclear part	C	4.3E-4	5.4E-5	1	544	124	4761	UNDER
GO:0044237	cellular metabolic process	P	4.3E-4	5.5E-5	27	2075	98	3230	UNDER
GO:0044444	cytoplasmic part	C	7.7E-4	9.9E-5	9	1071	116	4234	UNDER
GO:0007010	cytoskeleton organization	P	8.9E-4	1.2E-4	1	495	124	4810	UNDER
GO:0005737	cytoplasmic part	C	8.9E-4	1.2E-4	20	1673	105	3632	UNDER
GO:0044699	single-organism process	P	9.0E-4	1.3E-4	41	2666	84	2639	UNDER
GO:0031981	nuclear lumen	C	1.2E-3	1.9E-4	1	490	124	4815	UNDER
GO:0031974	membrane-enclosed lumen	C	1.2E-3	1.9E-4	1	490	124	4815	UNDER
GO:0043233	organelle lumen	C	1.2E-3	1.9E-4	1	490	124	4815	UNDER
GO:0070013	intracellular organelle lumen	C	1.2E-3	1.9E-4	1	490	124	4815	UNDER
GO:0032991	macromolecular complex	C	1.5E-3	2.4E-4	17	1485	108	3820	UNDER
GO:0006412	translation	P	3.2E-3	5.2E-4	0	339	125	4966	UNDER
GO:0009058	biosynthetic process	P	3.4E-3	5.8E-4	14	1267	111	4038	UNDER
GO:0006807	nitrogen compound metabolic process	P	4.8E-3	8.3E-4	19	1501	106	3804	UNDER
GO:0009628	response to abiotic stimulus	P	8.4E-3	1.5E-3	10	132	115	5173	OVER
GO:0007049	cell cycle	P	1.1E-2	2.1E-3	3	534	122	4771	UNDER
GO:0005654	nucleoplasm	C	1.1E-2	2.1E-3	1	381	124	4924	UNDER
GO:0030154	cell differentiation	P	1.1E-2	2.1E-3	12	1079	113	4226	UNDER
GO:0048869	cellular developmental process	P	1.1E-2	2.1E-3	12	1079	113	4226	UNDER
GO:0090304	nucleic acid metabolic process	P	1.1E-2	2.2E-3	4	593	121	4712	UNDER
GO:0048856	anatomical structure development	P	1.6E-2	3.2E-3	9	884	116	4421	UNDER
GO:0044267	cellular protein metabolic process	P	1.9E-2	3.9E-3	7	751	118	4554	UNDER
GO:0043234	protein complex	C	2.0E-2	4.2E-3	17	1304	108	4001	UNDER
GO:0030529	ribonucleoprotein complex	C	2.0E-2	4.4E-3	0	260	125	5045	UNDER
GO:0005840	ribosome	C	2.0E-2	4.4E-3	0	260	125	5045	UNDER
GO:1901360	organic cyclic compound metabolic process	P	2.5E-2	5.9E-3	15	1175	110	4130	UNDER
GO:0046483	heterocycle metabolic process	P	2.5E-2	5.9E-3	15	1175	110	4130	UNDER
GO:0006139	nucleobase-containing compound metabolic process	P	2.5E-2	5.9E-3	15	1175	110	4130	UNDER
GO:0006725	cellular aromatic compound metabolic process	P	2.5E-2	5.9E-3	15	1175	110	4130	UNDER
GO:0034641	cellular nitrogen compound metabolic process	P	2.5E-2	5.9E-3	15	1175	110	4130	UNDER
GO:0005515	protein binding	F	3.0E-2	7.4E-3	17	1263	108	4042	UNDER
GO:0032502	developmental process	P	3.0E-2	7.4E-3	24	1602	101	3703	UNDER
GO:0071944	cell periphery	C	3.2E-2	8.1E-3	2	392	123	4913	UNDER
GO:0008152	metabolic process	P	3.6E-2	9.3E-3	61	3217	64	2088	UNDER
GO:0005488	binding	F	3.9E-2	1.0E-2	58	3078	67	2227	UNDER
GO:0009653	anatomical structure morphogenesis	P	4.1E-2	1.1E-2	9	812	116	4493	UNDER
GO:0005886	plasma membrane	C	4.4E-2	1.2E-2	2	382	123	4923	UNDER
GO:0016020	membrane	C	4.4E-2	1.2E-2	2	382	123	4923	UNDER
GO:0044767	single-organism developmental process	P	4.5E-2	1.3E-2	24	1566	101	3739	UNDER

## Sheet: GreenvsBlack_Edacicola_FISHER
GO ID	GO term	Type	FDR	Single Test P-value	# in Test Group	# in Reference Group	# non Annot Test	# non Annot Reference Group	Over/Under
GO:0090304	nucleic acid metabolic process	P	1.18e-05	5.02e-09	18	413	0	799	OVER
GO:0004803	transposase activity	F	8.06e-05	8.12e-08	12	140	6	1072	OVER
GO:0006313	transposition, DNA-mediated	P	8.06e-05	1.37e-07	12	147	6	1065	OVER
GO:0032196	transposition	P	8.06e-05	1.37e-07	12	147	6	1065	OVER
GO:0006139	nucleobase-containing compound metabolic process	P	9.4e-05	2e-07	18	509	0	703	OVER
GO:0006310	DNA recombination	P	0.000211	5.39e-07	12	167	6	1045	OVER
GO:0006725	cellular aromatic compound metabolic process	P	0.00028	9.24e-07	18	555	0	657	OVER
GO:0046483	heterocycle metabolic process	P	0.00028	9.54e-07	18	556	0	656	OVER
GO:1901360	organic cyclic compound metabolic process	P	0.000321	1.23e-06	18	564	0	648	OVER
GO:0004519	endonuclease activity	F	0.000359	1.53e-06	6	23	12	1189	OVER
GO:0043170	macromolecule metabolic process	P	0.000393	1.84e-06	18	577	0	635	OVER
GO:0006259	DNA metabolic process	P	0.000984	5.02e-06	13	252	5	960	OVER
GO:0034641	cellular nitrogen compound metabolic process	P	0.00129	7.16e-06	18	623	0	589	OVER
GO:0003677	DNA binding	F	0.00228	1.36e-05	13	275	5	937	OVER
GO:0004518	nuclease activity	F	0.00492	3.35e-05	6	42	12	1170	OVER
GO:0090305	nucleic acid phosphodiester bond hydrolysis	P	0.00492	3.35e-05	6	42	12	1170	OVER
GO:0006807	nitrogen compound metabolic process	P	0.00725	5.25e-05	18	697	0	515	OVER
GO:0016831	carboxy-lyase activity	F	1	0.00376	2	8	10	1210	UNDER
GO:0004400	histidinol-phosphate transaminase activity	F	1	0.00976	1	0	11	1218	UNDER
GO:0071266	'de novo' L-methionine biosynthetic process	P	1	0.00976	1	0	11	1218	UNDER
GO:2001060	D-glycero-D-manno-heptose 7-phosphate metabolic process	P	1	0.00976	1	0	11	1218	UNDER
GO:2001061	D-glycero-D-manno-heptose 7-phosphate biosynthetic process	P	1	0.00976	1	0	11	1218	UNDER
GO:0004068	aspartate 1-decarboxylase activity	F	1	0.00976	1	0	11	1218	UNDER
GO:0004073	aspartate-semialdehyde dehydrogenase activity	F	1	0.00976	1	0	11	1218	UNDER
GO:0003942	N-acetyl-gamma-glutamyl-phosphate reductase activity	F	1	0.00976	1	0	11	1218	UNDER
GO:0008968	D-sedoheptulose 7-phosphate isomerase activity	F	1	0.00976	1	0	11	1218	UNDER
GO:0004612	phosphoenolpyruvate carboxykinase (ATP) activity	F	1	0.00976	1	0	11	1218	UNDER
GO:0047480	UDP-N-acetylmuramoyl-tripeptide-D-alanyl-D-alanine ligase activity	F	1	0.00976	1	0	11	1218	UNDER
GO:0016830	carbon-carbon lyase activity	F	1	0.015	2	18	10	1200	UNDER
GO:0071265	L-methionine biosynthetic process	P	1	0.0194	1	1	11	1217	UNDER
GO:0009079	pyruvate family amino acid biosynthetic process	P	1	0.0194	1	1	11	1217	UNDER
GO:0009078	pyruvate family amino acid metabolic process	P	1	0.0194	1	1	11	1217	UNDER
GO:0004611	phosphoenolpyruvate carboxykinase activity	F	1	0.0194	1	1	11	1217	UNDER
GO:0009088	threonine biosynthetic process	P	1	0.0194	1	1	11	1217	UNDER
GO:0006523	alanine biosynthetic process	P	1	0.0194	1	1	11	1217	UNDER
GO:0006522	alanine metabolic process	P	1	0.0194	1	1	11	1217	UNDER
GO:0006566	threonine metabolic process	P	1	0.0194	1	1	11	1217	UNDER
GO:0044283	small molecule biosynthetic process	P	1	0.0211	4	113	8	1105	UNDER
GO:1901607	alpha-amino acid biosynthetic process	P	1	0.022	3	62	9	1156	UNDER
GO:0008652	cellular amino acid biosynthetic process	P	1	0.0289	3	69	9	1149	UNDER
GO:0015940	pantothenate biosynthetic process	P	1	0.029	1	2	11	1216	UNDER
GO:0015939	pantothenate metabolic process	P	1	0.029	1	2	11	1216	UNDER
GO:1901605	alpha-amino acid metabolic process	P	1	0.0356	3	75	9	1143	UNDER
GO:0080130	L-phenylalanine:2-oxoglutarate aminotransferase activity	F	1	0.0385	1	3	11	1215	UNDER
GO:0009097	isoleucine biosynthetic process	P	1	0.0385	1	3	11	1215	UNDER
GO:0016620	oxidoreductase activity, acting on the aldehyde or oxo group of donors, NAD or NADP as acceptor	F	1	0.0385	1	3	11	1215	UNDER
GO:0019319	hexose biosynthetic process	P	1	0.0385	1	3	11	1215	UNDER
GO:0070546	L-phenylalanine aminotransferase activity	F	1	0.0385	1	3	11	1215	UNDER
GO:0006549	isoleucine metabolic process	P	1	0.0385	1	3	11	1215	UNDER
GO:0006094	gluconeogenesis	P	1	0.0385	1	3	11	1215	UNDER
GO:0016868	intramolecular transferase activity, phosphotransferases	F	1	0.0479	1	4	11	1214	UNDER
GO:0016903	oxidoreductase activity, acting on the aldehyde or oxo group of donors	F	1	0.0479	1	4	11	1214	UNDER
GO:0009082	branched-chain amino acid biosynthetic process	P	1	0.0479	1	4	11	1214	UNDER
GO:0019877	diaminopimelate biosynthetic process	P	1	0.0479	1	4	11	1214	UNDER

## Sheet: Green vs Black_olfly_PAGE
GO ID	GO TERM	Genes (tot)	p (dist,dir,up)	p adj (dist,dir,up)	p (dist,dir,dn)	p adj (dist,dir,dn)
GO:0009653	anatomical structure morphogenesis	18	0.9926	1	0.0074	0.02405
GO:0050789	regulation of biological process	14	0.9933	1	0.0067	0.02405
GO:0009058	biosynthetic process	23	0.9931	1	0.0069	0.02405
GO:0008219	cell death	5	0.998	1	0.002	0.01495
GO:0006629	lipid metabolic process	17	0.9977	1	0.0023	0.01495
GO:0006091	generation of precursor metabolites and energy	10	0.9966	1	0.0034	0.01768
