# Supplementary material for: Transcriptomic responses of the olive fruit fly Bactrocera oleae and its symbiont Candidatus Erwinia dacicola to olive feeding
Source: Sci Rep. 2017 Feb 22;7:42633. doi: 10.1038/srep42633 (PMC5320501; doi:10.1038/srep42633)
Supplement: Supplementary Table S5 [file srep42633-s6.xls]

## Sheet: Sheet1
CONTIG_BOL	logFC	AveExpr	t	P,Value	adj,P,Val	B	Contig_bestblasthitdescription	Contig_length	Contig_BestBlastHit_Blast2GO	Blast2GO_Eval	Potential involvement
contig04633	4.0889	13.4889	24.117	6.57759e-09	4.45033e-05	9.80343	leucine rich protein	878	gi|342926019|gb|EGU94741,1|hypothetical protein HMPREF9439_05394 [Escherichia coli MS 79-10] >gi|342926055|gb|EGU94777,1| hypothetical protein HMPREF9439_05349 [Escherichia coli MS 79-10]	3@69E-27
rc_contig07171	4.06233	11.7199	16.0245	1.76413e-07	0.00051112	7.60595	n/a	623	n/a	n/a
contig12892	3.51963	11.5636	15.2809	2.57555e-07	0.000652935	7.31012	n/a	172	n/a	n/a
r_contig00541_rc(1475-1690)	2.89672	11.759	17.9689	7.05866e-08	0.000238595	8.28734	n/a	216	n/a	n/a
rc_contig04969	2.88098	9.86464	10.5243	4.78793e-06	0.00194208	4.78438	n/a	840	n/a	n/a
contig13178	2.74651	14.3477	12.7222	1.096e-06	0.00130753	6.10764	n/a	157	n/a	n/a
contig11576	2.5935	15.8152	12.0036	1.7275e-06	0.00135081	5.70895	n/a	264	n/a	n/a
contig10633	2.53811	16.6237	11.3895	2.60001e-06	0.00142626	5.34311	n/a	328	n/a	n/a
contig09543	2.51609	7.75298	10.3636	5.38904e-06	0.00206217	4.67456	n/a	417	n/a	n/a
rc_contig14214	2.50567	13.9162	12.9618	9.4664e-07	0.00127992	6.23402	n/a	100	n/a	n/a
rc_contig08557	2.39103	15.4733	9.38091	1.15207e-05	0.00329087	3.95774	n/a	507	n/a	n/a
rc_contig03638	2.38724	9.47099	11.8478	1.91291e-06	0.00137963	5.61838	n/a	995	n/a	n/a
contig12240	2.32699	15.4953	12.4596	1.29066e-06	0.00135081	5.96546	n/a	216	n/a	n/a
contig03604	2.19123	8.29124	5.48294	0.000536673	0.0281112	0.122275	cytochrome p450-28a1	1003	gi|195473921|ref|XP_002089240,1|GE25311 [Drosophila yakuba] >gi|194175341|gb|EDW88952,1| GE25311 [Drosophila yakuba]	3@70E-46	detoxification
contig04596	2.07472	12.1445	18.0188	6.90349e-08	0.000238595	8.30324	trypsin-like serine protease precursor	881	gi|1717788|sp|P51588,1|TRYP_SARBURecName: Full=Trypsin; Flags: Precursor >gi|1177316|emb|CAA64354,1| trypsin-like enzyme [Neobellieria bullata]	4@73E-118	digestion
rc_contig12588	2.03478	13.8249	6.62697	0.000147037	0.0154528	1.44354	n/a	191	n/a	n/a
rc_contig13898	2.02819	8.79627	20.1795	2.77723e-08	0.000140813	8.92761	n/a	117	n/a	n/a
contig07357	2.01687	8.34555	5.94292	0.000312592	0.0216284	0.676081	a kinase anchor protein	604	gi|198469820|ref|XP_002134417,1|GA28909 [Drosophila pseudoobscura pseudoobscura] >gi|198147050|gb|EDY73044,1| GA28909 [Drosophila pseudoobscura pseudoobscura]	6@47E-56
rc_contig13178	1.95157	8.36806	24.2569	6.2765e-09	4.45033e-05	9.82956	n/a	157	n/a	n/a
rc_contig11234	1.86481	16.018	4.86149	0.00116634	0.0383381	-0.676617	n/a	288	n/a	n/a
contig09894	1.80844	9.11347	4.50185	0.0018747	0.0468115	-1.166	n/a	389	n/a	n/a
contig12845	1.61885	7.92547	12.1305	1.59137e-06	0.00135081	5.78155	n/a	175	n/a	n/a
s_contig00541_(3-767)	1.61047	12.5627	6.93547	0.000106543	0.0134211	1.76891	n/a	765	n/a	n/a
rc_contig10633	1.56322	8.06033	14.5441	3.81326e-07	0.000713291	6.99496	n/a	328	n/a	n/a
gi|312285529|gb|HQ383962,1|	1.50288	10.6824	4.44688	0.0020191	0.0481361	-1.24253	n/a	894	Bactrocera oleae clone Bo117 hypothetical protein mRNA@ partial cds	n/a
rc_contig11611	1.46808	16.6221	11.555	2.32424e-06	0.00142293	5.44413	n/a	262	n/a	n/a
rc_contig11840	1.4555	17.4513	10.4856	4.92559e-06	0.00195874	4.75811	n/a	245	n/a	n/a
contig11840	1.45204	9.20235	14.3178	4.31753e-07	0.000713291	6.89349	n/a	245	n/a	n/a
contig03283	1.44885	10.5318	6.75788	0.000128084	0.0146761	1.58313	guanylate kinase	1045	gi|289741607|gb|ADD19551,1|guanylate kinase [Glossina morsitans morsitans]	7@50E-98
contig09851	1.43247	7.88196	5.10781	0.000851865	0.034394	-0.35289	helicase-like protein	393	gi|357450461|ref|XP_003595507,1|ATP-dependent DNA helicase PIF1 [Medicago truncatula] >gi|355484555|gb|AES65758,1| ATP-dependent DNA helicase PIF1 [Medicago truncatula]	1@28E-05
contig03975	1.37037	9.58158	9.68493	9.04368e-06	0.0027618	4.18817	isoform b	956	gi|195042339|ref|XP_001991414,1|GH12070 [Drosophila grimshawi] >gi|193901172|gb|EDW00039,1| GH12070 [Drosophila grimshawi]	2@15E-131
rc_contig09966	1.34578	8.14348	11.4518	2.4921e-06	0.00142626	5.38136	n/a	383	n/a	n/a
rc_contig02335	1.33712	7.89665	8.06639	3.56209e-05	0.00715274	2.86138	n/a	1184	n/a	n/a
rc_contig12892	1.32473	12.9939	6.59503	0.000152119	0.0154528	1.40913	n/a	172	n/a	n/a
contig07741	1.3238	6.881	6.91694	0.000108592	0.0135831	1.74971	n/a	579	n/a	n/a
contig08447	1.30658	8.81026	5.3871	0.000602796	0.0300376	0.00291048	monocarboxylate transporter	518	gi|125811414|ref|XP_001361868,1|GA21039 [Drosophila pseudoobscura pseudoobscura] >gi|54637044|gb|EAL26447,1| GA21039 [Drosophila pseudoobscura pseudoobscura]	8@38E-47
rc_contig13923	1.30218	7.44372	14.587	3.72508e-07	0.000713291	7.01398	n/a	115	n/a	n/a
contig13744	1.2875	7.83829	5.94053	0.00031345	0.0216284	0.673279	n/a	125	n/a	n/a
contig08557	1.27132	7.59082	11.5164	2.38547e-06	0.00142293	5.42075	n/a	507	n/a	n/a
n_00541_rc(768-1474)	1.20926	7.58856	9.15232	1.38819e-05	0.00380458	3.77907	n/a	707	n/a	n/a
rc_contig04633	1.19837	13.601	5.58884	0.000472701	0.0270052	0.252556	n/a	878	n/a	n/a
contig05945	1.19747	8.95932	5.24166	0.000720763	0.0322616	-0.180879	cg30380 cg30380-pa	739	gi|289742553|gb|ADD20024,1|conserved hypothetical protein [Glossina morsitans morsitans]	7@24E-42
contig01395	1.1794	12.127	5.54475	0.000498259	0.0273587	0.198522	phosphoserine aminotransferase	1392	gi|195503344|ref|XP_002098612,1|GE23844 [Drosophila yakuba] >gi|194184713|gb|EDW98324,1| GE23844 [Drosophila yakuba]	0
contig10157	1.17711	6.77492	8.66749	2.08902e-05	0.00510452	3.38392	cytochrome p450	365	gi|170071604|ref|XP_001869955,1|cytochrome P450 6A1 [Culex quinquefasciatus] >gi|167867545|gb|EDS30928,1| cytochrome P450 6A1 [Culex quinquefasciatus]	3@71E-29	detoxification
rc_contig06716	1.16605	9.58812	7.75652	4.74948e-05	0.00807365	2.57689	n/a	667	n/a	n/a
contig09042	1.16558	8.37236	6.35391	0.000197345	0.0170313	1.14497	glutathione s-transferase	464	gi|5880851|gb|AAD54938,1|AF147206_1glutathione s-transferase 6B [Musca domestica]	3@58E-39	detoxification
contig02330	1.16295	7.21775	4.47466	0.00194468	0.0472903	-1.20381	adult cuticle protein 1	1196	gi|20129323|ref|NP_609141,1|CG7214 [Drosophila melanogaster] >gi|195338983|ref|XP_002036101,1| GM13372 [Drosophila sechellia] >gi|195471443|ref|XP_002088014,1| GE18338 [Drosophila yakuba] >gi|195577357|ref|XP_002078537,1| GD22472 [Drosophila simulans] >gi|7297285|gb|AAF52548,1| CG7214 [Drosophila melanogaster] >gi|20151793|gb|AAM11256,1| RH08458p [Drosophila melanogaster] >gi|20151979|gb|AAM11349…	2@53E-10
rc_contig11232	1.14877	13.3765	10.5572	4.6743e-06	0.00193468	4.80663	n/a	289	n/a	n/a
contig02711	1.1447	14.0125	6.58064	0.000154471	0.0154528	1.39358	midgut-specific serine protease 1	1127	gi|28573984|ref|NP_787956,1|CG33127 [Drosophila melanogaster] >gi|28381600|gb|AAO41649,1| CG33127 [Drosophila melanogaster] >gi|66772805|gb|AAY55714,1| IP10114p [Drosophila melanogaster] >gi|220951754|gb|ACL88420,1| CG33127-PA [synthetic construct]	1@60E-72	digestion
contig00720	1.1207	13.1718	4.73727	0.00137117	0.0412591	-0.843424	adenylosuccinate lyase-like	1605	gi|194900538|ref|XP_001979814,1|GG16799 [Drosophila erecta] >gi|190651517|gb|EDV48772,1| GG16799 [Drosophila erecta]	0
contig11611	1.11576	8.53182	9.47066	1.07187e-05	0.00315053	4.02661	n/a	262	n/a	n/a
contig07812	1.1102	9.52837	5.60197	0.000465367	0.0270052	0.268597	glutathione s transferase e10	572	gi|195455526|ref|XP_002074759,1|GK23233 [Drosophila willistoni] >gi|194170844|gb|EDW85745,1| GK23233 [Drosophila willistoni]	1@53E-36	detoxification
contig03020	1.10612	13.9719	4.49138	0.00190131	0.0469105	-1.18054	hypothetical conserved protein	1082	gi|195396597|ref|XP_002056917,1|GJ16629 [Drosophila virilis] >gi|194146684|gb|EDW62403,1| GJ16629 [Drosophila virilis]	1@24E-64	detoxification
contig09061	1.06781	8.23269	8.94208	1.6536e-05	0.00435428	3.61048	n/a	456	n/a	n/a
contig05623	1.06538	11.2766	6.24034	0.000223623	0.0185873	1.01778	histone tail methylase	768	gi|289739577|gb|ADD18536,1|putative histone tail methylase [Glossina morsitans morsitans]	6@08E-42
rc_contig12541	1.05415	8.50511	5.24886	0.000714367	0.0322616	-0.171709	n/a	194	n/a	n/a
contig11232	1.05273	8.38535	12.4044	1.33632e-06	0.00135081	5.93506	n/a	289	n/a	n/a
contig13610	1.05	7.79555	6.16826	0.000242288	0.0195771	0.936117	n/a	132	n/a	n/a
contig02665	1.04327	11.472	8.47127	2.47811e-05	0.00591278	3.21745	glutamine synthetase 2 (glutamate-amonia ligase)	1134	gi|289740477|gb|ADD18986,1|glutamine synthetase [Glossina morsitans morsitans]	1@80E-41
contig03770	1.03217	12.1035	7.17656	8.3437e-05	0.0117513	2.01467	aldehyde dehydrogenase	981	gi|195036572|ref|XP_001989744,1|GH18965 [Drosophila grimshawi] >gi|193893940|gb|EDV92806,1| GH18965 [Drosophila grimshawi]	2@21E-109
contig05246	1.02001	11.8145	4.54078	0.00177919	0.0456756	-1.11208	n/a	811	n/a	n/a
contig00237	1.01329	10.2342	5.31392	0.000659277	0.0311754	-0.0891652	4-aminobutyrate aminotransferase	1971	gi|194751895|ref|XP_001958259,1|GF10831 [Drosophila ananassae] >gi|190625541|gb|EDV41065,1| GF10831 [Drosophila ananassae]	0
rc_contig05574	-1.00468	9.29904	-5.20684	0.000752607	0.0329811	-0.225365	n/a	774	n/a	n/a
contig02313	-1.00568	12.5065	-11.5823	2.28206e-06	0.00142293	5.46058	isoform b	1198	gi|289739925|gb|ADD18710,1|putative basic-leucine zipper transcription factor [Glossina morsitans morsitans]	4@47E-06
contig09946	-1.00811	13.9097	-6.69252	0.000137187	0.0149586	1.51371	drosophila melanogaster partial	385	gi|195147296|ref|XP_002014616,1|GL18860 [Drosophila persimilis] >gi|194106569|gb|EDW28612,1| GL18860 [Drosophila persimilis]	4@83E-54
contig03551	-1.01726	12.0608	-5.19158	0.000767042	0.0330284	-0.244916	n/a	1007	n/a	n/a
contig03434	-1.01728	15.8213	-4.86277	0.00116441	0.0383368	-0.67491	GL23625 [Drosophila persimilis]	1024	gi|195144034|ref|XP_002013001,1|GL23625 [Drosophila persimilis] >gi|194101944|gb|EDW23987,1| GL23625 [Drosophila persimilis]	7@27E-156
contig06586	-1.01786	9.99386	-4.91186	0.00109299	0.0376349	-0.609663	n/a	670	n/a	n/a
rc_contig06570	-1.01869	8.22611	-8.17339	3.23183e-05	0.00682347	2.95718	n/a	674	n/a	n/a
contig06956	-1.02173	7.99986	-4.55995	0.00173411	0.045147	-1.08561	gag-pol polyprotein precursor	642	gi|21214752|emb|CAD32253,1|gag-pol polyprotein precursor [Drosophila melanogaster]	1@85E-18
contig10738	-1.02481	7.23503	-4.71143	0.00141849	0.0416082	-0.878411	n/a	328	n/a	n/a
contig01410	-1.02718	10.7825	-5.97451	0.00030151	0.0212324	0.712966	neuroendocrine protein 7b2	1390	gi|195111652|ref|XP_002000392,1|GI22550 [Drosophila mojavensis] >gi|193916986|gb|EDW15853,1| GI22550 [Drosophila mojavensis]	6@33E-66
contig06980	-1.02888	11.3405	-4.63998	0.00155884	0.0438095	-0.975713	GD25424 [Drosophila simulans]	636	gi|195584439|ref|XP_002082014,1|GD25424 [Drosophila simulans] >gi|194194023|gb|EDX07599,1| GD25424 [Drosophila simulans]	2@21E-36
contig09305	-1.02992	8.54482	-5.21383	0.000746093	0.0329031	-0.216418	low molecular weight protein-tyrosine-phosphatase	434	gi|78711846|ref|NP_731853,2|CG31469 [Drosophila melanogaster] >gi|71854561|gb|AAN13589,2| CG31469 [Drosophila melanogaster]	1@03E-26
rc_contig13639	-1.03044	11.3353	-5.47781	0.000540005	0.0281538	0.115919	n/a	131	n/a	n/a
contig09074	-1.03138	12.2509	-7.00975	9.87474e-05	0.012756	1.84541	isoform b	459	gi|195133200|ref|XP_002011027,1|GI16316 [Drosophila mojavensis] >gi|193907002|gb|EDW05869,1| GI16316 [Drosophila mojavensis]	8@84E-37
contig06594	-1.03611	12.8297	-9.6737	9.12385e-06	0.0027618	4.1798	GJ17670 [Drosophila virilis]	677	gi|195387948|ref|XP_002052654,1|GJ17670 [Drosophila virilis] >gi|194149111|gb|EDW64809,1| GJ17670 [Drosophila virilis]	1@04E-11
contig11103	-1.03649	11.5133	-7.80571	4.53471e-05	0.00802193	2.62277	inwardly rectifying k+ channel	298	gi|195113469|ref|XP_002001290,1|GI10708 [Drosophila mojavensis] >gi|193917884|gb|EDW16751,1| GI10708 [Drosophila mojavensis]	2@67E-19
rc_contig03378	-1.03896	10.1524	-4.90382	0.00110436	0.0377063	-0.620328	n/a	1032	n/a	n/a
rc_contig07250	-1.04008	9.54882	-10.6378	4.4084e-06	0.00193468	4.86077	n/a	617	n/a	n/a
contig01323	-1.0414	10.7772	-4.79102	0.00127811	0.0399405	-0.770958	core 1 galactosyltransferase isoform b	1411	gi|195339355|ref|XP_002036285,1|GM12650 [Drosophila sechellia] >gi|194130165|gb|EDW52208,1| GM12650 [Drosophila sechellia]	1@50E-70
contig03379	-1.04488	12.3737	-7.80243	4.5487e-05	0.00802193	2.61972	drosophila melanogaster xrp1 transcript variant mrna	1033	gi|161078397|ref|NM_169839,2|Drosophila melanogaster Xrp1 (Xrp1)@ transcript variant A@ mRNA	1@92E-18
contig01353	-1.0455	16.6614	-5.82549	0.000357896	0.0231249	0.537655	GJ12999 [Drosophila virilis]	1403	gi|195375734|ref|XP_002046655,1|GJ12999 [Drosophila virilis] >gi|194153813|gb|EDW68997,1| GJ12999 [Drosophila virilis]	9@05E-174
contig05359	-1.04557	8.75229	-5.43453	0.000569021	0.0289917	0.0621592	n/a	798	n/a	n/a
rc_contig07911	-1.05173	8.55418	-6.06761	0.000271274	0.020514	0.82087	n/a	564	n/a	n/a
contig05067	-1.05599	11.0017	-6.99228	0.000100523	0.0129032	1.82748	apolipoprotein d	833	gi|194759248|ref|XP_001961861,1|GF14723 [Drosophila ananassae] >gi|190615558|gb|EDV31082,1| GF14723 [Drosophila ananassae]	6@99E-43
contig07104	-1.07092	12.4743	-7.6324	5.34312e-05	0.00853258	2.4599	odorant-binding protein 56h	632	gi|195380703|ref|XP_002049110,1|GJ20934 [Drosophila virilis] >gi|194143907|gb|EDW60303,1| GJ20934 [Drosophila virilis]	1@54E-24
contig04868	-1.07142	13.7024	-10.1009	6.56134e-06	0.00222135	4.4907	homogentisate -dioxygenase	845	gi|289740011|gb|ADD18753,1|homogentisate 1@2-dioxygenase [Glossina morsitans morsitans]	8@88E-141
contig06049	-1.0738	9.31374	-8.03674	3.66009e-05	0.00720291	2.83462	n/a	730	n/a	n/a
contig04218	-1.07807	8.51485	-6.11016	0.000258578	0.020248	0.869771	antigen 5-related 2	927	gi|195394235|ref|XP_002055751,1|GJ18606 [Drosophila virilis] >gi|194150261|gb|EDW65952,1| GJ18606 [Drosophila virilis]	1@07E-95
contig02866	-1.08925	11.0087	-6.6393	0.000145127	0.0154528	1.45678	n/a	1097	n/a	n/a
contig09057	-1.08942	12.4504	-10.7799	3.9799e-06	0.00192182	4.95501	n/a	462	n/a	n/a
contig04361	-1.09011	13.3889	-11.522	2.37648e-06	0.00142293	5.42414	p450 monooxygenase	896	gi|310775898|gb|ADP22309,1|P450 monooxygenase [Bactrocera dorsalis]	0
rc_contig06858	-1.09044	15.0979	-6.83669	0.000117983	0.0137518	1.66607	n/a	649	n/a	n/a
rc_contig10531	-1.10085	9.34874	-5.30242	0.000668669	0.0311754	-0.103712	n/a	334	n/a	n/a
rc_contig13565	-1.10388	10.4789	-4.87663	0.00114374	0.0380535	-0.656447	n/a	135	n/a	n/a
boCYP6A14-7	-1.11096	12.4586	-12.1878	1.53379e-06	0.00135081	5.81405	n/a	447	n/a	n/a
contig05501	-1.11259	9.81011	-6.71873	0.000133453	0.0148621	1.54162	n/a	781	n/a	n/a
rc_contig06353	-1.1169	7.3909	-7.68145	5.09921e-05	0.0084079	2.50635	n/a	701	n/a	n/a
contig01791	-1.13132	9.94631	-7.52375	5.9307e-05	0.00931759	2.35603	n/a	1297	n/a	n/a
contig03343	-1.13247	14.6241	-8.32451	2.82177e-05	0.00643016	3.09038	regucalcin protein	1038	gi|13488605|gb|AAK26174,1|anterior fat body protein [Calliphora vicina]	1@79E-120
contig02308	-1.13485	11.5288	-7.48932	6.13157e-05	0.00933992	2.32282	isoform a	1201	gi|195504974|ref|XP_002099309,1|GE23437 [Drosophila yakuba] >gi|194185410|gb|EDW99021,1| GE23437 [Drosophila yakuba]	6@19E-79
contig08136	-1.14815	9.30336	-12.3207	1.40905e-06	0.00135081	5.88863	n/a	544	n/a	n/a
contig03629	-1.15201	13.845	-7.88211	4.22221e-05	0.0076456	2.69348	inwardly rectifying k+ channel protein	1001	gi|195452610|ref|XP_002073428,1|GK13155 [Drosophila willistoni] >gi|194169513|gb|EDW84414,1| GK13155 [Drosophila willistoni]	1@88E-178
contig07508	-1.15362	11.0996	-5.46771	0.000546627	0.028426	0.103402	n/a	596	n/a	n/a
contig13624	-1.15447	8.73318	-4.64908	0.00154014	0.043443	-0.963266	n/a	131	n/a	n/a
contig00333	-1.15986	13.0761	-7.05866	9.39585e-05	0.012756	1.8954	carboxylesterase	1850	gi|194875631|ref|XP_001973635,1|GG16191 [Drosophila erecta] >gi|190655418|gb|EDV52661,1| GG16191 [Drosophila erecta]	0
contig06412	-1.16159	10.284	-5.07707	0.000885509	0.0348561	-0.392778	copper transporter 1b	695	gi|194744205|ref|XP_001954585,1|GF18342 [Drosophila ananassae] >gi|190627622|gb|EDV43146,1| GF18342 [Drosophila ananassae]	6@89E-39
contig04830	-1.17891	9.57835	-10.2906	5.6897e-06	0.00209805	4.62398	n/a	855	n/a	n/a
contig02278	-1.2168	12.5687	-4.71485	0.00141213	0.0416082	-0.873779	alpha methyl dopa-resistant	1203	gi|194879744|ref|XP_001974292,1|amd [Drosophila erecta] >gi|190657479|gb|EDV54692,1| amd [Drosophila erecta]	5@75E-129
contig02256	-1.23656	15.8818	-8.22582	3.08251e-05	0.00665067	3.00367	hexosaminidase isoform d	1210	gi|195454713|ref|XP_002074367,1|GK10559 [Drosophila willistoni] >gi|194170452|gb|EDW85353,1| GK10559 [Drosophila willistoni]	1@68E-160
contig10734	-1.23661	8.11911	-7.98262	3.8468e-05	0.00722379	2.78552	isoform a	326	gi|195114818|ref|XP_002001964,1|GI14413 [Drosophila mojavensis] >gi|193912539|gb|EDW11406,1| GI14413 [Drosophila mojavensis]	3@32E-50
r_contig03299_rc(432-995)	-1.23819	9.85767	-7.22216	7.97222e-05	0.0114233	2.06034	n/a	564	n/a	n/a
rc_contig02288	-1.24602	9.70468	-5.43325	0.000569907	0.0289917	0.0605611	n/a	1202	n/a	n/a
s_contig00591_(5-793)	-1.25332	12.6292	-4.83145	0.00121264	0.0392241	-0.716743	n/a	789	n/a	n/a
contig12919	-1.25649	9.28203	-6.60754	0.000150105	0.0154528	1.42263	n/a	171	n/a	n/a
rc_contig12590	-1.25846	13.128	-5.56261	0.000487728	0.0273587	0.220446	n/a	191	n/a	n/a
contig10629	-1.29094	12.0296	-14.3603	4.21745e-07	0.000713291	6.91272	af503572_1 clot protein	332	gi|195034724|ref|XP_001988963,1|GH10293 [Drosophila grimshawi] >gi|193904963|gb|EDW03830,1| GH10293 [Drosophila grimshawi]	1@24E-10
rc_contig10350	-1.29561	11.4647	-4.57218	0.00170601	0.044818	-1.06876	n/a	349	n/a	n/a
contig01188	-1.30995	12.7826	-5.61709	0.000457077	0.0269476	0.287035	sodium-dependent phosphate transporter	1439	gi|289743127|gb|ADD20311,1|permease of the major facilitator superfamily [Glossina morsitans morsitans]	1@80E-147
contig01241	-1.31522	9.59564	-4.81529	0.00123835	0.0393611	-0.738374	deoxyribonuclease i	1429	gi|195045231|ref|XP_001991936,1|GH24487 [Drosophila grimshawi] >gi|193892777|gb|EDV91643,1| GH24487 [Drosophila grimshawi]	1@21E-50
contig04558	-1.32571	9.29261	-4.65918	0.00151969	0.043227	-0.949482	n/a	885	n/a	n/a
n_03299_rc(137-431)	-1.3266	10.6703	-9.59651	9.69677e-06	0.00289206	4.12198	n/a	295	n/a	n/a
rc_contig03551	-1.32661	12.9766	-4.79331	0.0012743	0.0399129	-0.767877	n/a	1007	n/a	n/a
contig04915	-1.32972	10.6629	-12.1229	1.59918e-06	0.00135081	5.77723	enhancer of split m4 protein	847	gi|194743688|ref|XP_001954332,1|GF18223 [Drosophila ananassae] >gi|190627369|gb|EDV42893,1| GF18223 [Drosophila ananassae]	1@01E-42
contig05028	-1.33856	14.8242	-7.32262	7.21667e-05	0.0105296	2.16005	n/a	838	n/a	n/a
contig07574	-1.34261	11.5511	-5.7801	0.000377297	0.0242291	0.483615	n/a	592	n/a	n/a
contig07038	-1.3483	9.84683	-5.35658	0.000625679	0.0305768	-0.0353858	transposable element tc3 transposase	636	gi|307193413|gb|EFN76238,1|hypothetical protein EAI_14562 [Harpegnathos saltator]	6@42E-38
contig00507	-1.35636	13.2763	-6.54383	0.00016067	0.0154528	1.3537	diminutive	1708	gi|195163525|ref|XP_002022600,1|GL13122 [Drosophila persimilis] >gi|194104592|gb|EDW26635,1| GL13122 [Drosophila persimilis]	2@98E-27
contig03923	-1.36343	11.059	-11.0059	3.39035e-06	0.00171899	5.10198	GI22592 [Drosophila mojavensis]	964	gi|195111496|ref|XP_002000314,1|GI22592 [Drosophila mojavensis] >gi|193916908|gb|EDW15775,1| GI22592 [Drosophila mojavensis]	7@11E-159
contig01204	-1.37386	11.6098	-4.89142	0.00112213	0.0378574	-0.636786	hypothetical conserved protein	1435	gi|195045231|ref|XP_001991936,1|GH24487 [Drosophila grimshawi] >gi|193892777|gb|EDV91643,1| GH24487 [Drosophila grimshawi]	1@33E-47
rc_contig10243	-1.38637	12.3106	-4.9353	0.00106057	0.0371493	-0.578631	n/a	353	n/a	n/a
contig00383	-1.39995	12.3703	-10.3279	5.53374e-06	0.00207833	4.64988	cytochrome p450-6d8	1803	gi|237771619|gb|ACR19218,1|cytochrome P450-6D8 [Musca domestica]	0
contig09443	-1.40469	10.1253	-10.5832	4.58672e-06	0.00193468	4.82413	n/a	425	n/a	n/a
contig08750	-1.42804	15.3853	-4.85784	0.00117186	0.0384571	-0.681481	hypothetical conserved secreted protein	487	gi|224924446|gb|ACN69173,1|hypothetical conserved secreted protein [Stomoxys calcitrans]	2@51E-20
contig02029	-1.43505	10.8155	-7.43654	6.45426e-05	0.00962492	2.27164	alcohol partial	1257	gi|6136851|dbj|BAA85832,1|alcohol dehydrogenase [Hirtodrosophila pictiventris]	1@53E-53
contig03750	-1.44152	12.8746	-5.31425	0.000659005	0.0311754	-0.0887408	n/a	984	n/a	n/a
contig11758	-1.44523	7.92812	-6.75225	0.000128841	0.0146799	1.57716	cathepsin k	251	gi|195402187|ref|XP_002059688,1|GJ20892 [Drosophila virilis] >gi|194155902|gb|EDW71086,1| GJ20892 [Drosophila virilis]	2@69E-29
contig06015	-1.45815	12.719	-5.13032	0.00082811	0.0337945	-0.323771	cg8453	734	gi|118428564|gb|ABK91492,1|CYP6G3 [Lucilia cuprina]	1@01E-93
contig01628	-1.46578	16.3275	-6.05043	0.000276593	0.0205847	0.801052	GL23624 [Drosophila persimilis]	1341	gi|195144036|ref|XP_002013002,1|GL23624 [Drosophila persimilis] >gi|194101945|gb|EDW23988,1| GL23624 [Drosophila persimilis]	7@31E-155
rc_contig08136	-1.4726	16.6625	-9.74722	8.61297e-06	0.00273098	4.23439	n/a	544	n/a	n/a
contig07056	-1.47477	15.4196	-5.0867	0.000874815	0.034825	-0.380266	apolipoprotein d-like	637	gi|194759248|ref|XP_001961861,1|GF14723 [Drosophila ananassae] >gi|190615558|gb|EDV31082,1| GF14723 [Drosophila ananassae]	1@20E-42
contig09270	-1.50577	10.1368	-11.7184	2.08369e-06	0.00140864	5.54207	isoform c	442	gi|195460004|ref|XP_002075786,1|GK20235 [Drosophila willistoni] >gi|194171871|gb|EDW86772,1| GK20235 [Drosophila willistoni]	9@63E-63
contig06118	-1.52574	9.21361	-4.75212	0.00134473	0.0410816	-0.82335	adp-ribosylation factor	726	gi|332376134|gb|AEE63207,1|unknown [Dendroctonus ponderosae]	1@22E-33
contig04339	-1.53907	10.6933	-14.2146	4.57215e-07	0.000713291	6.84641	GM25093 [Drosophila sechellia]	902	gi|195326129|ref|XP_002029782,1|GM25093 [Drosophila sechellia] >gi|194118725|gb|EDW40768,1| GM25093 [Drosophila sechellia]	1@05E-17
contig04367	-1.57123	15.2213	-11.1229	3.12399e-06	0.00166731	5.17661	midgut-specific serine protease 2	907	gi|3319320|gb|AAC39131,1|midgut-specific serine protease 2 [Stomoxys calcitrans]	2@25E-48
rc_contig02740	-1.60249	13.0948	-7.03233	9.65043e-05	0.012756	1.86852	n/a	1120	n/a	n/a
contig07778	-1.60347	14.7539	-8.41622	2.60126e-05	0.00599502	3.17005	GE11692 [Drosophila yakuba]	575	gi|195488621|ref|XP_002092392,1|GE11692 [Drosophila yakuba] >gi|194178493|gb|EDW92104,1| GE11692 [Drosophila yakuba]	1@08E-79
boCYP6A9-5	-1.60985	12.7422	-10.4437	5.07964e-06	0.00198116	4.72952	n/a	450	n/a	n/a
contig08250	-1.63962	16.0571	-7.35418	6.99593e-05	0.0102815	2.19112	GK20836 [Drosophila willistoni]	534	gi|195426324|ref|XP_002061287,1|GK20836 [Drosophila willistoni] >gi|194157372|gb|EDW72273,1| GK20836 [Drosophila willistoni]	3@23E-35
contig06178	-1.65218	12.6271	-6.70912	0.000134809	0.0148621	1.5314	n/a	718	n/a	n/a
contig03483	-1.69526	15.6868	-10.728	4.13068e-06	0.00193468	4.92079	cg7953	1020	gi|195433575|ref|XP_002064786,1|GK15016 [Drosophila willistoni] >gi|194160871|gb|EDW75772,1| GK15016 [Drosophila willistoni]	3@61E-117
contig04391	-1.73849	11.3358	-8.6968	2.03696e-05	0.0051002	3.40846	n/a	903	n/a	n/a
contig04089	-1.78428	15.575	-8.43147	2.56646e-05	0.00598281	3.18322	antigen 5- isoform a	940	gi|195394235|ref|XP_002055751,1|GJ18606 [Drosophila virilis] >gi|194150261|gb|EDW65952,1| GJ18606 [Drosophila virilis]	2@35E-94
contig02044	-1.79223	10.181	-7.19746	8.17109e-05	0.0115887	2.03564	GG20487 [Drosophila erecta]	1248	gi|194882945|ref|XP_001975570,1|GG20487 [Drosophila erecta] >gi|190658757|gb|EDV55970,1| GG20487 [Drosophila erecta]	2@25E-104
contig13432	-1.79385	9.7495	-4.97815	0.00100399	0.0362897	-0.522141	n/a	142	n/a	n/a
contig09264	-1.80457	10.0334	-7.38613	6.78001e-05	0.0100369	2.22246	mitochondrial cytochrome c oxidase subunit 7a	441	gi|195433647|ref|XP_002064819,1|GK15137 [Drosophila willistoni] >gi|194160904|gb|EDW75805,1| GK15137 [Drosophila willistoni]	2@27E-23
contig08507	-1.8199	16.6515	-6.53741	0.000161779	0.0154528	1.34673	lysozyme p	512	gi|195375277|ref|XP_002046428,1|GJ12893 [Drosophila virilis] >gi|194153586|gb|EDW68770,1| GJ12893 [Drosophila virilis]	6@64E-68
contig06353	-1.88956	9.41534	-9.73333	8.70701e-06	0.00273098	4.22411	n/a	701	n/a	n/a
contig06950	-1.91295	9.69105	-9.25878	1.27212e-05	0.00358333	3.86287	n/a	644	n/a	n/a
contig04780	-1.91838	12.1126	-8.99543	1.58128e-05	0.00423098	3.65366	3-oxoacyl-acyl-carrier-protein reductase	856	gi|242016945|ref|XP_002428955,1|alcohol dehydrogenase@ putative [Pediculus humanus corporis] >gi|212513784|gb|EEB16217,1| alcohol dehydrogenase@ putative [Pediculus humanus corporis]	8@55E-94
rc_contig11831	-1.93503	12.752	-7.01596	9.81241e-05	0.012756	1.85178	n/a	240	n/a	n/a
contig04118	-2.2547	14.2384	-5.22666	0.000734297	0.032587	-0.20002	cg8997 protein	929	gi|195031545|ref|XP_001988356,1|GH10611 [Drosophila grimshawi] >gi|193904356|gb|EDW03223,1| GH10611 [Drosophila grimshawi]	1@34E-32
contig06851	-2.29931	12.0467	-7.06318	9.35291e-05	0.012756	1.90001	lysozyme precursor	656	gi|195375283|ref|XP_002046431,1|GJ12508 [Drosophila virilis] >gi|195375287|ref|XP_002046433,1| GJ12507 [Drosophila virilis] >gi|194153589|gb|EDW68773,1| GJ12508 [Drosophila virilis] >gi|194153591|gb|EDW68775,1| GJ12507 [Drosophila virilis]	1@57E-69
contig09199	-2.34264	11.9624	-6.38145	0.000191498	0.0168859	1.17554	myo-inositol oxygenase	448	gi|198464745|ref|XP_002134834,1|GA23704 [Drosophila pseudoobscura pseudoobscura] >gi|198149859|gb|EDY73461,1| GA23704 [Drosophila pseudoobscura pseudoobscura]	4@35E-27
contig02809	-2.44537	10.2294	-4.69592	0.00144775	0.0420743	-0.899465	cytochrome p450	1115	gi|195110449|ref|XP_001999792,1|GI24725 [Drosophila mojavensis] >gi|193916386|gb|EDW15253,1| GI24725 [Drosophila mojavensis]	7@73E-139
rc_contig04747	-2.54489	8.7737	-7.99586	3.80016e-05	0.00720291	2.79757	n/a	858	n/a	n/a
rc_contig10095	-2.70493	9.74374	-6.74605	0.00012968	0.014693	1.57061	n/a	371	n/a	n/a
contig05020	-2.75938	13.1157	-7.51497	5.98122e-05	0.00931759	2.34757	uncharacterized conserved protein	835	gi|289743239|gb|ADD20367,1|uncharacterized conserved protein [Glossina morsitans morsitans]	2@44E-71
contig11233	-2.81743	12.4934	-13.0067	9.21219e-07	0.00127992	6.25739	myoinositol oxygenase	289	gi|194747161|ref|XP_001956021,1|GF24808 [Drosophila ananassae] >gi|190623303|gb|EDV38827,1| GF24808 [Drosophila ananassae]	8@82E-54
contig07712	-2.82787	12.3805	-11.9863	1.74705e-06	0.00135081	5.69898	myoinositol oxygenase	580	gi|195160469|ref|XP_002021098,1|GL25160 [Drosophila persimilis] >gi|194118211|gb|EDW40254,1| GL25160 [Drosophila persimilis]	2@39E-73
contig03933	-2.86082	9.25887	-11.942	1.79833e-06	0.00135081	5.67331	GF18737 [Drosophila ananassae]	962	gi|194745833|ref|XP_001955389,1|GF18737 [Drosophila ananassae] >gi|190628426|gb|EDV43950,1| GF18737 [Drosophila ananassae]	5@79E-151
contig10911	-3.04533	14.0808	-8.92705	1.67464e-05	0.00435428	3.59827	myo-inositol oxygenase	313	gi|198464745|ref|XP_002134834,1|GA23704 [Drosophila pseudoobscura pseudoobscura] >gi|198149859|gb|EDY73461,1| GA23704 [Drosophila pseudoobscura pseudoobscura]	3@03E-28
contig08383	-3.05125	13.3417	-12.8239	1.02958e-06	0.00130506	6.16169	myoinositol oxygenase	524	gi|195043196|ref|XP_001991572,1|GH12734 [Drosophila grimshawi] >gi|193901330|gb|EDW00197,1| GH12734 [Drosophila grimshawi]	7@93E-95
rc_contig11564	-3.06626	14.6115	-4.45845	0.00198775	0.0479924	-1.2264	n/a	258	n/a	n/a
contig00002	-3.06768	7.06977	-11.801	1.97275e-06	0.00137963	5.59093	nonstructural polyprotein	5214	gi|21321709|ref|NP_647481,1|nonstructural polyprotein [Cricket paralysis virus] >gi|81971654|sp|Q9IJX4,1|POLN_CRPVC RecName: Full=Replicase polyprotein; Contains: RecName: Full=Protein 1A; AltName: Full=CrPV-1A; Contains: RecName: Full=Protein 2A; Contains: RecName: Full=Protein 2B; Contains: RecName: Full=Protein 2C; Contains: RecName: Full=Protein 3A; Contains: RecName: Full=Protein 3B; Contain…	9@02E-88
contig04747	-3.06898	9.5968	-7.89545	4.17011e-05	0.00761927	2.70577	n/a	858	n/a	n/a
contig13154	-3.14004	12.9058	-11.039	3.31266e-06	0.00171899	5.12315	n/a	158	n/a	n/a
rc_contig10738	-3.16747	14.8331	-4.88443	0.0011323	0.0378574	-0.646079	n/a	328	n/a	n/a
contig10095	-3.20301	14.0884	-8.08518	3.50147e-05	0.00715274	2.8783	n/a	371	n/a	n/a
rc_contig10962	-3.27287	14.0515	-4.75786	0.00133466	0.0410126	-0.8156	n/a	306	n/a	n/a
rc_contig04551	-3.31435	9.56073	-8.68219	2.06272e-05	0.00510172	3.39624	n/a	886	n/a	n/a
contig04551	-4.11771	14.1669	-8.11794	3.39853e-05	0.00703323	2.90769	n/a	886	n/a	n/a
rc_contig00002	-6.04535	9.54341	-24.1146	6.583e-09	4.45033e-05	9.80297	n/a	5214	n/a	n/a
