# Supplementary material for: Transcriptomic responses of the olive fruit fly Bactrocera oleae and its symbiont Candidatus Erwinia dacicola to olive feeding
Source: Sci Rep. 2017 Feb 22;7:42633. doi: 10.1038/srep42633 (PMC5320501; doi:10.1038/srep42633)
Supplement: Supplementary Table S6 [file srep42633-s7.xls]

## Sheet: Sheet1
CONTIG_BOL	logFC	AveExpr	t	P,Value	adj,P,Val	B	Contig_bestblasthitdescription	Contig_length	Contig_BestBlastHit_Blast2GO	Blast2GO_Eval	Potential involvement
contig10221	4.2698	9.48839	8.41907	2.59472e-05	0.00127418	3.09908	n/a	358	n/a	n/a
contig04551	4.10821	14.1669	11.454	2.48834e-06	0.000476094	5.47326	n/a	886	n/a	n/a
rc_contig07925	3.91499	9.17159	8.92543	1.67691e-05	0.0010062	3.54884	n/a	561	n/a	n/a
contig06300	3.53351	8.75565	8.72318	1.99132e-05	0.00112496	3.37213	n/a	710	n/a	n/a
contig04345	3.53266	8.64762	8.94474	1.64991e-05	0.00099762	3.56552	GJ16066 [Drosophila virilis]	909	gi|195385649|ref|XP_002051517,1|GJ16066 [Drosophila virilis] >gi|194147974|gb|EDW63672,1| GJ16066 [Drosophila virilis]	5@27E-15
rc_contig04086	3.41865	9.16873	7.69848	5.01745e-05	0.00184187	2.41469	n/a	940	n/a	n/a
contig07577	3.373	11.3379	8.10101	3.45131e-05	0.00152637	2.80369	odorant binding protein 8a	592	gi|281426839|emb|CBA11326,1|odorant binding protein 22 [Glossina morsitans morsitans]	2@30E-31
contig08678	3.35896	8.70551	9.70851	8.87786e-06	0.000805524	4.19852	drosophila pseudoobscura pseudoobscura ga30012 (dpse\ga30012) mrna	497	gi|390179340|ref|XM_003736821,1|Drosophila pseudoobscura pseudoobscura GA30012 (Dpse\GA30012)@ mRNA	3@79E-17
contig05507	3.31002	14.704	4.64077	0.00155719	0.0132187	-1.20066	heat shock protein isoform a	781	gi|373501927|gb|AEY75237,1|Hsp10@ partial [Bactrocera dorsalis]	3@23E-71
contig07230	3.27086	14.2824	5.55344	0.000493103	0.00641528	0.0133706	heat shock protein 23	619	gi|195378863|ref|XP_002048201,1|GJ13834 [Drosophila virilis] >gi|194155359|gb|EDW70543,1| GJ13834 [Drosophila virilis]	1@78E-57
contig06606	3.25635	14.136	7.86584	4.28668e-05	0.00171814	2.57854	heat shock protein 23	676	gi|195954354|gb|ACG58884,1|23 kDa heat shock protein beta [Ceratitis capitata]	1@16E-97
contig05494	3.2	8.43216	7.75194	4.77004e-05	0.00178652	2.46736	n/a	770	n/a	n/a
contig01748	3.18613	10.5825	4.06543	0.00342073	0.0218456	-2.02851	plasmodium falciparum sera5 gene for serine repeat antigen partial isolate: tz03-081	1312	gi|383871999|dbj|AB634932,1|Plasmodium falciparum sera5 gene for serine repeat antigen 5@ partial cds@ isolate: Tz03-081	2@30E-12
contig06260	3.15176	8.61782	7.7581	4.74239e-05	0.00178564	2.47341	n/a	712	n/a	n/a
rc_contig04551	3.13461	9.56073	11.6126	2.23611e-06	0.000459965	5.57862	n/a	886	n/a	n/a
contig04337	3.11695	8.58118	8.48284	2.45305e-05	0.00125001	3.15709	isoform d	910	gi|289739685|gb|ADD18590,1|purine nucleoside phosphorylase [Glossina morsitans morsitans]	9@55E-120
contig04524	3.10493	8.62006	7.81322	4.50288e-05	0.00174183	2.52735	n/a	888	n/a	n/a
contig04736	3.09591	8.36782	7.34699	7.04556e-05	0.00219213	2.0604	hypothetical protein AaeL_AAEL003177 [Aedes aegypti]	866	gi|157134854|ref|XP_001656475,1|hypothetical protein AaeL_AAEL003177 [Aedes aegypti] >gi|108881335|gb|EAT45560,1| conserved hypothetical protein [Aedes aegypti]	1@82E-08
rc_contig08702	3.09341	9.24513	5.64154	0.000444017	0.00605182	0.124097	n/a	494	n/a	n/a
contig08991	3.03758	15.4685	6.26389	0.000217874	0.00403535	0.875134	heat shock protein 23	462	gi|195954354|gb|ACG58884,1|23 kDa heat shock protein beta [Ceratitis capitata]	1@01E-65
contig04923	3.01994	14.1929	4.51426	0.00184367	0.0145833	-1.37864	heat shock protein 23	848	gi|339716576|gb|AEJ88464,1|heat shock protein 20 [Bactrocera dorsalis]	6@28E-112
contig08383	3.01065	13.3417	17.8945	7.29757e-08	0.000103858	8.75151	myoinositol oxygenase	524	gi|195043196|ref|XP_001991572,1|GH12734 [Drosophila grimshawi] >gi|193901330|gb|EDW00197,1| GH12734 [Drosophila grimshawi]	7@93E-95
contig08903	2.96337	8.54077	6.52169	0.000164532	0.00339803	1.17078	cg10252-pa	474	gi|195110827|ref|XP_001999981,1|Tes154 [Drosophila mojavensis] >gi|193916575|gb|EDW15442,1| Tes154 [Drosophila mojavensis]	4@91E-14
rc_contig03653	2.89034	8.20098	6.93418	0.000106684	0.00269448	1.62591	n/a	989	n/a	n/a
contig12853	2.84831	8.56839	7.97547	3.87226e-05	0.00163297	2.68422	n/a	175	n/a	n/a
contig12919	2.82365	9.28203	20.9994	2.01439e-08	0.000103858	9.81287	n/a	171	n/a	n/a
contig13154	2.79775	12.9058	13.9097	5.42753e-07	0.000234204	6.94299	n/a	158	n/a	n/a
contig11233	2.72341	12.4934	17.7804	7.68142e-08	0.000103858	8.7075	myoinositol oxygenase	289	gi|194747161|ref|XP_001956021,1|GF24808 [Drosophila ananassae] >gi|190623303|gb|EDV38827,1| GF24808 [Drosophila ananassae]	8@82E-54
contig07712	2.66406	12.3805	15.9693	1.81337e-07	0.000139611	7.95197	myoinositol oxygenase	580	gi|195160469|ref|XP_002021098,1|GL25160 [Drosophila persimilis] >gi|194118211|gb|EDW40254,1| GL25160 [Drosophila persimilis]	2@39E-73
contig08165	2.6259	7.97704	7.46233	6.29429e-05	0.00205232	2.17821	n/a	540	n/a	n/a
rc_contig09747	2.6204	8.10516	9.09743	1.45259e-05	0.000923442	3.69615	n/a	400	n/a	n/a
contig04191	2.59063	8.30581	6.23731	0.000224376	0.00407915	0.844152	GL18476 [Drosophila persimilis]	929	gi|195148748|ref|XP_002015329,1|GL18476 [Drosophila persimilis] >gi|194107282|gb|EDW29325,1| GL18476 [Drosophila persimilis]	5@12E-09
contig10911	2.57485	14.0808	10.6743	4.2937e-06	0.000576441	4.93101	myo-inositol oxygenase	313	gi|198464745|ref|XP_002134834,1|GA23704 [Drosophila pseudoobscura pseudoobscura] >gi|198149859|gb|EDY73461,1| GA23704 [Drosophila pseudoobscura pseudoobscura]	3@03E-28
contig09719	2.52548	8.05698	7.56282	5.71155e-05	0.00194822	2.27961	n/a	403	n/a	n/a
rc_contig07799	2.48871	10.9773	8.48602	2.44623e-05	0.00124967	3.15997	n/a	573	n/a	n/a
rc_contig08817	2.48745	8.74931	4.23842	0.00268617	0.018721	-1.77469	n/a	481	n/a	n/a
contig04001	2.45271	8.3106	18.7883	4.93457e-08	0.000103858	9.08321	n-acetyllactosaminide beta- -n-acetylglucosaminyltransferase-like	952	gi|195430906|ref|XP_002063489,1|GK21937 [Drosophila willistoni] >gi|194159574|gb|EDW74475,1| GK21937 [Drosophila willistoni]	8@31E-126	detoxification
contig05968	2.44579	7.79477	7.0026	9.947e-05	0.00258967	1.69934	GJ12719 [Drosophila virilis]	736	gi|195374604|ref|XP_002046094,1|GJ12719 [Drosophila virilis] >gi|194153252|gb|EDW68436,1| GJ12719 [Drosophila virilis]	3@94E-10
contig07038	2.43652	9.84683	13.6894	6.15678e-07	0.000254828	6.8241	transposable element tc3 transposase	636	gi|307193413|gb|EFN76238,1|hypothetical protein EAI_14562 [Harpegnathos saltator]	6@42E-38
rc_contig11831	2.41766	12.752	12.3968	1.34278e-06	0.000383562	6.07708	n/a	240	n/a	n/a
contig10095	2.41285	14.0884	8.61344	2.18895e-05	0.00117916	3.27464	n/a	371	n/a	n/a
contig09199	2.39673	11.9624	9.23311	1.29909e-05	0.00090014	3.81048	myo-inositol oxygenase	448	gi|198464745|ref|XP_002134834,1|GA23704 [Drosophila pseudoobscura pseudoobscura] >gi|198149859|gb|EDY73461,1| GA23704 [Drosophila pseudoobscura pseudoobscura]	4@35E-27
rc_contig07690	2.38004	7.83822	7.22438	7.95458e-05	0.0023267	1.93348	n/a	580	n/a	n/a
contig05157	2.36267	9.98628	8.18268	3.20481e-05	0.00145407	2.88052	heat shock protein 23	821	gi|195954354|gb|ACG58884,1|23 kDa heat shock protein beta [Ceratitis capitata]	6@84E-100
contig04487	2.33655	8.09169	13.098	8.71919e-07	0.000310235	6.49314	cccp_drome ame: full=circadian clock-controlled protein flags: precursor	896	gi|125981081|ref|XP_001354547,1|GA15409 [Drosophila pseudoobscura pseudoobscura] >gi|54642856|gb|EAL31600,1| GA15409 [Drosophila pseudoobscura pseudoobscura]	2@97E-52
contig06263	2.33549	8.02984	6.7786	0.000125338	0.00294098	1.45678	GJ20671 [Drosophila virilis]	711	gi|195381709|ref|XP_002049588,1|GJ20671 [Drosophila virilis] >gi|194144385|gb|EDW60781,1| GJ20671 [Drosophila virilis]	1@37E-47
contig03487	2.32842	7.91627	6.27551	0.000215097	0.00401162	0.88865	GK15752 [Drosophila willistoni]	1021	gi|195431393|ref|XP_002063726,1|GK15752 [Drosophila willistoni] >gi|194159811|gb|EDW74712,1| GK15752 [Drosophila willistoni]	7@24E-17
contig00365	2.29488	9.2245	19.3196	3.94337e-08	0.000103858	9.26982	GF17348 [Drosophila ananassae]	1816	gi|194741368|ref|XP_001953161,1|GF17348 [Drosophila ananassae] >gi|190626220|gb|EDV41744,1| GF17348 [Drosophila ananassae]	1@22E-33
contig06359	2.28537	7.8309	6.73486	0.000131211	0.00301474	1.40868	CG34222 [Drosophila melanogaster]	695	gi|161076502|ref|NP_001097257,1|CG34222 [Drosophila melanogaster] >gi|157400271|gb|ABV53752,1| CG34222 [Drosophila melanogaster] >gi|221307722|gb|ABL75629,2| IP16878p [Drosophila melanogaster]	1@02E-12
contig07155	2.27407	7.90012	7.83112	4.42803e-05	0.00173035	2.54479	n/a	620	n/a	n/a
contig02776	2.23967	7.6148	6.03346	0.00028196	0.00464121	0.603334	GK15752 [Drosophila willistoni]	1115	gi|195431393|ref|XP_002063726,1|GK15752 [Drosophila willistoni] >gi|194159811|gb|EDW74712,1| GK15752 [Drosophila willistoni]	2@13E-32
contig06994	2.23312	7.74311	6.21098	0.000231027	0.00414277	0.813369	alcohol dehydrogenase	641	gi|195092445|ref|XP_001997634,1|GH23194 [Drosophila grimshawi] >gi|193891552|gb|EDV90418,1| GH23194 [Drosophila grimshawi]	3@19E-92
rc_contig14025	2.20967	8.06813	7.00298	9.94306e-05	0.00258967	1.69976	n/a	105	n/a	n/a
contig03933	2.17813	9.25887	12.8583	1.00816e-06	0.000340774	6.3539	GF18737 [Drosophila ananassae]	962	gi|194745833|ref|XP_001955389,1|GF18737 [Drosophila ananassae] >gi|190628426|gb|EDV43950,1| GF18737 [Drosophila ananassae]	5@79E-151
contig06851	2.15996	12.0467	9.38348	1.14969e-05	0.000876571	3.9353	lysozyme precursor	656	gi|195375283|ref|XP_002046431,1|GJ12508 [Drosophila virilis] >gi|195375287|ref|XP_002046433,1| GJ12507 [Drosophila virilis] >gi|194153589|gb|EDW68773,1| GJ12508 [Drosophila virilis] >gi|194153591|gb|EDW68775,1| GJ12507 [Drosophila virilis]	1@57E-69	digestion
contig04391	2.15233	11.3358	15.2269	2.6491e-07	0.000148674	7.60843	n/a	903	n/a	n/a
rc_contig11564	2.14957	14.6115	4.4202	0.00209349	0.0159103	-1.51247	n/a	258	n/a	n/a
contig08842	2.14691	10.327	7.77994	4.64584e-05	0.00175856	2.49482	n/a	480	n/a	n/a
contig11036	2.14147	7.48553	6.09233	0.000263817	0.00448114	0.673467	n/a	304	n/a	n/a
contig06871	2.13546	7.58364	6.30897	0.000207314	0.00390031	0.927472	mitochondrial cytochrome c oxidase subunit 4	652	gi|289743439|gb|ADD20467,1|cytochrome c oxidase subunit IV COX5b [Glossina morsitans morsitans]	8@19E-63
contig08895	2.1308	7.71471	6.90383	0.000110068	0.00272562	1.59316	hypothetical protein [Stomoxys calcitrans]	476	gi|68500496|gb|AAY98019,1|hypothetical protein [Stomoxys calcitrans] >gi|224924432|gb|ACN69166,1| hypothetical protein [Stomoxys calcitrans]	3@15E-15
rc_contig12881	2.0938	7.96783	7.51822	5.96249e-05	0.0019923	2.23474	n/a	173	n/a	n/a
contig04633	2.08774	13.4889	17.4144	9.07452e-08	0.000104349	8.56353	leucine rich protein	878	gi|342926019|gb|EGU94741,1|hypothetical protein HMPREF9439_05394 [Escherichia coli MS 79-10] >gi|342926055|gb|EGU94777,1| hypothetical protein HMPREF9439_05349 [Escherichia coli MS 79-10]	3@69E-27
rc_contig10095	2.06997	9.74374	7.30083	7.37357e-05	0.0022454	2.01282	n/a	371	n/a	n/a
rc_contig10962	2.05231	14.0515	4.2193	0.00275832	0.0190362	-1.80254	n/a	306	n/a	n/a
rc_contig02357	2.04939	7.61495	7.53271	5.87966e-05	0.00198281	2.24934	n/a	1190	n/a	n/a
contig11953	2.04861	10.6319	3.73467	0.00549626	0.0302583	-2.52471	n/a	237	n/a	n/a
rc_contig13749	2.03284	8.17644	4.83703	0.00120389	0.0111795	-0.929217	n/a	125	n/a	n/a
rc_contig10738	2.0198	14.8331	4.40477	0.00213786	0.0161302	-1.53454	n/a	328	n/a	n/a
contig11463	1.97541	8.33785	13.7466	5.9576e-07	0.000251721	6.85517	n/a	262	n/a	n/a
contig07872	1.9619	9.44305	12.1719	1.54953e-06	0.000401926	5.93785	n/a	567	n/a	n/a
contig04069	1.95514	7.84266	6.39471	0.00018875	0.00369447	1.02626	cg10252-pa	943	gi|195452488|ref|XP_002073375,1|GK14096 [Drosophila willistoni] >gi|194169460|gb|EDW84361,1| GK14096 [Drosophila willistoni]	7@07E-99
contig00645	1.95298	15.1491	3.89167	0.00437992	0.0259511	-2.28746	phosphoenolpyruvate isoform b	1632	gi|24655088|ref|NP_725802,1|phosphoenolpyruvate carboxykinase@ isoform B [Drosophila melanogaster] >gi|21627026|gb|AAM68462,1| phosphoenolpyruvate carboxykinase@ isoform B [Drosophila melanogaster]	0
contig03369	1.94705	7.89261	6.02583	0.000284409	0.0046517	0.59421	GJ19395 [Drosophila virilis]	1035	gi|195393674|ref|XP_002055478,1|GJ19395 [Drosophila virilis] >gi|194149988|gb|EDW65679,1| GJ19395 [Drosophila virilis]	1@17E-49
rc_contig01799	1.94669	7.50149	5.79783	0.000369584	0.00547519	0.317806	n/a	1293	n/a	n/a
rc_contig11041	1.94361	7.44511	8.92887	1.67208e-05	0.0010062	3.55181	n/a	303	n/a	n/a
contig13501	1.93971	10.835	18.554	5.45799e-08	0.000103858	8.99847	n/a	138	n/a	n/a
contig06118	1.93744	9.21361	8.53395	2.34571e-05	0.00120745	3.20328	adp-ribosylation factor	726	gi|332376134|gb|AEE63207,1|unknown [Dendroctonus ponderosae]	1@22E-33
contig04218	1.92487	8.51485	15.4285	2.38599e-07	0.000140151	7.70383	antigen 5-related 2	927	gi|195394235|ref|XP_002055751,1|GJ18606 [Drosophila virilis] >gi|194150261|gb|EDW65952,1| GJ18606 [Drosophila virilis]	1@07E-95
rc_contig09055	1.9195	8.63582	10.7614	4.03292e-06	0.000567012	4.99365	n/a	458	n/a	n/a
rc_contig11957	1.91712	9.97238	3.88942	0.00439409	0.0259938	-2.29084	n/a	235	n/a	n/a
contig12892	1.91007	11.5636	11.7278	2.07073e-06	0.000450671	5.65418	n/a	172	n/a	n/a
rc_contig08136	1.90662	16.6625	17.8475	7.45294e-08	0.000103858	8.73344	n/a	544	n/a	n/a
contig04956	1.8957	7.55108	5.49969	0.00052595	0.00670867	-0.0547364	sperm-leucylaminopeptidase 1	837	gi|194865838|ref|XP_001971629,1|GG14331 [Drosophila erecta] >gi|190653412|gb|EDV50655,1| GG14331 [Drosophila erecta]	1@54E-140
contig02527	1.88777	7.52037	5.86931	0.000340199	0.00521117	0.405241	GI20909 [Drosophila mojavensis]	1150	gi|195123418|ref|XP_002006204,1|GI20909 [Drosophila mojavensis] >gi|193911272|gb|EDW10139,1| GI20909 [Drosophila mojavensis]	2@73E-17
rc_contig07171	1.88418	11.7199	10.5111	4.83454e-06	0.000620565	4.81215	n/a	623	n/a	n/a
n_03299_rc(137-431)	1.88208	10.6703	19.2542	4.05249e-08	0.000103858	9.24724	n/a	295	n/a	n/a
contig04089	1.87397	15.575	12.5233	1.24016e-06	0.000372888	6.15411	antigen 5- isoform a	940	gi|195394235|ref|XP_002055751,1|GJ18606 [Drosophila virilis] >gi|194150261|gb|EDW65952,1| GJ18606 [Drosophila virilis]	2@35E-94
contig05020	1.87014	13.1157	7.20287	8.12708e-05	0.00233133	1.91102	uncharacterized conserved protein	835	gi|289743239|gb|ADD20367,1|uncharacterized conserved protein [Glossina morsitans morsitans]	2@44E-71
contig10056	1.8572	7.4635	6.40846	0.000185947	0.00366847	1.04201	GL26603 [Drosophila persimilis]	376	gi|195161506|ref|XP_002021609,1|GL26603 [Drosophila persimilis] >gi|198472677|ref|XP_001356029,2| GA11720 [Drosophila pseudoobscura pseudoobscura] >gi|194103409|gb|EDW25452,1| GL26603 [Drosophila persimilis] >gi|198139118|gb|EAL33088,2| GA11720 [Drosophila pseudoobscura pseudoobscura]	3@02E-08
contig07171	1.83192	13.2365	7.52346	5.93237e-05	0.0019923	2.24003	pg1 homology to homo sapiens	623	gi|238855136|ref|ZP_04645459,1|pG1 protein [Lactobacillus jensenii 269-3] >gi|238832245|gb|EEQ24559,1| pG1 protein [Lactobacillus jensenii 269-3]	5@88E-43
contig01821	1.82947	7.35162	6.25129	0.00022093	0.00407092	0.860458	glyceraldehyde 3 phosphate dehydrogenase 2	1295	gi|194894133|ref|XP_001978015,1|GG17924 [Drosophila erecta] >gi|190649664|gb|EDV46942,1| GG17924 [Drosophila erecta]	1@11E-179
contig01097	1.82406	7.67848	6.16833	0.00024227	0.0042763	0.763292	arginine kinase	1465	gi|195389100|ref|XP_002053216,1|GJ23766 [Drosophila virilis] >gi|194151302|gb|EDW66736,1| GJ23766 [Drosophila virilis]	0
contig04558	1.81481	9.29261	9.02003	1.54913e-05	0.000958717	3.63019	n/a	885	n/a	n/a
contig07071	1.81138	17.4261	5.17337	0.000784669	0.00858872	-0.47728	apolipoprotein d-like	636	gi|195386048|ref|XP_002051716,1|GJ10789 [Drosophila virilis] >gi|194148173|gb|EDW63871,1| GJ10789 [Drosophila virilis]	1@39E-40	digestion
rc_contig11231	1.80912	7.43708	6.24687	0.000222013	0.00407561	0.855309	n/a	288	n/a	n/a
rc_contig10196	1.79842	7.2334	7.25452	7.71967e-05	0.00229564	1.96484	n/a	365	n/a	n/a
rc_contig06333	1.79481	7.46441	5.75438	0.000388798	0.00562745	0.264307	n/a	701	n/a	n/a
contig11487	1.78605	15.336	4.21823	0.00276244	0.0190561	-1.80411	cuticular protein 65au	270	gi|125979603|ref|XP_001353834,1|GA15077 [Drosophila pseudoobscura pseudoobscura] >gi|195171305|ref|XP_002026447,1| GL15519 [Drosophila persimilis] >gi|54640817|gb|EAL29568,1| GA15077 [Drosophila pseudoobscura pseudoobscura] >gi|194111353|gb|EDW33396,1| GL15519 [Drosophila persimilis]	2@62E-11
contig02911	1.75958	14.0831	4.46157	0.00197939	0.0152987	-1.45345	dpse\ga18011	1096	gi|333471221|gb|AEF38375,1|HSP24 [Lucilia cuprina]	8@73E-90
rc_contig11200	1.75385	16.3845	6.20408	0.000232808	0.00415998	0.80528	n/a	290	n/a	n/a
contig04367	1.7467	15.2213	17.4869	8.77752e-08	0.000104349	8.59238	midgut-specific serine protease 2	907	gi|3319320|gb|AAC39131,1|midgut-specific serine protease 2 [Stomoxys calcitrans]	2@25E-48	digestion
contig01465	1.74149	8.52512	5.94473	0.000311946	0.00493108	0.496726	beta-2 tubulin	1375	gi|57116598|gb|AAW33777,1|testis beta tubulin@ partial [Drosophila bifurca]	0
contig08162	1.73041	15.8841	9.38988	1.14376e-05	0.000876571	3.94057	n/a	542	n/a	n/a
contig12697	1.72697	7.4358	5.01957	0.000952401	0.00963854	-0.68186	n/a	184	n/a	n/a
contig06795	1.72595	9.163	15.0997	2.83174e-07	0.000151133	7.5474	bombyx mori genomic chromosome bac clone: complete sequence	660	gi|346713519|dbj|AK388412,1|Bombyx mori mRNA@ clone: fe8d14D06	1@13E-12
rc_contig13686	1.72396	8.54811	10.434	5.11598e-06	0.000632666	4.75535	n/a	128	n/a	n/a
s_contig00541_(3-767)	1.71604	12.5627	10.4512	5.05173e-06	0.000630866	4.76804	n/a	765	n/a	n/a
contig06225	1.70907	9.89538	13.1352	8.52675e-07	0.000310235	6.51449	GK23309 [Drosophila willistoni]	715	gi|195455907|ref|XP_002074918,1|GK23309 [Drosophila willistoni] >gi|194171003|gb|EDW85904,1| GK23309 [Drosophila willistoni]	4@97E-31
r_contig03299_rc(432-995)	1.7084	9.85767	14.0924	4.89543e-07	0.000215835	7.03989	n/a	564	n/a	n/a
rc_contig06005	1.70733	13.114	4.62291	0.00159454	0.0134412	-1.22565	n/a	735	n/a	n/a
rc_contig07216	1.69856	8.54208	7.61269	5.44477e-05	0.00193088	2.3295	n/a	623	n/a	n/a
rc_contig04633	1.69676	13.601	11.191	2.97978e-06	0.000520974	5.29492	n/a	878	n/a	n/a
contig11595	1.69337	15.5	4.18557	0.00289073	0.019616	-1.8518	cuticular protein 65au	263	gi|125979603|ref|XP_001353834,1|GA15077 [Drosophila pseudoobscura pseudoobscura] >gi|195171305|ref|XP_002026447,1| GL15519 [Drosophila persimilis] >gi|54640817|gb|EAL29568,1| GA15077 [Drosophila pseudoobscura pseudoobscura] >gi|194111353|gb|EDW33396,1| GL15519 [Drosophila persimilis]	2@47E-11
contig06321	1.67911	13.2048	3.65216	0.00620126	0.032889	-2.65055	cg8661 protein	704	gi|195446355|ref|XP_002070742,1|GK19214 [Drosophila willistoni] >gi|194166827|gb|EDW81728,1| GK19214 [Drosophila willistoni]	4@43E-27
contig04780	1.67799	12.1126	11.1273	3.11446e-06	0.00053166	5.25105	3-oxoacyl-acyl-carrier-protein reductase	856	gi|242016945|ref|XP_002428955,1|alcohol dehydrogenase@ putative [Pediculus humanus corporis] >gi|212513784|gb|EEB16217,1| alcohol dehydrogenase@ putative [Pediculus humanus corporis]	8@55E-94
rc_contig09915	1.67714	14.074	4.1269	0.00313758	0.0206937	-1.93785	n/a	388	n/a	n/a
contig01210	1.66462	16.8218	7.42807	6.50776e-05	0.00209473	2.14337	yellow precursor	1437	gi|195347060|ref|XP_002040072,1|GM16007 [Drosophila sechellia] >gi|194135421|gb|EDW56937,1| GM16007 [Drosophila sechellia]	2@02E-163
contig04563	1.65673	16.9645	6.08912	0.000264775	0.00448275	0.669647	regucalcin protein	884	gi|289722606|gb|ADD18237,1|gonadal Ca2+-binding protein Regucalcin/SMP30 [Glossina morsitans morsitans] >gi|289743641|gb|ADD20568,1| gonadal Ca2+-binding protein regucalcin/SMP30 [Glossina morsitans morsitans]	1@72E-157
contig04895	1.63625	7.24451	5.53197	0.000505949	0.00651915	-0.0137894	GK22916 [Drosophila willistoni]	849	gi|195455797|ref|XP_002074871,1|GK22916 [Drosophila willistoni] >gi|194170956|gb|EDW85857,1| GK22916 [Drosophila willistoni]	8@01E-06
contig11298	1.63614	13.7933	4.05929	0.0034505	0.0219992	-2.0376	cuticular protein 65au	283	gi|125979603|ref|XP_001353834,1|GA15077 [Drosophila pseudoobscura pseudoobscura] >gi|195171305|ref|XP_002026447,1| GL15519 [Drosophila persimilis] >gi|54640817|gb|EAL29568,1| GA15077 [Drosophila pseudoobscura pseudoobscura] >gi|194111353|gb|EDW33396,1| GL15519 [Drosophila persimilis]	5@14E-10
contig04772	1.63423	12.1058	6.62735	0.000146979	0.00320006	1.28942	isoform d	863	gi|194757626|ref|XP_001961065,1|GF13686 [Drosophila ananassae] >gi|190622363|gb|EDV37887,1| GF13686 [Drosophila ananassae]	1@74E-57
rc_contig13793	1.63418	9.22726	5.51392	0.000517032	0.00662408	-0.0366743	n/a	123	n/a	n/a
contig08310	1.63364	9.29662	3.3306	0.0100105	0.0459225	-3.14766	cg34215-like protein	530	gi|195046013|ref|XP_001992071,1|GH24561 [Drosophila grimshawi] >gi|193892912|gb|EDV91778,1| GH24561 [Drosophila grimshawi]	3@74E-40
contig01372	1.63248	15.1588	3.6949	0.00582477	0.0316115	-2.58527	dna-binding nuclear protein p8	1401	gi|194861406|ref|XP_001969777,1|GG10281 [Drosophila erecta] >gi|190661644|gb|EDV58836,1| GG10281 [Drosophila erecta]	7@90E-30
contig03145	1.62917	10.4888	10.1052	6.54011e-06	0.000712542	4.50803	piggybac transposase	1055	gi|307173578|gb|EFN64458,1|PiggyBac transposable element-derived protein 4 [Camponotus floridanus] >gi|307175331|gb|EFN65357,1| PiggyBac transposable element-derived protein 4 [Camponotus floridanus] >gi|307177573|gb|EFN66657,1| PiggyBac transposable element-derived protein 4 [Camponotus floridanus]	4@19E-85
contig05028	1.61705	14.8242	12.5103	1.25025e-06	0.000372888	6.14627	n/a	838	n/a	n/a
contig07649	1.61674	13.0085	8.12672	3.37151e-05	0.00149951	2.82795	cbpa1_drome ame: full=zinc carboxypeptidase a 1 flags: precursor	583	gi|195118927|ref|XP_002003983,1|GI20107 [Drosophila mojavensis] >gi|193914558|gb|EDW13425,1| GI20107 [Drosophila mojavensis]	7@88E-56	digestion
contig08777	1.6014	7.67084	9.00521	1.56841e-05	0.000963749	3.61751	upf0605 protein cg18335-like	486	gi|195333371|ref|XP_002033365,1|GM20454 [Drosophila sechellia] >gi|195582398|ref|XP_002081015,1| GD25922 [Drosophila simulans] >gi|194125335|gb|EDW47378,1| GM20454 [Drosophila sechellia] >gi|194193024|gb|EDX06600,1| GD25922 [Drosophila simulans]	6@77E-32
contig10243	1.59362	11.212	7.20465	8.11261e-05	0.00233133	1.91289	n/a	353	n/a	n/a
contig04849	1.58448	17.7332	11.5895	2.27105e-06	0.000459965	5.56336	trydg_drome ame: full=trypsin delta gamma flags: precursor	847	gi|198459968|ref|XP_002138762,1|GA24979 [Drosophila pseudoobscura pseudoobscura] >gi|198136864|gb|EDY69320,1| GA24979 [Drosophila pseudoobscura pseudoobscura]	1@58E-106	digestion
contig05036	1.57942	7.42498	6.38644	0.000190459	0.003707	1.01677	GE14309 [Drosophila yakuba]	835	gi|195489233|ref|XP_002092649,1|GE14309 [Drosophila yakuba] >gi|194178750|gb|EDW92361,1| GE14309 [Drosophila yakuba]	2@88E-55
contig13960	1.56673	15.5298	9.98993	7.13956e-06	0.000750246	4.4194	n/a	100	n/a	n/a
contig12620	1.56488	7.27215	6.67691	0.000139464	0.00312171	1.34459	n/a	189	n/a	n/a
contig11758	1.561	7.92812	10.314	5.59109e-06	0.000674958	4.66607	cathepsin k	251	gi|195402187|ref|XP_002059688,1|GJ20892 [Drosophila virilis] >gi|194155902|gb|EDW71086,1| GJ20892 [Drosophila virilis]	2@69E-29
contig06411	1.56064	9.88982	9.34665	1.18443e-05	0.000884585	3.90491	mfs transporter	694	gi|195112624|ref|XP_002000872,1|GI10470 [Drosophila mojavensis] >gi|193917466|gb|EDW16333,1| GI10470 [Drosophila mojavensis]	2@20E-59
contig09264	1.55811	10.0334	9.01896	1.55051e-05	0.000958717	3.62928	mitochondrial cytochrome c oxidase subunit 7a	441	gi|195433647|ref|XP_002064819,1|GK15137 [Drosophila willistoni] >gi|194160904|gb|EDW75805,1| GK15137 [Drosophila willistoni]	2@27E-23
contig13422	1.55799	8.03216	7.81316	4.50314e-05	0.00174183	2.52729	n/a	144	n/a	n/a
contig06700	1.55792	11.9879	6.48524	0.000171113	0.00345996	1.12951	kda salivary protein	669	gi|56199478|gb|AAV84228,1|unknown [Culicoides sonorensis]	1@20E-23
rc_contig09569	1.55662	7.54866	4.5993	0.00164541	0.0137102	-1.25875	n/a	415	n/a	n/a
contig12338	1.55229	10.2567	7.64864	5.26099e-05	0.00189029	2.3653	antigen 5 precursor	209	gi|32395295|gb|AAO72734,1|antigen 5 precursor [Stomoxys calcitrans]	1@10E-24
contig01674	1.5489	14.5912	3.56516	0.00704972	0.0359415	-2.78403	peritrophin-95 precursor	1327	gi|25090887|sp|O17450,1|PE48_CHRBERecName: Full=Peritrophin-48; Flags: Precursor >gi|2625090|gb|AAB86623,1| SW-peritrophin-48 precursor [Chrysomya bezziana]	1@68E-55
contig06115	1.54827	15.9958	5.51707	0.000515078	0.00660322	-0.0326753	chymotrypsin-like serine protease precursor	725	gi|9651984|gb|AAF91345,1|chymotrypsin-like serine protease precursor [Glossina morsitans morsitans]	1@03E-112	digestion
contig02827	1.54637	7.25073	6.47504	0.000173007	0.00347746	1.11793	polypeptide of 976	1110	gi|195383296|ref|XP_002050362,1|GJ22114 [Drosophila virilis] >gi|194145159|gb|EDW61555,1| GJ22114 [Drosophila virilis]	3@44E-72
contig01887	1.5426	7.31917	6.48017	0.000172052	0.00346646	1.12375	low quality protein: tripeptidyl-peptidase 2-like	1281	gi|195127599|ref|XP_002008256,1|GI13389 [Drosophila mojavensis] >gi|193919865|gb|EDW18732,1| GI13389 [Drosophila mojavensis]	1@15E-73	digestion
contig13671	1.53685	14.8236	3.52159	0.00752029	0.0375717	-2.8512	n/a	130	n/a	n/a
contig05783	1.53607	9.17901	6.23377	0.000225258	0.00407915	0.840018	heat shock protein 23	752	gi|195954354|gb|ACG58884,1|23 kDa heat shock protein beta [Ceratitis capitata]	1@92E-98
contig05934	1.51953	7.23415	5.09121	0.000869853	0.00909457	-0.586124	GK24200 [Drosophila willistoni]	740	gi|195438339|ref|XP_002067094,1|GK24200 [Drosophila willistoni] >gi|194163179|gb|EDW78080,1| GK24200 [Drosophila willistoni]	4@02E-22
contig07345	1.51083	7.13087	5.63317	0.000448443	0.00608184	0.113622	n/a	609	n/a	n/a
rc_contig08162	1.50691	9.55699	12.106	1.61671e-06	0.000401926	5.89647	n/a	542	n/a	n/a
contig08203	1.49569	11.2365	7.62788	5.36624e-05	0.00191607	2.34465	rhodopsin partial	538	gi|63086922|emb|CAI47590,1|rhodopsin 6 [Calliphora vicina]	1@63E-56
rc_contig10350	1.49441	11.4647	7.45821	6.31952e-05	0.00205603	2.17403	n/a	349	n/a	n/a
contig00776	1.49186	15.8757	6.1535	0.000246317	0.00430127	0.745829	GK10387 [Drosophila willistoni]	1577	gi|195440672|ref|XP_002068164,1|GK10387 [Drosophila willistoni] >gi|194164249|gb|EDW79150,1| GK10387 [Drosophila willistoni]	0	digestion
rc_contig13565	1.49042	10.4789	9.31155	1.21862e-05	0.00090014	3.87584	n/a	135	n/a	n/a
contig07532	1.481	12.8652	4.23883	0.00268466	0.0187169	-1.7741	n/a	595	n/a	n/a
contig04017	1.47946	11.7204	7.5541	5.75967e-05	0.00195338	2.27086	GK22242 [Drosophila willistoni]	948	gi|195436509|ref|XP_002066210,1|GK22242 [Drosophila willistoni] >gi|194162295|gb|EDW77196,1| GK22242 [Drosophila willistoni]	6@12E-27
contig08356	1.47846	7.35112	6.02681	0.000284094	0.00465029	0.595379	heat shock	526	gi|21356029|ref|NP_648622,1|CG11267 [Drosophila melanogaster] >gi|7294514|gb|AAF49856,1| CG11267 [Drosophila melanogaster] >gi|17944559|gb|AAL48167,1| RH34413p [Drosophila melanogaster] >gi|220949310|gb|ACL87198,1| CG11267-PA [synthetic construct] >gi|220958502|gb|ACL91794,1| CG11267-PA [synthetic construct]	8@86E-41
contig03738	1.47446	7.20328	4.70153	0.00143709	0.0125628	-1.11602	GK20389 [Drosophila willistoni]	987	gi|195441392|ref|XP_002068494,1|GK20389 [Drosophila willistoni] >gi|194164579|gb|EDW79480,1| GK20389 [Drosophila willistoni]	0@000285554
rc_contig10243	1.47386	12.3106	7.42007	6.55872e-05	0.0020996	2.13523	n/a	353	n/a	n/a
rc_contig03638	1.45925	9.47099	10.242	5.89986e-06	0.000680422	4.61194	n/a	995	n/a	n/a
contig07890	1.45884	8.03024	4.84671	0.00118887	0.0110654	-0.915971	n/a	565	n/a	n/a
contig06783	1.45875	11.707	3.28354	0.0107489	0.0483037	-3.22119	n/a	661	n/a	n/a
contig13432	1.45793	9.7495	5.7218	0.000403927	0.00575615	0.224008	n/a	142	n/a	n/a
contig06043	1.45512	16.7713	11.2044	2.95237e-06	0.000520669	5.30409	cg8661 protein	731	gi|195446355|ref|XP_002070742,1|GK19214 [Drosophila willistoni] >gi|194166827|gb|EDW81728,1| GK19214 [Drosophila willistoni]	2@25E-26
contig03721	1.45427	11.6045	12.2579	1.46653e-06	0.00039657	5.99144	copper chaperone for superoxide dismutase	988	gi|346721623|gb|AEO50700,1|superoxide dismutase 1 [Musca domestica]	1@91E-130
rc_contig05060	1.45305	9.18209	6.27873	0.000214332	0.00400634	0.892402	n/a	832	n/a	n/a
contig07056	1.45135	15.4196	7.07945	9.20013e-05	0.00249107	1.78115	apolipoprotein d-like	637	gi|194759248|ref|XP_001961861,1|GF14723 [Drosophila ananassae] >gi|190615558|gb|EDV31082,1| GF14723 [Drosophila ananassae]	1@20E-42	digestion
rc_contig12115	1.44418	10.9734	8.72453	1.98902e-05	0.00112496	3.37333	n/a	225	n/a	n/a
contig04859	1.44407	9.55664	11.0288	3.33643e-06	0.000543698	5.18264	rhodopsin partial	854	gi|195037004|ref|XP_001989955,1|GH19080 [Drosophila grimshawi] >gi|193894151|gb|EDV93017,1| GH19080 [Drosophila grimshawi]	2@44E-144
contig00297	1.44155	7.28791	4.50509	0.00186654	0.0146901	-1.39163	chromatin assembly factor p180-	1896	gi|24663110|ref|NP_648541,1|CG6793 [Drosophila melanogaster] >gi|7294630|gb|AAF49969,1| CG6793 [Drosophila melanogaster]	1@03E-45
contig08646	1.43965	9.55842	4.12337	0.00315316	0.020756	-1.94304	n/a	500	n/a	n/a
contig06673	1.43664	9.88695	11.1688	3.02605e-06	0.00052454	5.27964	n/a	670	n/a	n/a
contig04014	1.43226	11.6352	10.1529	6.30824e-06	0.000703279	4.54446	isoform a	951	gi|195328445|ref|XP_002030925,1|GM25715 [Drosophila sechellia] >gi|194119868|gb|EDW41911,1| GM25715 [Drosophila sechellia]	3@95E-05
contig13873	1.42565	8.47154	12.4179	1.32503e-06	0.000383562	6.08999	n/a	117	n/a	n/a
rc_contig02990	1.41945	9.00023	6.96232	0.000103649	0.00265796	1.65618	n/a	1084	n/a	n/a
contig00850	1.41816	8.35042	4.84311	0.00119444	0.0111121	-0.920905	sperm-leucylaminopeptidase 3	1550	gi|194868385|ref|XP_001972281,1|GG15436 [Drosophila erecta] >gi|190654064|gb|EDV51307,1| GG15436 [Drosophila erecta]	5@17E-172
rc_contig10261	1.41741	7.05597	6.8671	0.000114322	0.00278674	1.55336	n/a	358	n/a	n/a
contig05998	1.41506	6.9609	6.2729	0.000215716	0.0040137	0.885624	acylphosphatase 2	734	gi|195111628|ref|XP_002000380,1|GI10195 [Drosophila mojavensis] >gi|193916974|gb|EDW15841,1| GI10195 [Drosophila mojavensis]	2@06E-15
contig06586	1.41482	9.99386	9.65549	9.25555e-06	0.000816138	4.15618	n/a	670	n/a	n/a
contig02922	1.41431	8.66827	4.31198	0.00242701	0.0174696	-1.66802	n/a	1094	n/a	n/a
contig09778	1.40908	8.56145	15.6329	2.14869e-07	0.000139611	7.79892	n/a	400	n/a	n/a
rc_contig12892	1.39983	12.9939	9.85552	7.91737e-06	0.000768287	4.3147	n/a	172	n/a	n/a
contig12355	1.38969	10.2949	6.8299	0.000118817	0.00283792	1.51288	antigen 5 precursor	208	gi|32395295|gb|AAO72734,1|antigen 5 precursor [Stomoxys calcitrans]	1@10E-24
contig06512	1.38442	9.14329	7.03146	9.65891e-05	0.00254131	1.73015	bombyx mori genomic chromosome bac clone: complete sequence	683	gi|346714509|dbj|AK386684,1|Bombyx mori mRNA@ clone: fprW23A06	1@17E-69
contig04118	1.38218	14.2384	4.53121	0.00180217	0.0144121	-1.35465	cg8997 protein	929	gi|195031545|ref|XP_001988356,1|GH10611 [Drosophila grimshawi] >gi|193904356|gb|EDW03223,1| GH10611 [Drosophila grimshawi]	1@34E-32
contig04245	1.37333	10.9467	6.938	0.000106267	0.00269153	1.63003	aquaporin [Eurosta solidaginis]	923	gi|253721904|gb|ACT34033,1|aquaporin [Eurosta solidaginis]	8@17E-66
rc_contig03443	1.3689	9.77289	6.45094	0.000177572	0.00354179	1.09052	n/a	1023	n/a	n/a
contig05067	1.36874	11.0017	12.8172	1.03382e-06	0.000343719	6.32972	apolipoprotein d	833	gi|194759248|ref|XP_001961861,1|GF14723 [Drosophila ananassae] >gi|190615558|gb|EDV31082,1| GF14723 [Drosophila ananassae]	6@99E-43	digestion
rc_contig06327	1.35999	9.60058	4.07559	0.00337211	0.0216567	-2.01349	n/a	705	n/a	n/a
rc_contig13341	1.35809	7.12239	9.20344	1.33104e-05	0.00091199	3.78562	n/a	147	n/a	n/a
rc_contig10089	1.3535	15.0616	4.55107	0.00175483	0.0141848	-1.32661	n/a	373	n/a	n/a
contig01195	1.3462	7.32571	5.66178	0.000433512	0.0059849	0.149379	isoform b	1437	gi|195379362|ref|XP_002048448,1|GJ11348 [Drosophila virilis] >gi|194155606|gb|EDW70790,1| GJ11348 [Drosophila virilis]	1@29E-37
contig04765	1.34185	13.9015	8.45929	2.50435e-05	0.00125185	3.13571	antigen 5-related 2	863	gi|32395295|gb|AAO72734,1|antigen 5 precursor [Stomoxys calcitrans]	1@73E-86
rc_contig05574	1.33808	9.29904	9.80712	8.22021e-06	0.000777924	4.27664	n/a	774	n/a	n/a
contig04455	1.33617	7.412	4.7947	0.001272	0.0115528	-0.987289	n/a	881	n/a	n/a
contig04603	1.32257	15.692	10.2409	5.90475e-06	0.000680422	4.6111	GJ23580 [Drosophila virilis]	881	gi|195388646|ref|XP_002052990,1|GJ23580 [Drosophila virilis] >gi|194151076|gb|EDW66510,1| GJ23580 [Drosophila virilis]	3@87E-97	digestion
contig13793	1.3217	7.49903	6.24669	0.000222058	0.00407561	0.855096	n/a	123	n/a	n/a
contig06980	1.31888	11.3405	8.41144	2.61225e-05	0.00127833	3.09212	GD25424 [Drosophila simulans]	636	gi|195584439|ref|XP_002082014,1|GD25424 [Drosophila simulans] >gi|194194023|gb|EDX07599,1| GD25424 [Drosophila simulans]	2@21E-36
contig02008	1.3154	10.4917	7.21101	8.06131e-05	0.00233133	1.91953	d-amino acid oxidase	1262	gi|194760270|ref|XP_001962364,1|GF15429 [Drosophila ananassae] >gi|190616061|gb|EDV31585,1| GF15429 [Drosophila ananassae]	2@97E-164
rc_contig03428	1.31298	7.2144	4.94266	0.00105062	0.0101804	-0.785485	n/a	1024	n/a	n/a
rc_contig00647	1.31089	7.07414	4.75916	0.00133241	0.011899	-1.03624	n/a	1630	n/a	n/a
contig03884	1.31036	7.1974	5.17918	0.000778997	0.00856305	-0.469617	n/a	970	n/a	n/a
contig04313	1.3053	17.7946	11.3573	2.65764e-06	0.000494491	5.40823	chymotrypsin-like serine protease precursor	915	gi|9651984|gb|AAF91345,1|chymotrypsin-like serine protease precursor [Glossina morsitans morsitans]	4@05E-125	digestion
contig13620	1.3045	13.5978	5.32103	0.000653541	0.00768685	-0.284145	n/a	132	n/a	n/a
contig08756	1.30357	14.9359	11.8039	1.96897e-06	0.00043882	5.70365	n/a	486	n/a	n/a
contig05821	1.3007	10.5096	5.98433	0.000298152	0.00480288	0.544436	isoform a	746	gi|195456796|ref|XP_002075291,1|GK17224 [Drosophila willistoni] >gi|194171376|gb|EDW86277,1| GK17224 [Drosophila willistoni]	3@66E-26
contig07833	1.29484	7.119	5.86336	0.000342543	0.0052352	0.397996	IP20990p [Drosophila melanogaster]	563	gi|189182026|gb|ACD81789,1|IP20990p [Drosophila melanogaster]	1@23E-06
contig04915	1.29284	10.6629	16.6689	1.28781e-07	0.000108825	8.25697	enhancer of split m4 protein	847	gi|194743688|ref|XP_001954332,1|GF18223 [Drosophila ananassae] >gi|190627369|gb|EDV42893,1| GF18223 [Drosophila ananassae]	1@01E-42
r_contig00541_rc(1475-1690)	1.29258	11.759	11.3394	2.69048e-06	0.00049605	5.39608	n/a	216	n/a	n/a
contig09183	1.28866	12.238	4.98235	0.00099862	0.00989532	-0.731894	sugar transporter 1	450	gi|194863602|ref|XP_001970521,1|GG23330 [Drosophila erecta] >gi|190662388|gb|EDV59580,1| GG23330 [Drosophila erecta]	3@69E-44
rc_contig09350	1.2877	14.7176	7.79815	4.56702e-05	0.00175146	2.51263	n/a	426	n/a	n/a
rc_contig01135	1.28667	13.3869	11.4239	2.53977e-06	0.000481393	5.45306	n/a	1451	n/a	n/a
contig07508	1.28481	11.0996	8.61188	2.19192e-05	0.00117916	3.27324	n/a	596	n/a	n/a
rc_contig07235	1.28065	12.828	5.6106	0.000460619	0.00615809	0.0853337	n/a	621	n/a	n/a
contig06215	1.2769	13.726	4.39115	0.00217788	0.0163108	-1.55406	kda salivary protein	716	gi|195447412|ref|XP_002071202,1|GK25257 [Drosophila willistoni] >gi|194167287|gb|EDW82188,1| GK25257 [Drosophila willistoni]	9@90E-48
contig00507	1.26498	13.2763	8.63093	2.15604e-05	0.0011723	3.29025	diminutive	1708	gi|195163525|ref|XP_002022600,1|GL13122 [Drosophila persimilis] >gi|194104592|gb|EDW26635,1| GL13122 [Drosophila persimilis]	2@98E-27
contig05101	1.25711	6.9776	5.56398	0.00048693	0.00637137	0.0266741	n/a	827	n/a	n/a
contig02919	1.25684	7.29629	4.81749	0.00123482	0.0113524	-0.955987	drosophila melanogaster cg9975 transcript variant mrna	1095	gi|195584849|ref|XM_002082181,1|Drosophila simulans GD11446 (Dsim\GD11446)@ mRNA	2@65E-23
contig01101	1.25341	11.1851	6.15836	0.000244981	0.00429426	0.75156	GH19648 [Drosophila grimshawi]	1466	gi|195084113|ref|XP_001997399,1|GH19648 [Drosophila grimshawi] >gi|193905747|gb|EDW04614,1| GH19648 [Drosophila grimshawi]	7@30E-93	digestion
contig12302	1.25271	7.39911	10.7038	4.20328e-06	0.000572126	4.9523	n/a	209	n/a	n/a
contig05664	1.25262	7.62712	4.78001	0.00129658	0.0116769	-1.00749	n/a	763	n/a	n/a
contig08507	1.24846	16.6515	6.34232	0.000199866	0.00382765	0.966007	lysozyme p	512	gi|195375277|ref|XP_002046428,1|GJ12893 [Drosophila virilis] >gi|194153586|gb|EDW68770,1| GJ12893 [Drosophila virilis]	6@64E-68	digestion
rc_contig13671	1.24687	9.56905	4.81881	0.0012327	0.0113432	-0.954175	n/a	130	n/a	n/a
contig01809	1.24466	16.8582	8.24988	3.01656e-05	0.00139678	2.94324	deoxyribonuclease i	1297	gi|158293697|ref|XP_315045,4|AGAP004948-PA [Anopheles gambiae str, PEST] >gi|157016571|gb|EAA10372,4| AGAP004948-PA [Anopheles gambiae str, PEST]	1@09E-66	digestion
contig11546	1.24406	9.87947	9.45184	1.08816e-05	0.00086009	3.9914	n/a	265	n/a	n/a
rc_contig11754	1.2438	10.2601	7.95286	3.95396e-05	0.00164942	2.66253	n/a	252	n/a	n/a
rc_contig05028	1.2404	9.26462	17.8619	7.40505e-08	0.000103858	8.73897	n/a	838	n/a	n/a
contig05646	1.23669	14.178	8.68392	2.05965e-05	0.00113819	3.33739	pe55_luccu ame: full=peritrophin-55 flags: precursor	765	gi|21489864|gb|AAM55223,1|AF515826_1peritrophin-55 [Lucilia cuprina]	1@15E-12
contig07006	1.23563	17.9142	20.6232	2.33059e-08	0.000103858	9.69709	jonah 65aiv	641	gi|195171253|ref|XP_002026421,1|GL15537 [Drosophila persimilis] >gi|194111327|gb|EDW33370,1| GL15537 [Drosophila persimilis]	9@17E-79	digestion
contig03658	1.23307	12.471	3.98739	0.00382032	0.0236075	-2.14433	isoform b	996	gi|198461615|ref|XP_002139028,1|GA24068 [Drosophila pseudoobscura pseudoobscura] >gi|198137396|gb|EDY69586,1| GA24068 [Drosophila pseudoobscura pseudoobscura]	2@53E-69
contig03465	1.23197	10.2263	7.12849	8.75612e-05	0.002426	1.83297	prolyl-4-hydroxylase-alpha isoform b	1021	gi|195505197|ref|XP_002099400,1|GE10884 [Drosophila yakuba] >gi|194185501|gb|EDW99112,1| GE10884 [Drosophila yakuba]	2@63E-95
contig09925	1.23099	18.0812	13.1058	8.67866e-07	0.000310235	6.4976	drosophila melanogaster ribosomal rna rrna	387	gi|299561724|gb|HM062625,1|Campiglossa pygmaea 28S ribosomal RNA gene@ partial sequence	2@21E-164
contig12929	1.22648	11.3912	11.0375	3.3162e-06	0.000543698	5.18869	n/a	170	n/a	n/a
contig04346	1.22272	8.73161	15.7435	2.03129e-07	0.000139611	7.84973	structural maintenance of chromosomes 5 smc5	909	gi|157127726|ref|XP_001661151,1|structural maintenance of chromosomes 5 smc5 [Aedes aegypti] >gi|108872830|gb|EAT37055,1| structural maintenance of chromosomes 5 smc5 [Aedes aegypti]	4@47E-88
rc_contig08756	1.22046	9.67429	10.9476	3.53265e-06	0.000546914	5.12576	n/a	486	n/a	n/a
contig01574	1.21927	7.25081	6.59069	0.000152824	0.00326599	1.24842	isoform b	1353	gi|195124728|ref|XP_002006839,1|GI18371 [Drosophila mojavensis] >gi|193911907|gb|EDW10774,1| GI18371 [Drosophila mojavensis]	6@60E-10
contig04666	1.21767	7.01036	5.19136	0.000767253	0.00848455	-0.453574	n/a	870	n/a	n/a
contig04494	1.21712	11.8134	18.908	4.68906e-08	0.000103858	9.12591	n/a	893	n/a	n/a
contig10822	1.21546	6.88803	4.48754	0.00191119	0.014931	-1.41653	n/a	319	n/a	n/a
contig08136	1.20888	9.30336	18.3457	5.97575e-08	0.000103858	8.92186	n/a	544	n/a	n/a
contig05204	1.20781	8.87324	3.96315	0.00395437	0.0241126	-2.18046	isoform a	816	gi|195385797|ref|XP_002051591,1|GJ11333 [Drosophila virilis] >gi|194148048|gb|EDW63746,1| GJ11333 [Drosophila virilis]	3@63E-22
contig03867	1.20728	12.6654	17.2672	9.71262e-08	0.000104349	8.50446	atp-dependent transporter	971	gi|195377531|ref|XP_002047542,1|GJ11875 [Drosophila virilis] >gi|194154700|gb|EDW69884,1| GJ11875 [Drosophila virilis]	1@36E-165	detoxification
contig04747	1.20258	9.5968	4.37532	0.00222537	0.0165382	-1.57677	n/a	858	n/a	n/a
contig05361	1.1916	9.96778	13.0203	9.13695e-07	0.000319494	6.44833	GI22367 [Drosophila mojavensis]	797	gi|195112318|ref|XP_002000721,1|GI22367 [Drosophila mojavensis] >gi|193917315|gb|EDW16182,1| GI22367 [Drosophila mojavensis]	2@85E-30	digestion
contig11238	1.18703	8.90229	12.3077	1.42077e-06	0.000394722	6.02226	n/a	288	n/a	n/a
rc_contig08210	1.18401	8.12276	4.59941	0.00164516	0.0137102	-1.25859	n/a	534	n/a	n/a
contig01241	1.17643	9.59564	6.09125	0.000264139	0.00448275	0.67218	deoxyribonuclease i	1429	gi|195045231|ref|XP_001991936,1|GH24487 [Drosophila grimshawi] >gi|193892777|gb|EDV91643,1| GH24487 [Drosophila grimshawi]	1@21E-50	digestion
rc_contig07250	1.17115	9.54882	16.94	1.13193e-07	0.000104349	8.3706	n/a	617	n/a	n/a
contig11499	1.17006	15.3641	7.86083	4.30677e-05	0.00171825	2.57368	n/a	269	n/a	n/a
rc_contig13422	1.16918	7.29402	6.91776	0.000108501	0.00270332	1.6082	n/a	144	n/a	n/a
contig01898	1.16527	7.31146	5.80827	0.000365124	0.00542785	0.330621	GJ22223 [Drosophila virilis]	1276	gi|195383706|ref|XP_002050567,1|GJ22223 [Drosophila virilis] >gi|194145364|gb|EDW61760,1| GJ22223 [Drosophila virilis]	4@32E-111
contig09647	1.16503	8.4989	10.9155	3.61357e-06	0.000555204	5.1032	n/a	410	n/a	n/a
contig13749	1.16132	7.2424	4.66779	0.00150248	0.0129447	-1.16295	n/a	125	n/a	n/a
contig05196	1.16111	7.0415	6.18013	0.0002391	0.00424622	0.777173	lethal 34fc	816	gi|289741605|gb|ADD19550,1|hypothetical conserved protein [Glossina morsitans morsitans]	6@37E-33	digestion
contig05954	1.15957	8.74309	11.0883	3.20032e-06	0.000536411	5.22404	n/a	739	n/a	n/a
contig01855	1.14999	9.50544	18.0049	6.94612e-08	0.000103858	8.79377	small edrk-rich factor 1-like	1283	gi|24647419|ref|NP_732133,1|CG17931 [Drosophila melanogaster] >gi|194901272|ref|XP_001980176,1| GG20026 [Drosophila erecta] >gi|195501003|ref|XP_002097615,1| GE26320 [Drosophila yakuba] >gi|23396857|sp|Q9VEW2,1|SERFL_DROME RecName: Full=Putative SERF-like protein >gi|7300138|gb|AAF55305,1| CG17931 [Drosophila melanogaster] >gi|190651879|gb|EDV49134,1| GG20026 [Drosophila erecta] >gi|194183716|gb|…	9@64E-14
contig13585	1.14557	7.94721	5.22359	0.0007371	0.00825234	-0.411228	n/a	134	n/a	n/a
rc_contig05810	1.14258	7.81012	9.47878	1.06493e-05	0.000858587	4.0134	n/a	748	n/a	n/a
contig04641	1.14245	10.1428	4.18919	0.00287619	0.0195811	-1.84651	n/a	864	n/a	n/a
contig09650	1.14014	9.3471	13.1041	8.68754e-07	0.000310235	6.49662	beta- -galactosyltransferase brn	409	gi|194888003|ref|XP_001976846,1|GG18691 [Drosophila erecta] >gi|190648495|gb|EDV45773,1| GG18691 [Drosophila erecta]	5@94E-24
contig05996	1.13938	8.49926	8.10982	3.42372e-05	0.0015194	2.81201	o-6-methylguanine dna methyltransferase	734	gi|195446459|ref|XP_002070790,1|GK19164 [Drosophila willistoni] >gi|194166875|gb|EDW81776,1| GK19164 [Drosophila willistoni]	5@61E-35
contig02568	1.13856	8.21773	4.73166	0.00138128	0.0122011	-1.07425	n/a	1142	n/a	n/a
contig05916	1.13783	7.51928	4.40961	0.00212383	0.0160662	-1.52762	isoform b	739	gi|195426341|ref|XP_002061294,1|GK20841 [Drosophila willistoni] >gi|194157379|gb|EDW72280,1| GK20841 [Drosophila willistoni]	1@44E-96
contig06773	1.13292	17.4824	15.5938	2.19186e-07	0.000139611	7.78089	jonah 65aiv	663	gi|194751279|ref|XP_001957954,1|GF10666 [Drosophila ananassae] >gi|190625236|gb|EDV40760,1| GF10666 [Drosophila ananassae]	2@63E-86	digestion
contig04585	1.1303	8.92974	7.78297	4.63263e-05	0.00175856	2.49779	bel12_ag transposon polyprotein	866	gi|68697272|emb|CAJ14165,1|BEL12_AG transposon polyprotein [Anopheles gambiae]	5@94E-09
rc_contig07856	1.12386	16.7869	4.73755	0.00137065	0.0121416	-1.06609	n/a	561	n/a	n/a
rc_contig10531	1.12243	9.34874	7.64577	5.27541e-05	0.00189029	2.36244	n/a	334	n/a	n/a
contig04278	1.12131	9.7447	9.09042	1.46106e-05	0.000923442	3.6902	sorting nexin-9	918	gi|289743129|gb|ADD20312,1|sorting nexin 9 [Glossina morsitans morsitans]	4@07E-32
contig08817	1.12119	9.41083	14.4559	4.0014e-07	0.000180339	7.22815	n/a	481	n/a	n/a
contig04179	1.12036	8.27139	4.90749	0.00109914	0.0104956	-0.833148	2-deoxyglucose-6-phosphate phosphatase	931	gi|195388160|ref|XP_002052751,1|GJ17733 [Drosophila virilis] >gi|194149208|gb|EDW64906,1| GJ17733 [Drosophila virilis]	3@27E-99
rc_contig06012	1.11923	8.83207	3.70834	0.00571148	0.0311216	-2.56478	n/a	734	n/a	n/a
contig01204	1.11829	11.6098	5.63073	0.000449738	0.00608278	0.110578	hypothetical conserved protein	1435	gi|195045231|ref|XP_001991936,1|GH24487 [Drosophila grimshawi] >gi|193892777|gb|EDV91643,1| GH24487 [Drosophila grimshawi]	1@33E-47
contig03923	1.11826	11.059	12.7659	1.06689e-06	0.000348994	6.29941	GI22592 [Drosophila mojavensis]	964	gi|195111496|ref|XP_002000314,1|GI22592 [Drosophila mojavensis] >gi|193916908|gb|EDW15775,1| GI22592 [Drosophila mojavensis]	7@11E-159
contig01177	1.11243	11.0038	7.69845	5.01761e-05	0.00184187	2.41465	upf0485 protein c1orf144 homolog	1440	gi|195116118|ref|XP_002002603,1|GI11836 [Drosophila mojavensis] >gi|193913178|gb|EDW12045,1| GI11836 [Drosophila mojavensis]	1@66E-27
contig11080	1.10971	7.93872	5.1424	0.000815659	0.0088179	-0.518189	n/a	299	n/a	n/a
rc_contig02288	1.10946	9.70468	6.84168	0.000117373	0.00281878	1.52572	n/a	1202	n/a	n/a
contig07496	1.1092	9.24822	8.66101	2.10073e-05	0.00115385	3.31704	n/a	594	n/a	n/a
contig01628	1.108	16.3275	6.46804	0.000174319	0.0034969	1.10998	GL23624 [Drosophila persimilis]	1341	gi|195144036|ref|XP_002013002,1|GL23624 [Drosophila persimilis] >gi|194101945|gb|EDW23988,1| GL23624 [Drosophila persimilis]	7@31E-155	digestion
contig01235	1.10579	8.37964	6.90229	0.000110243	0.00272663	1.59149	neural lazarillo	1432	gi|195034411|ref|XP_001988890,1|GH10331 [Drosophila grimshawi] >gi|193904890|gb|EDW03757,1| GH10331 [Drosophila grimshawi]	2@97E-53
rc_contig11782	1.1052	11.1822	11.0226	3.35103e-06	0.000543698	5.1783	n/a	250	n/a	n/a
contig02600	1.10416	8.73307	19.4895	3.67518e-08	0.000103858	9.3279	u239_drome ame: full=protein anon-73b1	1146	gi|195442446|ref|XP_002068969,1|GK18891 [Drosophila willistoni] >gi|194165054|gb|EDW79955,1| GK18891 [Drosophila willistoni]	2@18E-08
contig06623	1.10413	13.0045	4.34313	0.00232549	0.0170019	-1.62307	GJ19447 [Drosophila virilis]	675	gi|195393918|ref|XP_002055599,1|GJ19447 [Drosophila virilis] >gi|194150109|gb|EDW65800,1| GJ19447 [Drosophila virilis]	3@27E-06
rc_contig11367	1.10334	8.19459	3.6753	0.00599427	0.0322115	-2.61517	n/a	276	n/a	n/a
contig05501	1.10133	9.81011	9.40557	1.12939e-05	0.000874246	3.95347	n/a	781	n/a	n/a
contig05033	1.09898	6.9686	5.33289	0.0006441	0.0076258	-0.268775	ring finger membrane protein	833	gi|194769025|ref|XP_001966608,1|GF22266 [Drosophila ananassae] >gi|190617372|gb|EDV32896,1| GF22266 [Drosophila ananassae]	5@84E-77
rc_contig04969	1.09501	9.86464	5.65699	0.000435971	0.00600674	0.143407	n/a	840	n/a	n/a
rc_contig03287	1.09071	7.80585	4.0841	0.00333195	0.0214797	-2.00092	n/a	1037	n/a	n/a
contig02036	1.09017	9.6909	5.80247	0.000367594	0.00544969	0.323504	n/a	1243	n/a	n/a
rc_contig09564	1.09006	9.98788	10.2075	6.05443e-06	0.000689831	4.58587	n/a	416	n/a	n/a
contig06042	1.08818	8.75275	9.83426	8.04886e-06	0.000777328	4.298	cotesia sesamiae mombasa bracovirus clone bac complete sequence	727	gi|190702155|gb|EF710639,1|Cotesia sesamiae Mombasa bracovirus clone BAC 4B19@ complete sequence	8@98E-40
contig01274	1.08547	14.9997	5.68409	0.000422247	0.00587202	0.177177	glucosyl glucuronosyl transferases	1422	gi|289743737|gb|ADD20616,1|UDP-glucuronosyl and UDP-glucosyl transferase [Glossina morsitans morsitans]	1@46E-164	detoxification
contig03863	1.08513	6.9509	5.34908	0.000631445	0.00751104	-0.247815	GH12942 [Drosophila grimshawi]	970	gi|195093149|ref|XP_001997697,1|GH12942 [Drosophila grimshawi] >gi|193906075|gb|EDW04942,1| GH12942 [Drosophila grimshawi]	2@53E-22
contig03477	1.08369	6.96389	4.0276	0.00360854	0.0226649	-2.08456	cg12395-pa	1016	gi|195432663|ref|XP_002064336,1|GK20112 [Drosophila willistoni] >gi|194160421|gb|EDW75322,1| GK20112 [Drosophila willistoni]	7@19E-61
contig01845	1.08365	6.96939	4.6985	0.00144284	0.0125751	-1.12023	n/a	1288	n/a	n/a
r_contig01123_rc(683-1105)	1.07993	7.09805	4.27189	0.00256474	0.0181428	-1.72606	n/a	423	n/a	n/a
contig02190	1.07919	13.6436	12.8759	9.97378e-07	0.000340774	6.36423	multiple inositol polyphosphate phosphatase	1227	gi|195094348|ref|XP_001997789,1|GH24977 [Drosophila grimshawi] >gi|193906362|gb|EDW05229,1| GH24977 [Drosophila grimshawi]	2@67E-160
rc_contig13237	1.07747	10.076	5.42149	0.000578096	0.00712245	-0.15458	n/a	154	n/a	n/a
contig02260	1.07591	7.04751	4.10441	0.00323813	0.0211234	-1.97096	isoform b	1212	gi|312285708|gb|ADQ64544,1|hypothetical protein [Bactrocera oleae]	3@81E-147
contig11401	1.07096	8.78757	10.4959	4.88857e-06	0.000623554	4.801	n/a	273	n/a	n/a
contig02769	1.06908	7.14004	5.01036	0.000963612	0.00970818	-0.694216	drosophila sechellia gm26352 (dsec\gm26352) mrna	1119	gi|195330741|ref|XM_002032026,1|Drosophila sechellia GM26352 (Dsec\GM26352)@ mRNA	7@78E-24
contig05396	1.06832	9.04273	8.70193	2.02799e-05	0.00113618	3.35334	cardioacceleratory peptide	793	gi|195331113|ref|XP_002032247,1|GM23628 [Drosophila sechellia] >gi|194121190|gb|EDW43233,1| GM23628 [Drosophila sechellia]	3@70E-49
contig07278	1.06751	6.76471	4.92391	0.0010762	0.0103443	-0.810878	n/a	617	n/a	n/a
contig09013	1.06447	11.109	3.43268	0.00858654	0.0411591	-2.9888	cytochrome b5-related	465	gi|1706224|sp|P50266,1|CYB5R_DROVIRecName: Full=Cytochrome b5-related protein >gi|609346|gb|AAA85492,1| cytochrome b5 [Drosophila virilis]	1@67E-60
rc_contig08620	1.05967	10.0868	9.62445	9.4849e-06	0.000824953	4.13129	n/a	502	n/a	n/a
rc_contig07412	1.05867	8.62641	6.03139	0.000282624	0.00464121	0.600852	n/a	603	n/a	n/a
rc_contig11840	1.05798	17.4513	10.7789	3.98281e-06	0.000567012	5.00614	n/a	245	n/a	n/a
contig02394	1.05793	15.8531	9.12965	1.4144e-05	0.000923442	3.72345	isoform b	1183	gi|32699515|sp|Q25255,1|PE44_LUCCURecName: Full=Peritrophin-44; Flags: Precursor >gi|407976|gb|AAC37261,1| peritrophin-44 [Lucilia cuprina] >gi|1589564|prf||2211343A peritrophin 44	3@49E-68
contig12373	1.05131	10.9449	5.62305	0.000453857	0.00611353	0.10095	yellow precursor	205	gi|289740675|gb|ADD19085,1|yellow precursor [Glossina morsitans morsitans]	1@88E-09
rc_contig05374	1.04925	6.8866	4.49127	0.00190161	0.014862	-1.41124	n/a	793	n/a	n/a
contig01572	1.0475	14.0017	8.28903	2.9126e-05	0.00136421	2.97955	GJ13756 [Drosophila virilis]	1354	gi|195378590|ref|XP_002048066,1|GJ13756 [Drosophila virilis] >gi|194155224|gb|EDW70408,1| GJ13756 [Drosophila virilis]	1@88E-95
contig06005	1.0462	8.48059	4.35468	0.00228901	0.0168346	-1.60644	bactrocera dorsalis clone pnr partial cds	735	gi|225544206|gb|FJ710559,1|Bactrocera dorsalis clone Bdor_pnrfos2,scaffold_0 pnr (pnr) gene@ partial cds	3@62E-32
contig05006	1.04386	12.6179	11.5813	2.28352e-06	0.000459965	5.55796	isoform a	838	gi|195342302|ref|XP_002037740,1|GM18424 [Drosophila sechellia] >gi|194132590|gb|EDW54158,1| GM18424 [Drosophila sechellia]	2@09E-83	detoxification
contig03531	1.04242	10.0514	6.05362	0.000275596	0.00457021	0.627406	n/a	1010	n/a	n/a
contig01323	1.0383	10.7772	6.75532	0.000128428	0.00297333	1.4312	core 1 galactosyltransferase isoform b	1411	gi|195339355|ref|XP_002036285,1|GM12650 [Drosophila sechellia] >gi|194130165|gb|EDW52208,1| GM12650 [Drosophila sechellia]	1@50E-70
contig00438	1.03607	10.2947	7.34673	7.04732e-05	0.00219213	2.06014	prolyl-4-hydroxylase-alpha sg1	1759	gi|195341548|ref|XP_002037368,1|GM12149 [Drosophila sechellia] >gi|194131484|gb|EDW53527,1| GM12149 [Drosophila sechellia]	1@76E-142
rc_contig07809	1.03458	8.61022	4.31923	0.00240297	0.0173742	-1.65755	n/a	558	n/a	n/a
contig01817	1.03394	6.88415	6.06629	0.00027168	0.00453871	0.642498	GH22688 [Drosophila grimshawi]	1293	gi|195057888|ref|XP_001995343,1|GH22688 [Drosophila grimshawi] >gi|193899549|gb|EDV98415,1| GH22688 [Drosophila grimshawi]	5@01E-30
contig00517	1.03346	7.33202	4.35719	0.00228118	0.0168145	-1.60283	uncharacterized conserved protein	1705	gi|195169024|ref|XP_002025328,1|GL13428 [Drosophila persimilis] >gi|194108784|gb|EDW30827,1| GL13428 [Drosophila persimilis]	5@79E-72
contig05867	1.03087	11.9978	15.8482	1.92685e-07	0.000139611	7.89735	sodium-dependent phosphate transporter	744	gi|194755463|ref|XP_001960011,1|GF13156 [Drosophila ananassae] >gi|190621309|gb|EDV36833,1| GF13156 [Drosophila ananassae]	8@49E-88
contig02152	1.02974	9.49017	6.74548	0.000129758	0.0029973	1.42038	alpha-esterase- isoform b	1233	gi|195157296|ref|XP_002019532,1|GL12167 [Drosophila persimilis] >gi|194116123|gb|EDW38166,1| GL12167 [Drosophila persimilis]	1@51E-97	detoxification
contig02463	1.02913	13.3195	9.89441	7.68305e-06	0.000763823	4.34514	serine protease	1171	gi|194894270|ref|XP_001978038,1|GG19374 [Drosophila erecta] >gi|190649687|gb|EDV46965,1| GG19374 [Drosophila erecta]	1@55E-104	digestion
contig03163	1.02701	9.13685	5.4682	0.000546304	0.00686042	-0.0948376	isoform a	1062	gi|195446334|ref|XP_002070732,1|GK10864 [Drosophila willistoni] >gi|194166817|gb|EDW81718,1| GK10864 [Drosophila willistoni]	2@98E-80
rc_contig06165	1.0264	10.0408	6.14926	0.000247489	0.00431213	0.740824	n/a	721	n/a	n/a
contig00095	1.02591	14.8974	9.13396	1.40937e-05	0.000923442	3.7271	s-adenosylmethionine synthetase	2351	gi|289742007|gb|ADD19751,1|s-adenosylmethionine synthetase [Glossina morsitans morsitans]	0
rc_contig03321	1.02576	10.9266	12.7326	1.08898e-06	0.000350567	6.27966	n/a	1040	n/a	n/a
contig00428	1.02562	9.90041	6.29092	0.000211473	0.00395653	0.906551	arrestin isoform a	1768	gi|195436694|ref|XP_002066292,1|GK18171 [Drosophila willistoni] >gi|194162377|gb|EDW77278,1| GK18171 [Drosophila willistoni]	0
contig04632	1.0246	14.9139	7.41082	6.61821e-05	0.00211044	2.12579	serine protease 6	876	gi|195168532|ref|XP_002025085,1|GL26772 [Drosophila persimilis] >gi|194108530|gb|EDW30573,1| GL26772 [Drosophila persimilis]	3@49E-66	digestion
contig03908	1.02438	9.15461	9.64623	9.32334e-06	0.000818557	4.14876	n/a	965	n/a	n/a
contig09258	1.02435	13.5503	5.69385	0.000417418	0.00584241	0.189322	n/a	442	n/a	n/a
rc_contig13539	1.02242	8.70019	12.0367	1.69076e-06	0.000403416	5.85276	n/a	137	n/a	n/a
contig01344	1.02201	11.8327	9.09622	1.45405e-05	0.000923442	3.69512	tetraspanin isoform a	1409	gi|125983374|ref|XP_001355452,1|GA10989 [Drosophila pseudoobscura pseudoobscura] >gi|195162233|ref|XP_002021960,1| GL14243 [Drosophila persimilis] >gi|54643768|gb|EAL32511,1| GA10989 [Drosophila pseudoobscura pseudoobscura] >gi|194103858|gb|EDW25901,1| GL14243 [Drosophila persimilis]	8@61E-113
contig03631	1.01896	8.1332	10.5857	4.57844e-06	0.000602957	4.86672	n/a	1001	n/a	n/a
rc_contig12120	1.01877	12.3198	7.56995	5.67256e-05	0.00194662	2.28675	n/a	224	n/a	n/a
contig04908	1.0171	7.95276	6.41869	0.000183892	0.00363855	1.05371	n/a	848	n/a	n/a
contig07926	1.01667	6.86286	5.07026	0.000893162	0.00925611	-0.614049	n/a	560	n/a	n/a
contig04079	1.01637	6.81655	5.97044	0.000302911	0.00482567	0.52773	GK13890 [Drosophila willistoni]	939	gi|195451575|ref|XP_002072983,1|GK13890 [Drosophila willistoni] >gi|194169068|gb|EDW83969,1| GK13890 [Drosophila willistoni]	0@000216056
contig06955	1.01516	6.75625	4.98254	0.000998379	0.00989532	-0.73164	mannose-6-phosphate isomerase	642	gi|195445298|ref|XP_002070264,1|GK11962 [Drosophila willistoni] >gi|194166349|gb|EDW81250,1| GK11962 [Drosophila willistoni]	7@90E-25
contig06187	1.01509	8.69546	12.0778	1.64634e-06	0.000401926	5.87876	beta- -galactosyltransferase brn	719	gi|194764410|ref|XP_001964323,1|GF20775 [Drosophila ananassae] >gi|190619248|gb|EDV34772,1| GF20775 [Drosophila ananassae]	3@32E-51	detoxification
contig03612	1.01203	7.00927	4.66149	0.00151507	0.0129814	-1.17174	GI22752 [Drosophila mojavensis]	1001	gi|195110941|ref|XP_002000038,1|GI22752 [Drosophila mojavensis] >gi|193916632|gb|EDW15499,1| GI22752 [Drosophila mojavensis]	2@77E-06
contig09119	1.01201	11.5282	9.87037	7.82698e-06	0.000766855	4.32633	tpa_inf: hdc09471	455	gi|195135581|ref|XP_002012211,1|GI16847 [Drosophila mojavensis] >gi|193918475|gb|EDW17342,1| GI16847 [Drosophila mojavensis]	2@02E-13
contig05995	1.01146	13.7075	11.996	1.73606e-06	0.000409408	5.82692	kazal-type inhibitor	735	gi|389615353|dbj|BAM20654,1|unknown secreted protein [Papilio polytes]	3@47E-11
contig10320	1.01088	10.4577	14.7864	3.34479e-07	0.000165141	7.39422	GF20298 [Drosophila ananassae]	352	gi|194762596|ref|XP_001963420,1|GF20298 [Drosophila ananassae] >gi|190629079|gb|EDV44496,1| GF20298 [Drosophila ananassae]	5@03E-38
n_00541_rc(768-1474)	1.01	7.58856	10.8106	3.89345e-06	0.000567012	5.0288	n/a	707	n/a	n/a
rc_contig04946	1.00988	6.74612	4.80181	0.00126026	0.0114822	-0.977507	n/a	840	n/a	n/a
contig04617	1.00918	11.9152	3.53444	0.00737808	0.0370934	-2.83136	GI22283 [Drosophila mojavensis]	880	gi|195112636|ref|XP_002000878,1|GI22283 [Drosophila mojavensis] >gi|193917472|gb|EDW16339,1| GI22283 [Drosophila mojavensis]	3@80E-30
contig04753	1.00818	10.126	5.92929	0.000317514	0.0049803	0.478058	phospholipase a1 member a	863	gi|195147518|ref|XP_002014726,1|GL19328 [Drosophila persimilis] >gi|194106679|gb|EDW28722,1| GL19328 [Drosophila persimilis]	7@09E-87	digestion
contig07104	1.0072	12.4743	10.1517	6.31403e-06	0.000703279	4.54353	odorant-binding protein 56h	632	gi|195380703|ref|XP_002049110,1|GJ20934 [Drosophila virilis] >gi|194143907|gb|EDW60303,1| GJ20934 [Drosophila virilis]	1@54E-24
contig05647	1.00653	8.35175	3.91669	0.00422566	0.0252432	-2.24994	outer coat protein	767	gi|256260627|gb|ACU65437,1|glycoprotein [Drosophila melanogaster sigma virus HAP23]	1@65E-19
contig11200	1.00544	8.62953	5.60819	0.000461938	0.00615948	0.0823138	ceratitis capitata clone pnr cg10264-like cg10407-like and ird5 partial cds	290	gi|225544217|gb|FJ710571,1|Ceratitis capitata clone Ccap_pnrfos1,scaffold_0 pnr (pnr)@ CG10264-like protein@ CG10407-like protein@ and ird5 (ird5) genes@ partial cds	3@79E-14
rc_contig04925	1.00415	6.82711	4.82128	0.00122875	0.011312	-0.950792	n/a	845	n/a	n/a
contig06046	1.00395	12.1965	5.7927	0.000371798	0.00549995	0.311501	type c peritrophin cb42	730	gi|332198359|gb|ADP89906,2|type C peritrophin Cb42 [Chrysomya bezziana]	4@08E-39	digestion
contig04142	1.00311	11.7958	4.19484	0.00285367	0.0194801	-1.83825	GF16731 [Drosophila ananassae]	934	gi|194743908|ref|XP_001954440,1|GF16731 [Drosophila ananassae] >gi|190627477|gb|EDV43001,1| GF16731 [Drosophila ananassae]	4@56E-104	detoxification
rc_contig12527	1.00275	10.9501	10.5155	4.81884e-06	0.000620565	4.81541	n/a	194	n/a	n/a
contig07375	1.00087	7.46507	5.38047	0.000607683	0.00733752	-0.207301	n/a	608	n/a	n/a
rc_contig06957	1.00052	7.21456	5.87481	0.000338045	0.00518207	0.411946	n/a	644	n/a	n/a
contig03116	-1.00071	14.1435	-8.82182	1.83049e-05	0.00106373	3.45879	translocon-associated gamma subunit	1066	gi|289741407|gb|ADD19451,1|translocon-associated complex TRAP gamma subunit [Glossina morsitans morsitans]	3@14E-109
rc_contig04466	-1.0022	13.4268	-5.77626	0.00037899	0.00552588	0.291279	n/a	896	n/a	n/a
contig11007	-1.00244	9.34802	-5.66829	0.000430189	0.00595541	0.157501	drosophila melanogaster cr42491 ncrna	306	gi|281359647|ref|NR_033152,1|Drosophila melanogaster CR42491 (CR42491)@ ncRNA	2@54E-29
contig04660	-1.00359	13.5084	-5.32238	0.000652461	0.00767995	-0.282397	brain protein 44-like protein	875	gi|357603303|gb|EHJ63702,1|hypothetical protein KGM_12509 [Danaus plexippus]	9@80E-50
contig01952	-1.00456	11.2132	-3.27316	0.0109194	0.0486822	-3.23743	procollagen galactosyltransferase 1-like	1273	gi|390176657|ref|XP_003736142,1|GA16561 [Drosophila pseudoobscura pseudoobscura] >gi|160395573|sp|Q29NU5,2|GLT25_DROPS RecName: Full=Glycosyltransferase 25 family member; Flags: Precursor >gi|388858689|gb|EIM52215,1| GA16561 [Drosophila pseudoobscura pseudoobscura]	9@28E-32
rc_contig12857	-1.00653	8.27926	-6.56607	0.000156892	0.00331452	1.22079	n/a	174	n/a	n/a
contig06068	-1.0066	11.2276	-6.4789	0.000172289	0.00346646	1.12231	m13 family peptidase	726	gi|195112314|ref|XP_002000719,1|GI22368 [Drosophila mojavensis] >gi|193917313|gb|EDW16180,1| GI22368 [Drosophila mojavensis]	7@38E-104
contig12528	-1.01321	9.41578	-10.9655	3.48833e-06	0.000544206	5.13834	n/a	193	n/a	n/a
contig02118	-1.01385	11.7277	-4.88636	0.00112948	0.0106942	-0.861883	GE18452 [Drosophila yakuba]	1240	gi|195471820|ref|XP_002088200,1|GE18452 [Drosophila yakuba] >gi|194174301|gb|EDW87912,1| GE18452 [Drosophila yakuba]	6@39E-161
contig00031	-1.01976	7.84387	-9.26233	1.26844e-05	0.00090014	3.83489	vesicle-trafficking protein sec22b-b-like	2679	gi|289740693|gb|ADD19094,1|synaptobrevin/VAMP-like protein [Glossina morsitans morsitans]	3@10E-136
rc_contig10162	-1.02109	8.77643	-7.58518	5.59019e-05	0.00194654	2.30201	n/a	366	n/a	n/a
contig01313	-1.02138	14.9519	-11.573	2.2963e-06	0.000459965	5.55247	3-hydroxyacyl-coa dehyrogenase	1413	gi|312285600|gb|ADQ64490,1|hypothetical protein [Bactrocera oleae]	7@25E-169
contig02586	-1.02903	14.6248	-8.22348	3.08902e-05	0.00141419	2.91865	transaldolase	1148	gi|289742969|gb|ADD20232,1|transaldolase [Glossina morsitans morsitans]	3@87E-174
rc_contig13572	-1.02982	11.0947	-4.39696	0.00216071	0.0162181	-1.54574	n/a	134	n/a	n/a
contig03068	-1.03138	9.71221	-4.52945	0.00180644	0.0144351	-1.35715	minichromosome maintenance 3	1072	gi|195401849|ref|XP_002059523,1|GJ14777 [Drosophila virilis] >gi|194147230|gb|EDW62945,1| GJ14777 [Drosophila virilis]	5@85E-108
contig02942	-1.03147	11.1896	-6.58868	0.000153151	0.00326837	1.24617	tricarboxylate transport protein	1092	gi|195157002|ref|XP_002019385,1|GL12264 [Drosophila persimilis] >gi|198454655|ref|XP_002137923,1| GA26244 [Drosophila pseudoobscura pseudoobscura] >gi|194115976|gb|EDW38019,1| GL12264 [Drosophila persimilis] >gi|198132893|gb|EDY68481,1| GA26244 [Drosophila pseudoobscura pseudoobscura]	3@77E-154
contig12487	-1.03177	9.52661	-6.98326	0.000101452	0.00262565	1.67865	n/a	197	n/a	n/a
contig01127	-1.03808	14.2977	-7.02727	9.70018e-05	0.00254131	1.72568	transcription factor btf3 homolog 4-like	1459	gi|195120930|ref|XP_002004974,1|GI19312 [Drosophila mojavensis] >gi|193910042|gb|EDW08909,1| GI19312 [Drosophila mojavensis]	1@20E-71
contig10092	-1.04056	10.4325	-5.08486	0.000876856	0.0091338	-0.594591	drosophila melanogaster upheld transcript variant mrna	372	gi|312285665|gb|HQ384030,1|Bactrocera oleae clone Bo226 hypothetical protein mRNA@ partial cds	1@74E-89
contig06310	-1.04326	9.19886	-6.64304	0.000144553	0.00317584	1.30692	GJ15353 [Drosophila virilis]	704	gi|195400861|ref|XP_002059034,1|GJ15353 [Drosophila virilis] >gi|194141686|gb|EDW58103,1| GJ15353 [Drosophila virilis]	8@51E-54
contig07473	-1.04836	10.0564	-7.9425	3.99201e-05	0.00164942	2.65258	lysosomal alpha-mannosidase (mannosidase alpha class 2b member 1)	599	gi|195018909|ref|XP_001984870,1|GH16722 [Drosophila grimshawi] >gi|193898352|gb|EDV97218,1| GH16722 [Drosophila grimshawi]	3@34E-64
contig01483	-1.04888	11.0351	-4.63066	0.00157823	0.0133534	-1.21481	rna-binding protein 34	1372	gi|195453715|ref|XP_002073909,1|GK12898 [Drosophila willistoni] >gi|194169994|gb|EDW84895,1| GK12898 [Drosophila willistoni]	8@48E-70
r_contig00054_rc(1381-2423)	-1.05124	9.85123	-5.78871	0.00037353	0.0055015	0.306595	n/a	1013	n/a	n/a
contig04369	-1.05155	9.28941	-4.56886	0.00171357	0.0139932	-1.30153	isoform b	906	gi|195111823|ref|XP_002000476,1|GI22504 [Drosophila mojavensis] >gi|193917070|gb|EDW15937,1| GI22504 [Drosophila mojavensis]	2@37E-146
contig08936	-1.05531	11.7503	-6.5711	0.000156051	0.00330943	1.22644	hypothetical protein [Drosophila parabipectinata]	472	gi|63093895|dbj|BAD98176,1|hypothetical protein [Drosophila parabipectinata]	1@14E-15
contig12541	-1.06997	11.9811	-6.73454	0.000131255	0.00301474	1.40833	n/a	194	n/a	n/a
contig09010	-1.07306	13.4907	-9.41797	1.11818e-05	0.000869127	3.96365	short-chain dehydrogenase	466	gi|195447358|ref|XP_002071178,1|GK25275 [Drosophila willistoni] >gi|194167263|gb|EDW82164,1| GK25275 [Drosophila willistoni]	5@61E-65
contig04073	-1.07392	10.3146	-5.40107	0.000592624	0.00720996	-0.180796	myosin heavy chain	942	gi|194759999|ref|XP_001962229,1|GF15360 [Drosophila ananassae] >gi|190615926|gb|EDV31450,1| GF15360 [Drosophila ananassae]	2@04E-11
contig00864	-1.07462	10.5417	-5.15037	0.000807555	0.0087583	-0.507643	uncharacterized conserved protein	1545	gi|289742243|gb|ADD19869,1|uncharacterized conserved protein [Glossina morsitans morsitans]	5@17E-173
rc_contig03942	-1.07836	7.57443	-9.4489	1.09073e-05	0.00086009	3.989	n/a	960	n/a	n/a
contig10443	-1.08081	8.39286	-7.09698	9.03866e-05	0.0024772	1.7997	calcium calmodulin-dependent protein kinase type 1	341	gi|27820092|gb|AAO25071,1|GH04968p@ partial [Drosophila melanogaster]	1@43E-22
contig00449	-1.08224	13.889	-5.17595	0.000782145	0.00857808	-0.473877	membrane-bound alkaline phosphatase	1747	gi|195427893|ref|XP_002062011,1|GK17300 [Drosophila willistoni] >gi|194158096|gb|EDW72997,1| GK17300 [Drosophila willistoni]	4@07E-171
contig01071	-1.08317	12.2152	-5.78615	0.000374645	0.00550992	0.303448	cg6554	1476	gi|289740759|gb|ADD19127,1|arginine N-methyltransferase PRMT1 [Glossina morsitans morsitans]	0
rc_contig07943	-1.0861	7.35001	-6.01434	0.000288144	0.00469009	0.58045	n/a	562	n/a	n/a
rc_contig13690	-1.09003	8.63133	-7.7009	5.00593e-05	0.00184187	2.41708	n/a	128	n/a	n/a
contig04126	-1.09207	9.56054	-7.93872	4.006e-05	0.00165134	2.64894	n/a	937	n/a	n/a
contig06047	-1.09795	9.05252	-6.86388	0.000114704	0.00279268	1.54987	n/a	729	n/a	n/a
contig11950	-1.10481	9.66557	-8.60152	2.2117e-05	0.00118117	3.26397	n/a	238	n/a	n/a
rc_contig11504	-1.11556	8.70664	-7.04897	9.48866e-05	0.00252214	1.74879	n/a	268	n/a	n/a
contig11691	-1.11919	7.68526	-10.7124	4.17725e-06	0.000572126	4.95851	drosophila virilis gj16502 (dvir\gj16502) mrna	256	gi|195397098|ref|XM_002057130,1|Drosophila virilis GJ16502 (Dvir\GJ16502)@ mRNA	3@74E-26
contig13610	-1.11975	7.79555	-9.30275	1.22737e-05	0.00090014	3.86853	n/a	132	n/a	n/a
contig07136	-1.12055	7.30247	-7.39676	6.70985e-05	0.0021363	2.11142	u8-agatoxin-ao1a-like isoform 2	629	gi|119112553|ref|XP_001237961,1|AGAP007821-PA [Anopheles gambiae str, PEST] >gi|116123408|gb|EAU76394,1| AGAP007821-PA [Anopheles gambiae str, PEST]	5@76E-24
contig01534	-1.12741	14.0861	-6.95765	0.000104146	0.00265844	1.65117	isoform a	1362	gi|194760591|ref|XP_001962523,1|GF14401 [Drosophila ananassae] >gi|190616220|gb|EDV31744,1| GF14401 [Drosophila ananassae]	0
contig06238	-1.12913	13.0753	-11.5588	2.31834e-06	0.000459965	5.54306	aldehyde dehydrogenase	714	gi|198451165|ref|XP_001358270,2|GA15986 [Drosophila pseudoobscura pseudoobscura] >gi|198131363|gb|EAL27408,2| GA15986 [Drosophila pseudoobscura pseudoobscura]	3@93E-94
rc_contig03533	-1.13134	10.674	-5.9063	0.000326008	0.00507037	0.450204	n/a	1014	n/a	n/a
contig08411	-1.13274	9.97144	-3.92846	0.00415513	0.0249394	-2.23232	isoform f	521	gi|312285654|gb|ADQ64517,1|hypothetical protein [Bactrocera oleae]	1@37E-16
contig09954	-1.13563	9.50394	-6.57171	0.00015595	0.00330943	1.22712	n/a	385	n/a	n/a
gi|312285465|gb|HQ383930,1|	-1.14486	11.4264	-7.59951	5.51392e-05	0.0019383	2.31634	n/a	594	Bactrocera oleae clone Bo47 hypothetical protein mRNA@ partial cds	n/a
rc_contig13891	-1.14743	9.33487	-5.86865	0.000340457	0.00521117	0.404444	n/a	115	n/a	n/a
contig11969	-1.1606	13.737	-12.177	1.54448e-06	0.000401926	5.94103	isoform b	233	gi|195144020|ref|XP_002012994,1|GL23630 [Drosophila persimilis] >gi|194101937|gb|EDW23980,1| GL23630 [Drosophila persimilis]	1@19E-35
contig08426	-1.1709	9.51495	-4.9362	0.00105935	0.0102454	-0.794216	phytoene squalene synthetase	520	gi|289741729|gb|ADD19612,1|phytoene/squalene synthetase [Glossina morsitans morsitans]	1@11E-45
gi|312285621|gb|HQ384008,1|	-1.1748	10.278	-6.54865	0.000159844	0.00334406	1.20118	n/a	621	Bactrocera oleae clone Bo188 hypothetical protein mRNA@ partial cds	n/a
contig03383	-1.17919	8.33657	-8.17627	3.22342e-05	0.00145925	2.87452	rhodopsin 3	1031	gi|195054842|ref|XP_001994332,1|GH23919 [Drosophila grimshawi] >gi|193896202|gb|EDV95068,1| GH23919 [Drosophila grimshawi]	6@16E-104
contig00720	-1.17987	13.1718	-7.05321	9.4479e-05	0.00252214	1.7533	adenylosuccinate lyase-like	1605	gi|194900538|ref|XP_001979814,1|GG16799 [Drosophila erecta] >gi|190651517|gb|EDV48772,1| GG16799 [Drosophila erecta]	0
rc_contig03152	-1.1816	6.74397	-13.1595	8.40384e-07	0.000310235	6.52837	n/a	1060	n/a	n/a
contig01990	-1.18543	9.98148	-8.04907	3.61898e-05	0.0015683	2.75446	kynurenine formamidase	1259	gi|195115433|ref|XP_002002261,1|GI17287 [Drosophila mojavensis] >gi|193912836|gb|EDW11703,1| GI17287 [Drosophila mojavensis]	1@65E-61
contig02749	-1.1902	11.3063	-8.53573	2.34205e-05	0.00120745	3.2049	GH22629 [Drosophila grimshawi]	1120	gi|195058383|ref|XP_001995441,1|GH22629 [Drosophila grimshawi] >gi|193899647|gb|EDV98513,1| GH22629 [Drosophila grimshawi]	4@90E-27
rc_contig12486	-1.19155	11.3107	-6.05924	0.000273853	0.00455557	0.6341	n/a	197	n/a	n/a
contig10878	-1.19451	7.41144	-8.46401	2.49396e-05	0.00125185	3.14001	short-chain dehydrogenase	315	gi|195113667|ref|XP_002001389,1|GI10765 [Drosophila mojavensis] >gi|193917983|gb|EDW16850,1| GI10765 [Drosophila mojavensis]	1@43E-07
contig04794	-1.19697	9.86303	-3.25973	0.0111441	0.0493155	-3.25846	osiris 15	860	gi|195061696|ref|XP_001996049,1|GH14031 [Drosophila grimshawi] >gi|193891841|gb|EDV90707,1| GH14031 [Drosophila grimshawi]	5@57E-28
contig07741	-1.20012	6.881	-8.86808	1.76007e-05	0.00103168	3.49912	n/a	579	n/a	n/a
rc_contig12003	-1.21278	6.72232	-10.2433	5.89422e-06	0.000680422	4.6129	n/a	232	n/a	n/a
contig05407	-1.21494	6.90232	-4.07099	0.003394	0.0217347	-2.02028	4-nitrophenylphosphatase	792	gi|195165623|ref|XP_002023638,1|GL19811 [Drosophila persimilis] >gi|194105772|gb|EDW27815,1| GL19811 [Drosophila persimilis]	2@75E-79
contig00694	-1.23025	7.44571	-5.3729	0.000613328	0.00736226	-0.217066	reverse transcriptase	1590	gi|334883363|dbj|BAK38646,1|unnamed protein product [Tribolium castaneum]	5@27E-55
rc_contig12541	-1.24495	8.50511	-8.76658	1.91871e-05	0.00110236	3.41037	n/a	194	n/a	n/a
contig03975	-1.25525	9.58158	-12.5459	1.22272e-06	0.000372888	6.16782	isoform b	956	gi|195042339|ref|XP_001991414,1|GH12070 [Drosophila grimshawi] >gi|193901172|gb|EDW00039,1| GH12070 [Drosophila grimshawi]	2@15E-131
contig01325	-1.26186	13.0161	-7.26661	7.6276e-05	0.00227493	1.9774	acetyl-coa carboxylase	1407	gi|195581408|ref|XP_002080526,1|GD10202 [Drosophila simulans] >gi|194192535|gb|EDX06111,1| GD10202 [Drosophila simulans]	3@38E-78
contig00981	-1.26507	13.918	-10.8805	3.70456e-06	0.000564903	5.07842	transport protein sec61 subunit alpha 2	1504	gi|324096506|gb|ADY17782,1|LP19279p [Drosophila melanogaster]	1@02E-170
rc_contig06319	-1.27089	7.50482	-5.72038	0.000404599	0.00575644	0.222251	n/a	706	n/a	n/a
rc_contig09966	-1.28999	8.14348	-15.5239	2.27167e-07	0.000139611	7.74845	n/a	383	n/a	n/a
contig00237	-1.31832	10.2342	-9.77728	8.41332e-06	0.000779135	4.25308	4-aminobutyrate aminotransferase	1971	gi|194751895|ref|XP_001958259,1|GF10831 [Drosophila ananassae] >gi|190625541|gb|EDV41065,1| GF10831 [Drosophila ananassae]	0
contig00502	-1.33995	14.3179	-6.62395	0.00014751	0.00320006	1.28563	isoform a	1712	gi|5052576|gb|AAD38618,1|AF145643_1BcDNA,GH07626 [Drosophila melanogaster]	2@29E-128
contig07827	-1.36361	10.6057	-4.16893	0.00295855	0.0199113	-1.87616	cyclophilin a	570	gi|157361501|gb|ABV44708,1|cyclophilin-like protein [Phlebotomus papatasi]	4@00E-71
contig02815	-1.37117	12.5244	-12.0873	1.63632e-06	0.000401926	5.88471	antennal-specific short-chain dehydrogenase reductase	1108	gi|195479467|ref|XP_002100897,1|GE17313 [Drosophila yakuba] >gi|194188421|gb|EDX02005,1| GE17313 [Drosophila yakuba]	5@98E-102
rc_contig14087	-1.37616	10.4921	-9.23478	1.29731e-05	0.00090014	3.81188	n/a	106	n/a	n/a
rc_contig12584	-1.38343	11.4529	-7.3825	6.80422e-05	0.00214432	2.09683	n/a	191	n/a	n/a
contig03283	-1.39122	10.5318	-9.17688	1.3604e-05	0.000913225	3.7633	guanylate kinase	1045	gi|289741607|gb|ADD19551,1|guanylate kinase [Glossina morsitans morsitans]	7@50E-98
rc_contig08427	-1.39967	10.1078	-6.9302	0.000107122	0.00269839	1.62162	n/a	519	n/a	n/a
contig06209	-1.41605	9.39843	-4.89609	0.0011154	0.0105956	-0.848649	cg12111 protein	714	gi|195156661|ref|XP_002019215,1|GL26241 [Drosophila persimilis] >gi|194115368|gb|EDW37411,1| GL26241 [Drosophila persimilis]	5@58E-14
contig06180	-1.46904	7.77277	-4.26901	0.00257495	0.0182087	-1.73024	isoform a	718	gi|194748835|ref|XP_001956847,1|GF24370 [Drosophila ananassae] >gi|190624129|gb|EDV39653,1| GF24370 [Drosophila ananassae]	1@56E-23
rc_contig09306	-1.52195	7.40271	-6.95438	0.000104495	0.0026624	1.64766	n/a	438	n/a	n/a
contig09543	-1.56224	7.75298	-9.10015	1.44933e-05	0.000923442	3.69846	n/a	417	n/a	n/a
contig13515	-1.56391	10.6536	-5.251	0.000712477	0.00806347	-0.375341	n/a	137	n/a	n/a
contig03770	-1.5664	12.1035	-15.4021	2.41866e-07	0.000140151	7.69145	aldehyde dehydrogenase	981	gi|195036572|ref|XP_001989744,1|GH18965 [Drosophila grimshawi] >gi|193893940|gb|EDV92806,1| GH18965 [Drosophila grimshawi]	2@21E-109
contig01047	-1.56882	13.5088	-7.96825	3.89814e-05	0.00163681	2.6773	atp citrate isoform f	1478	gi|1841540|gb|AAB47486,1|ATP citrate lyase [Drosophila melanogaster]	9@12E-145
rc_contig03245	-1.57324	7.76683	-3.69309	0.00584018	0.0316553	-2.58802	n/a	1049	n/a	n/a
rc_contig05145	-1.59988	7.14796	-3.57738	0.00692349	0.0355212	-2.76524	n/a	822	n/a	n/a
contig12845	-1.60552	7.92547	-17.0138	1.09325e-07	0.000104349	8.4011	n/a	175	n/a	n/a
contig04692	-1.60837	9.58017	-5.60855	0.00046174	0.00615948	0.0827666	3-hydroxybutyrate dehydrogenase type 2	872	gi|91077926|ref|XP_974115,1|PREDICTED: similar to 3-hydroxybutyrate dehydrogenase type 2 [Tribolium castaneum] >gi|270001443|gb|EEZ97890,1| hypothetical protein TcasGA2_TC000272 [Tribolium castaneum]	2@02E-85
contig01876	-1.61824	10.2512	-15.5367	2.25682e-07	0.000139611	7.7544	quaking related 58e- isoform b	1285	gi|195027119|ref|XP_001986431,1|GH20535 [Drosophila grimshawi] >gi|193902431|gb|EDW01298,1| GH20535 [Drosophila grimshawi]	4@52E-120
contig07357	-1.68636	8.34555	-7.02732	9.69971e-05	0.00254131	1.72573	a kinase anchor protein	604	gi|198469820|ref|XP_002134417,1|GA28909 [Drosophila pseudoobscura pseudoobscura] >gi|198147050|gb|EDY73044,1| GA28909 [Drosophila pseudoobscura pseudoobscura]	6@47E-56
contig06535	-1.74247	13.604	-5.69538	0.000416668	0.00583966	0.19122	cyp6g1	680	gi|118428564|gb|ABK91492,1|CYP6G3 [Lucilia cuprina]	3@86E-93
contig13744	-1.74283	7.83829	-11.3723	2.63056e-06	0.000493986	5.41835	n/a	125	n/a	n/a
contig01890	-1.77722	8.91121	-6.88941	0.000111717	0.00274969	1.57755	isoform a	1282	gi|56805563|dbj|BAD83405,1|takeout like protein [Phormia regina]	1@32E-95
contig02227	-1.88316	13.328	-9.56037	9.97876e-06	0.000844833	4.07965	sepiapterin reductase	1219	gi|289741601|gb|ADD19548,1|putative dehydrogenase [Glossina morsitans morsitans]	3@49E-90
contig08281	-1.94064	9.77088	-5.1318	0.00082657	0.00887447	-0.532223	glutathione s-transferase d1	531	gi|198450524|ref|XP_001358020,2|GA18009 [Drosophila pseudoobscura pseudoobscura] >gi|198131074|gb|EAL27157,2| GA18009 [Drosophila pseudoobscura pseudoobscura]	1@08E-29
contig09851	-1.98521	7.88196	-10.0109	7.02629e-06	0.000742188	4.43557	helicase-like protein	393	gi|357450461|ref|XP_003595507,1|ATP-dependent DNA helicase PIF1 [Medicago truncatula] >gi|355484555|gb|AES65758,1| ATP-dependent DNA helicase PIF1 [Medicago truncatula]	1@28E-05
contig00962	-2.05592	11.9595	-6.38857	0.000190017	0.00370249	1.01922	isoform b	1510	gi|24667577|ref|NP_730548,1|CG32425@ isoform B [Drosophila melanogaster] >gi|23094171|gb|AAN12135,1| CG32425@ isoform B [Drosophila melanogaster] >gi|33636655|gb|AAQ23625,1| GH01677p [Drosophila melanogaster] >gi|220950742|gb|ACL87914,1| CG32425-PB [synthetic construct] >gi|220959366|gb|ACL92226,1| CG32425-PB [synthetic construct]	8@62E-62
rc_contig05454	-2.10276	8.31518	-3.52101	0.00752677	0.0375801	-2.85209	n/a	786	n/a	n/a
contig01400	-2.71376	8.86087	-3.74605	0.00540587	0.0299635	-2.5074	n/a	1392	n/a	n/a
rc_contig00932	-3.02143	8.84885	-3.35743	0.0096136	0.0446265	-3.10582	n/a	1518	n/a	n/a
