# Supplementary material for: Transcriptomic responses of the olive fruit fly Bactrocera oleae and its symbiont Candidatus Erwinia dacicola to olive feeding
Source: Sci Rep. 2017 Feb 22;7:42633. doi: 10.1038/srep42633 (PMC5320501; doi:10.1038/srep42633)
Supplement: Supplementary Table S7 [file srep42633-s8.xls]

## Sheet: green
Percentage of reads covered by the clade rooted at this taxon	Number of reads covered by the clade rooted at this taxon	Number of reads assigned directly to this taxon	Rank code	NCBI taxonomy ID	Scientific name
77.14	5821382	5821382	U	0	unclassified
22.86	1725482	5311	-	1	root
22.25	1679505	110	-	131567	cellular organisms
22.25	1678903	2028	D	2	Bacteria
21.84	1647899	2315	P	1224	Proteobacteria
21.03	1587340	25231	C	1236	Gammaproteobacteria
19.37	1461549	0	O	91347	Enterobacteriales
19.37	1461549	118982	F	543	Enterobacteriaceae
4.3	324847	83594	G	551	Erwinia
1.34	101043	0	S	182337	Erwinia billingiae
1.34	101043	101043	-	634500	Erwinia billingiae Eb661
0.94	71244	0	S	338565	Erwinia tasmaniensis
0.94	71244	71244	-	465817	Erwinia tasmaniensis Et1/99
0.65	49375	45745	S	552	Erwinia amylovora
0.05	3626	3626	-	716540	Erwinia amylovora ATCC 49946
0	4	4	-	665029	Erwinia amylovora CFBP1430
0.14	10250	10250	S	215689	Erwinia sp. Ejp617
0.12	9341	9324	S	79967	Erwinia pyrifoliae
0	16	16	-	634499	Erwinia pyrifoliae Ep1/96
0	1	1	-	644651	Erwinia pyrifoliae DSM 12163
2.93	221329	5294	G	570	Klebsiella
2.2	166256	95065	S	573	Klebsiella pneumoniae
0.4	30362	154	-	72407	Klebsiella pneumoniae subsp. pneumoniae
0.21	15718	15718	-	484021	Klebsiella pneumoniae subsp. pneumoniae NTUH-K2044
0.12	8994	8994	-	272620	Klebsiella pneumoniae subsp. pneumoniae MGH 78578
0.07	5496	5496	-	1125630	Klebsiella pneumoniae subsp. pneumoniae HS11286
0.31	23258	23258	-	507522	Klebsiella pneumoniae 342
0.23	17170	17170	-	1380908	Klebsiella pneumoniae JM45
0	319	319	-	1049565	Klebsiella pneumoniae KCTC 2242
0	82	82	-	1244085	Klebsiella pneumoniae CG43
0.64	48319	5874	S	571	Klebsiella oxytoca
0.36	27515	27515	-	1191061	Klebsiella oxytoca E718
0.2	14930	14930	-	1006551	Klebsiella oxytoca KCTC 1686
0.02	1460	0	S	244366	Klebsiella variicola
0.02	1460	1460	-	640131	Klebsiella variicola At-22
1.5	113466	3369	G	629	Yersinia
1.35	101801	3114	S	632	Yersinia pestis
1.18	89271	0	-	1234659	Yersinia pestis subsp. microtus
1.18	89271	89271	-	229193	Yersinia pestis biovar Microtus str. 91001
0.12	8964	8964	-	386656	Yersinia pestis Pestoides F
0.01	441	441	-	637386	Yersinia pestis Z176003
0	5	5	-	360102	Yersinia pestis Antiqua
0	4	4	-	637385	Yersinia pestis D182038
0	2	0	-	385964	Yersinia pestis subsp. pestis
0	2	0	-	1234662	Yersinia pestis subsp. pestis bv. Medievalis
0	2	2	-	547048	Yersinia pestis biovar Medievalis str. Harbin 35
0.1	7808	4513	S	630	Yersinia enterocolitica
0.02	1823	0	-	150052	Yersinia enterocolitica subsp. enterocolitica
0.02	1823	1823	-	393305	Yersinia enterocolitica subsp. enterocolitica 8081
0.02	1472	1298	-	150053	Yersinia enterocolitica subsp. palearctica
0	152	152	-	930944	Yersinia enterocolitica subsp. palearctica Y11
0	22	22	-	994476	Yersinia enterocolitica subsp. palearctica 105.5R(r)
0.01	488	199	S	633	Yersinia pseudotuberculosis
0	267	267	-	349747	Yersinia pseudotuberculosis IP 31758
0	13	13	-	273123	Yersinia pseudotuberculosis IP 32953
0	8	8	-	502800	Yersinia pseudotuberculosis YPIII
0	1	1	-	502801	Yersinia pseudotuberculosis PB1/+
1.11	83896	3770	G	635	Edwardsiella
0.92	69466	0	S	67780	Edwardsiella ictaluri
0.92	69466	69466	-	634503	Edwardsiella ictaluri 93-146
0.13	9978	44	S	636	Edwardsiella tarda
0.13	9588	9588	-	718251	Edwardsiella tarda FL6-60
0	346	346	-	498217	Edwardsiella tarda EIB202
0.01	682	0	S	1263550	Edwardsiella piscicida
0.01	682	682	-	1288122	Edwardsiella piscicida C07-087
1.05	79281	2131	G	547	Enterobacter
0.78	58882	1140	-	354276	Enterobacter cloacae complex
0.51	38706	3267	S	550	Enterobacter cloacae
0.37	28152	604	-	336306	Enterobacter cloacae subsp. cloacae
0.23	17070	17070	-	716541	Enterobacter cloacae subsp. cloacae ATCC 13047
0.09	7066	7066	-	718254	Enterobacter cloacae subsp. cloacae NCTC 9394
0.05	3412	3412	-	1211025	Enterobacter cloacae subsp. cloacae ENHKU01
0.05	3684	3684	-	1045856	Enterobacter cloacae EcWSU1
0.05	3603	0	-	69219	Enterobacter cloacae subsp. dissolvens
0.05	3603	3603	-	1104326	Enterobacter cloacae subsp. dissolvens SDM
0.18	13279	0	S	61645	Enterobacter asburiae
0.18	13279	13279	-	640513	Enterobacter asburiae LF7a
0.08	5757	0	S	1334193	Enterobacter lignolyticus
0.08	5757	5757	-	701347	Enterobacter lignolyticus SCF1
0.09	6991	4697	S	548	Enterobacter aerogenes
0.02	1650	1650	-	935296	Enterobacter aerogenes EA1509E
0.01	644	644	-	1028307	Enterobacter aerogenes KCTC 2190
0.08	6290	6290	S	399742	Enterobacter sp. 638
0.07	4987	4987	S	1166130	Enterobacter sp. R4-368
0.92	69475	10272	G	613	Serratia
0.32	24181	547	S	615	Serratia marcescens
0.18	13544	13544	-	435998	Serratia marcescens WW4
0.13	10090	10090	-	1249634	Serratia marcescens FGI94
0.3	22422	0	S	28151	Serratia proteamaculans
0.3	22422	22422	-	399741	Serratia proteamaculans 568
0.1	7403	2503	S	82996	Serratia plymuthica
0.05	3457	3457	-	1348660	Serratia plymuthica S13
0.02	1443	1443	-	682634	Serratia plymuthica 4Rx13
0.06	4862	0	S	614	Serratia liquefaciens
0.06	4862	4862	-	1346614	Serratia liquefaciens ATCC 27592
0	334	0	S	138074	Serratia symbiotica
0	334	334	-	568817	Serratia symbiotica str. 'Cinara cedri'
0	1	1	S	768493	Serratia sp. AS13
0.9	67993	196	G	561	Escherichia
0.87	65787	8710	S	562	Escherichia coli
0.43	32246	32246	-	362663	Escherichia coli 536
0.07	5326	5326	-	585056	Escherichia coli UMN026
0.06	4258	4258	-	585397	Escherichia coli ED1a
0.05	3497	2	-	83334	Escherichia coli O157:H7
0.05	3495	3495	-	444450	Escherichia coli O157:H7 str. EC4115
0.04	2894	839	-	244320	Escherichia coli O55:H7
0.03	2048	2048	-	1048689	Escherichia coli O55:H7 str. RM12579
0	7	7	-	701177	Escherichia coli O55:H7 str. CB9615
0.02	1851	1851	-	331111	Escherichia coli E24377A
0.02	1740	1740	-	409438	Escherichia coli SE11
0.01	853	0	-	168807	Escherichia coli O127:H6
0.01	853	853	-	574521	Escherichia coli O127:H6 str. E2348/69
0.01	831	831	-	316401	Escherichia coli ETEC H10407
0.01	707	0	-	861906	Escherichia coli O44:H18
0.01	707	707	-	216592	Escherichia coli 042
0.01	674	0	-	244319	Escherichia coli O26:H11
0.01	674	674	-	573235	Escherichia coli O26:H11 str. 11368
0	369	369	-	585035	Escherichia coli S88
0	365	365	-	439855	Escherichia coli SMS-3-5
0	236	236	-	331112	Escherichia coli HS
0	236	236	-	1382700	Escherichia coli PMV-1
0	209	0	-	1072458	Escherichia coli O7:K1
0	209	209	-	1072459	Escherichia coli O7:K1 str. CE10
0	154	154	-	1033813	Escherichia coli NA114
0	152	152	-	405955	Escherichia coli APEC O1
0	112	112	-	585034	Escherichia coli IAI1
0	87	87	-	696406	Escherichia coli UMNK88
0	57	57	-	199310	Escherichia coli CFT073
0	54	0	-	498388	Escherichia coli C
0	54	54	-	481805	Escherichia coli ATCC 8739
0	40	40	-	655817	Escherichia coli ABU 83972
0	32	32	-	566546	Escherichia coli W
0	24	6	-	1038927	Escherichia coli O104:H4
0	9	9	-	1134782	Escherichia coli O104:H4 str. 2009EL-2050
0	7	7	-	1133852	Escherichia coli O104:H4 str. 2011C-3493
0	2	2	-	1133853	Escherichia coli O104:H4 str. 2009EL-2071
0	18	0	-	168927	Escherichia coli O111:H-
0	18	18	-	585396	Escherichia coli O111:H- str. 11128
0	18	18	-	1274814	Escherichia coli APEC O78
0	9	9	-	910348	Escherichia coli P12b
0	6	6	-	585057	Escherichia coli IAI39
0	5	3	-	83333	Escherichia coli K-12
0	1	1	-	316385	Escherichia coli str. K-12 substr. DH10B
0	1	1	-	1110693	Escherichia coli str. K-12 substr. MDS42
0	5	5	-	714962	Escherichia coli IHE3034
0	4	0	-	376725	Escherichia coli O103:H2
0	4	4	-	585395	Escherichia coli O103:H2 str. 12009
0	4	4	-	431946	Escherichia coli SE15
0	2	2	-	741093	Escherichia coli Xuzhou21
0	1	1	-	364106	Escherichia coli UTI89
0	1	1	-	595495	Escherichia coli KO11FL
0.03	2010	0	S	564	Escherichia fergusonii
0.03	2010	2010	-	585054	Escherichia fergusonii ATCC 35469
0.83	62727	1649	G	53335	Pantoea
0.42	32061	0	S	470934	Pantoea vagans
0.42	32061	32061	-	712898	Pantoea vagans C9-1
0.22	16282	16282	S	592316	Pantoea sp. At-9b
0.17	12735	10447	S	553	Pantoea ananatis
0.01	936	936	-	1123863	Pantoea ananatis LMG 5342
0.01	494	494	-	706191	Pantoea ananatis LMG 20103
0.01	471	471	-	1095774	Pantoea ananatis PA13
0.01	387	387	-	932677	Pantoea ananatis AJ13355
0.77	58265	0	G	586	Providencia
0.77	58265	0	S	588	Providencia stuartii
0.77	58265	58265	-	1157951	Providencia stuartii MRSN 2154
0.75	56256	0	-	191675	unclassified Enterobacteriaceae
0.56	42093	20	-	36866	unclassified Enterobacteriaceae (miscellaneous)
0.48	36459	36459	S	891974	Plautia stali symbiont
0.07	5614	5614	S	693444	Enterobacteriaceae bacterium strain FGI 57
0.19	14163	20	-	84563	ant, tsetse, mealybug, aphid, etc. endosymbionts
0.19	14099	0	-	146507	aphid secondary symbionts
0.18	13888	0	G	568987	Candidatus Hamiltonella
0.18	13888	0	S	138072	Candidatus Hamiltonella defensa
0.18	13888	13888	-	572265	Candidatus Hamiltonella defensa 5AT (Acyrthosiphon pisum)
0	125	125	S	134287	secondary endosymbiont of Heteropsylla cubana
0	86	86	S	1199245	secondary endosymbiont of Ctenarytaina eucalypti
0	44	0	-	84564	ant endosymbionts
0	44	25	G	203804	Candidatus Blochmannia
0	15	0	S	251535	Candidatus Blochmannia vafer
0	15	15	-	859654	Candidatus Blochmannia vafer str. BVAF
0	4	4	S	203907	Candidatus Blochmannia floridanus
0.67	50792	910	G	590	Salmonella
0.62	46728	788	S	28901	Salmonella enterica
0.57	43283	8671	-	59201	Salmonella enterica subsp. enterica
0.34	25936	89	-	90371	Salmonella enterica subsp. enterica serovar Typhimurium
0.33	24733	24733	-	1271862	Salmonella enterica subsp. enterica serovar Typhimurium var. 5- str. CFSAN001921
0.01	811	811	-	718274	Salmonella enterica subsp. enterica serovar Typhimurium str. T000240
0	153	0	-	99287	Salmonella enterica subsp. enterica serovar Typhimurium str. LT2
0	153	153	-	588858	Salmonella enterica subsp. enterica serovar Typhimurium str. 14028S
0	131	131	-	568709	Salmonella enterica subsp. enterica serovar Typhimurium str. DT2
0	12	12	-	568708	Salmonella enterica subsp. enterica serovar Typhimurium str. D23580
0	5	5	-	1008297	Salmonella enterica subsp. enterica serovar Typhimurium str. 798
0	2	2	-	85569	Salmonella enterica subsp. enterica serovar Typhimurium str. DT104
0.02	1849	0	-	189201	Salmonella enterica subsp. enterica serovar Cubana
0.02	1849	1849	-	1271863	Salmonella enterica subsp. enterica serovar Cubana str. CFSAN002050
0.02	1664	278	-	58095	Salmonella enterica subsp. enterica serovar Agona
0.02	1386	1386	-	454166	Salmonella enterica subsp. enterica serovar Agona str. SL483
0.02	1533	0	-	340190	Salmonella enterica subsp. enterica serovar Schwarzengrund
0.02	1533	1533	-	439843	Salmonella enterica subsp. enterica serovar Schwarzengrund str. CVM19633
0.01	982	0	-	363569	Salmonella enterica subsp. enterica serovar Javiana
0.01	982	982	-	1267753	Salmonella enterica subsp. enterica serovar Javiana str. CFSAN001992
0.01	532	0	-	57045	Salmonella enterica subsp. enterica serovar Paratyphi B
0.01	532	532	-	1016998	Salmonella enterica subsp. enterica serovar Paratyphi B str. SPB7
0.01	490	131	-	611	Salmonella enterica subsp. enterica serovar Heidelberg
0	317	317	-	454169	Salmonella enterica subsp. enterica serovar Heidelberg str. SL476
0	23	23	-	1124936	Salmonella enterica subsp. enterica serovar Heidelberg str. 41578
0	16	16	-	1160717	Salmonella enterica subsp. enterica serovar Heidelberg str. B182
0	3	3	-	1271864	Salmonella enterica subsp. enterica serovar Heidelberg str. CFSAN002069
0.01	419	418	-	54388	Salmonella enterica subsp. enterica serovar Paratyphi A
0	1	1	-	554290	Salmonella enterica subsp. enterica serovar Paratyphi A str. AKU_12601
0	237	105	-	108619	Salmonella enterica subsp. enterica serovar Newport
0	132	132	-	877468	Salmonella enterica subsp. enterica serovar Newport str. USMARC-S3124.1
0	215	0	-	58096	Salmonella enterica subsp. enterica serovar Bareilly
0	215	215	-	1173427	Salmonella enterica subsp. enterica serovar Bareilly str. CFSAN000189
0	212	211	-	90370	Salmonella enterica subsp. enterica serovar Typhi
0	1	1	-	1132507	Salmonella enterica subsp. enterica serovar Typhi str. P-stx-12
0	197	0	-	57046	Salmonella enterica subsp. enterica serovar Paratyphi C
0	197	197	-	476213	Salmonella enterica subsp. enterica serovar Paratyphi C str. RKS4594
0	164	0	-	98360	Salmonella enterica subsp. enterica serovar Dublin
0	164	164	-	439851	Salmonella enterica subsp. enterica serovar Dublin str. CT_02021853
0	82	0	-	600	Salmonella enterica subsp. enterica serovar Thompson
0	82	82	-	1064551	Salmonella enterica subsp. enterica serovar Thompson str. RM6836
0	73	0	-	119912	Salmonella enterica subsp. enterica serovar Choleraesuis
0	73	73	-	321314	Salmonella enterica subsp. enterica serovar Choleraesuis str. SC-B67
0	14	0	-	57743	Salmonella enterica subsp. enterica serovar Weltevreden
0	14	14	-	936157	Salmonella enterica subsp. enterica serovar Weltevreden str. 2007-60-3289-1
0	5	1	-	604	Salmonella enterica subsp. enterica serovar Gallinarum/pullorum
0	4	4	-	1225522	Salmonella enterica subsp. enterica serovar Gallinarum/pullorum str. CDC1983-67
0	5	0	-	149539	Salmonella enterica subsp. enterica serovar Enteritidis
0	5	5	-	550537	Salmonella enterica subsp. enterica serovar Enteritidis str. P125109
0	2	0	-	594	Salmonella enterica subsp. enterica serovar Gallinarum
0	2	2	-	550538	Salmonella enterica subsp. enterica serovar Gallinarum str. 287/91
0	1	0	-	440524	Salmonella enterica subsp. enterica serovar 4,[5],12:i:-
0	1	1	-	866913	Salmonella enterica subsp. enterica serovar 4,[5],12:i:- str. 08-1736
0.04	2657	0	-	59203	Salmonella enterica subsp. arizonae
0.04	2657	0	-	41514	Salmonella enterica subsp. arizonae serovar 62:z4,z23:-
0.04	2657	2657	-	882884	Salmonella enterica subsp. arizonae serovar 62:z4,z23:- str. RSK2980
0.04	3154	1688	S	54736	Salmonella bongori
0.01	1103	1103	-	1197719	Salmonella bongori N268-08
0	363	363	-	218493	Salmonella bongori NCTC 12419
0.42	31747	3495	G	122277	Pectobacterium
0.23	17392	0	S	554	Pectobacterium carotovorum
0.23	17392	402	-	555	Pectobacterium carotovorum subsp. carotovorum
0.17	13000	13000	-	561230	Pectobacterium carotovorum subsp. carotovorum PC1
0.05	3990	3990	-	1218933	Pectobacterium carotovorum subsp. carotovorum PCC21
0.11	8675	0	S	29471	Pectobacterium atrosepticum
0.11	8675	8675	-	218491	Pectobacterium atrosepticum SCRI1043
0.02	1722	1722	S	1166016	Pectobacterium sp. SCC3193
0.01	463	0	S	55208	Pectobacterium wasabiae
0.01	463	463	-	561231	Pectobacterium wasabiae WPP163
0.3	22878	0	G	84565	Sodalis
0.3	22878	0	S	63612	Sodalis glossinidius
0.3	22878	22878	-	343509	Sodalis glossinidius str. 'morsitans'
0.27	20614	3007	G	413496	Cronobacter
0.17	12892	4999	S	28141	Cronobacter sakazakii
0.05	3641	3641	-	1401659	Cronobacter sakazakii CMCC 45402
0.02	1706	1706	-	290339	Cronobacter sakazakii ATCC BAA-894
0.02	1346	1346	-	1138308	Cronobacter sakazakii ES15
0.02	1200	1200	-	956149	Cronobacter sakazakii SP291
0.06	4715	0	S	413502	Cronobacter turicensis
0.06	4715	4715	-	693216	Cronobacter turicensis z3032
0.19	14393	4	G	544	Citrobacter
0.14	10501	0	S	67825	Citrobacter rodentium
0.14	10501	10501	-	637910	Citrobacter rodentium ICC168
0.05	3888	0	S	545	Citrobacter koseri
0.05	3888	3888	-	290338	Citrobacter koseri ATCC BAA-895
0.18	13654	6370	G	34037	Rahnella
0.08	5859	0	S	34038	Rahnella aquatilis
0.08	5808	5808	-	745277	Rahnella aquatilis CIP 78.65 = ATCC 33071
0	51	51	-	1151116	Rahnella aquatilis HX2
0.02	1425	1425	S	741091	Rahnella sp. Y9602
0.17	13061	970	G	204037	Dickeya
0.13	10004	389	S	204038	Dickeya dadantii
0.05	3674	3674	-	198628	Dickeya dadantii 3937
0.05	3455	3455	-	590409	Dickeya dadantii Ech586
0.03	2486	2486	-	579405	Dickeya dadantii Ech703
0.03	2087	0	S	204042	Dickeya zeae
0.03	2087	2087	-	561229	Dickeya zeae Ech1591
0.1	7358	0	G	160674	Raoultella
0.1	7358	0	S	54291	Raoultella ornithinolytica
0.1	7358	7358	-	1286170	Raoultella ornithinolytica B6
0.09	6877	0	G	1335483	Shimwellia
0.09	6877	0	S	563	Shimwellia blattae
0.09	6877	6877	-	630626	Shimwellia blattae DSM 4481 = NBRC 105725
0.08	5987	10	G	626	Xenorhabdus
0.04	3019	0	S	40576	Xenorhabdus bovienii
0.04	3019	3019	-	406818	Xenorhabdus bovienii SS-2004
0.04	2958	0	S	628	Xenorhabdus nematophila
0.04	2958	2958	-	406817	Xenorhabdus nematophila ATCC 19061
0.07	5080	534	G	620	Shigella
0.02	1396	693	S	623	Shigella flexneri
0.01	694	694	-	591020	Shigella flexneri 2002017
0	7	0	-	373383	Shigella flexneri 5
0	7	7	-	373384	Shigella flexneri 5 str. 8401
0	2	0	-	42897	Shigella flexneri 2a
0	1	1	-	198214	Shigella flexneri 2a str. 301
0	1	1	-	198215	Shigella flexneri 2a str. 2457T
0.02	1361	495	S	624	Shigella sonnei
0.01	852	852	-	300269	Shigella sonnei Ss046
0	14	14	-	216599	Shigella sonnei 53G
0.02	1242	8	S	621	Shigella boydii
0.01	668	668	-	300268	Shigella boydii Sb227
0.01	566	566	-	344609	Shigella boydii CDC 3083-94
0.01	547	0	S	622	Shigella dysenteriae
0.01	547	547	-	300267	Shigella dysenteriae Sd197
0.06	4803	29	G	29487	Photorhabdus
0.05	3414	3414	S	291112	Photorhabdus asymbiotica
0.02	1360	0	S	29488	Photorhabdus luminescens
0.02	1360	0	-	141679	Photorhabdus luminescens subsp. laumondii
0.02	1360	1360	-	243265	Photorhabdus luminescens subsp. laumondii TTO1
0.04	3092	0	G	581	Morganella
0.04	3092	0	S	582	Morganella morganii
0.04	3092	0	-	180434	Morganella morganii subsp. morganii
0.04	3092	3092	-	1124991	Morganella morganii subsp. morganii KT
0.04	2653	0	G	32199	Buchnera
0.04	2653	1469	S	9	Buchnera aphidicola
0.01	1073	0	-	135842	Buchnera aphidicola (Baizongia pistaciae)
0.01	1073	1073	-	224915	Buchnera aphidicola str. Bp (Baizongia pistaciae)
0	42	0	-	261318	Buchnera aphidicola (Cinara cedri)
0	42	42	-	372461	Buchnera aphidicola BCc
0	26	26	-	118099	Buchnera aphidicola (Acyrthosiphon pisum)
0	14	0	-	98794	Buchnera aphidicola (Schizaphis graminum)
0	14	14	-	198804	Buchnera aphidicola str. Sg (Schizaphis graminum)
0	14	14	-	261317	Buchnera aphidicola (Cinara tujafilina)
0	10	0	-	118117	Buchnera aphidicola (Uroleucon ambrosiae)
0	10	10	-	1005057	Buchnera aphidicola str. Ua (Uroleucon ambrosiae)
0	5	0	-	668607	Buchnera aphidicola (Acyrthosiphon kondoi)
0	5	5	-	1005090	Buchnera aphidicola str. Ak (Acyrthosiphon kondoi)
0.02	1467	0	G	583	Proteus
0.02	1467	1323	S	584	Proteus mirabilis
0	121	121	-	529507	Proteus mirabilis HI4320
0	23	23	-	1266738	Proteus mirabilis BB2000
0.01	428	0	G	1048757	Candidatus Moranella
0.01	428	428	S	1048758	Candidatus Moranella endobia
0	140	0	G	51228	Wigglesworthia
0	140	2	S	51229	Wigglesworthia glossinidia
0	119	0	-	36868	Wigglesworthia glossinidia endosymbiont of Glossina morsitans
0	119	119	-	1142511	Wigglesworthia glossinidia endosymbiont of Glossina morsitans morsitans (Yale colony)
0	19	19	-	36870	Wigglesworthia glossinidia endosymbiont of Glossina brevipalpis
0	8	0	G	401618	Candidatus Riesia
0	8	0	S	401619	Candidatus Riesia pediculicola
0	8	8	-	515618	Candidatus Riesia pediculicola USDA
1.1	82990	18	O	135622	Alteromonadales
0.98	73891	2	F	72275	Alteromonadaceae
0.98	73648	4	G	226	Alteromonas
0.97	73547	20	S	28108	Alteromonas macleodii
0.97	73478	73478	-	1300257	Alteromonas macleodii str. 'Ionian Sea U8'
0	42	42	-	1004785	Alteromonas macleodii str. 'Black Sea 11'
0	5	5	-	1004787	Alteromonas macleodii str. 'Balearic Sea AD45'
0	2	2	-	1300253	Alteromonas macleodii str. 'English Channel 615'
0	97	97	S	715451	Alteromonas sp. SN2
0	147	1	G	2742	Marinobacter
0	120	0	S	1033846	Marinobacter adhaerens
0	120	120	-	225937	Marinobacter adhaerens HP15
0	18	0	S	2743	Marinobacter hydrocarbonoclasticus
0	17	17	-	351348	Marinobacter hydrocarbonoclasticus VT8
0	1	1	-	1163748	Marinobacter hydrocarbonoclasticus ATCC 49840
0	8	8	S	490759	Marinobacter sp. BSs20148
0	52	0	G	316625	Saccharophagus
0	52	0	S	86304	Saccharophagus degradans
0	52	52	-	203122	Saccharophagus degradans 2-40
0	42	0	G	89404	Glaciecola
0	22	0	S	300231	Glaciecola nitratireducens
0	22	22	-	1085623	Glaciecola nitratireducens FR1064
0	13	0	S	326544	Glaciecola psychrophila
0	13	13	-	1129794	Glaciecola psychrophila 170
0	7	7	S	983545	Glaciecola sp. 4H-3-7+YE-5
0.1	7827	0	F	267890	Shewanellaceae
0.1	7827	433	G	22	Shewanella
0.08	5845	161	S	62322	Shewanella baltica
0.08	5674	5674	-	325240	Shewanella baltica OS155
0	5	5	-	407976	Shewanella baltica OS223
0	4	4	-	402882	Shewanella baltica OS185
0	1	1	-	693970	Shewanella baltica OS117
0	267	0	S	60961	Shewanella woodyi
0	267	267	-	392500	Shewanella woodyi ATCC 51908
0	256	0	S	70863	Shewanella oneidensis
0	256	256	-	211586	Shewanella oneidensis MR-1
0	204	0	S	24	Shewanella putrefaciens
0	202	202	-	399804	Shewanella putrefaciens 200
0	2	2	-	319224	Shewanella putrefaciens CN-32
0	155	0	S	70864	Shewanella pealeana
0	155	155	-	398579	Shewanella pealeana ATCC 700345
0	154	0	S	60478	Shewanella amazonensis
0	154	154	-	326297	Shewanella amazonensis SB2B
0	152	0	S	271097	Shewanella sediminis
0	152	152	-	425104	Shewanella sediminis HAW-EB3
0	127	0	S	192073	Shewanella denitrificans
0	127	127	-	318161	Shewanella denitrificans OS217
0	107	0	S	60217	Shewanella violacea
0	107	107	-	637905	Shewanella violacea DSS12
0	101	0	S	359303	Shewanella loihica
0	101	101	-	323850	Shewanella loihica PV-4
0	6	6	S	60480	Shewanella sp. MR-4
0	5	5	S	94122	Shewanella sp. ANA-3
0	4	0	S	56812	Shewanella frigidimarina
0	4	4	-	318167	Shewanella frigidimarina NCIMB 400
0	3	3	S	60481	Shewanella sp. MR-7
0	3	0	S	271098	Shewanella halifaxensis
0	3	3	-	458817	Shewanella halifaxensis HAW-EB4
0	3	0	S	404011	Shewanella piezotolerans
0	3	3	-	225849	Shewanella piezotolerans WP3
0	2	2	S	351745	Shewanella sp. W3-18-1
0.01	853	0	F	267892	Ferrimonadaceae
0.01	853	0	G	44011	Ferrimonas
0.01	853	0	S	44012	Ferrimonas balearica
0.01	853	853	-	550540	Ferrimonas balearica DSM 9799
0	136	0	F	267888	Pseudoalteromonadaceae
0	136	8	G	53246	Pseudoalteromonas
0	78	78	S	234831	Pseudoalteromonas sp. SM9913
0	38	0	S	288	Pseudoalteromonas atlantica
0	38	38	-	342610	Pseudoalteromonas atlantica T6c
0	12	0	S	228	Pseudoalteromonas haloplanktis
0	12	12	-	326442	Pseudoalteromonas haloplanktis TAC125
0	123	0	F	267893	Idiomarinaceae
0	123	0	G	135575	Idiomarina
0	123	123	S	135577	Idiomarina loihiensis
0	120	0	F	267894	Psychromonadaceae
0	120	0	G	67572	Psychromonas
0	112	112	S	314282	Psychromonas sp. CNPT3
0	8	0	S	357794	Psychromonas ingrahamii
0	8	8	-	357804	Psychromonas ingrahamii 37
0	16	0	F	267889	Colwelliaceae
0	16	0	G	28228	Colwellia
0	16	0	S	28229	Colwellia psychrerythraea
0	16	16	-	167879	Colwellia psychrerythraea 34H
0	6	0	-	256005	Alteromonadales genera incertae sedis
0	6	0	G	2425	Teredinibacter
0	6	0	S	2426	Teredinibacter turnerae
0	6	6	-	377629	Teredinibacter turnerae T7901
0.09	6490	0	O	72274	Pseudomonadales
0.08	5986	10	F	135621	Pseudomonadaceae
0.08	5956	472	G	286	Pseudomonas
0.02	1603	4	-	136841	Pseudomonas aeruginosa group
0.02	1269	3	S	287	Pseudomonas aeruginosa
0.02	1174	1174	-	1415629	Pseudomonas aeruginosa MTB-1
0	87	87	-	381754	Pseudomonas aeruginosa PA7
0	5	5	-	1352355	Pseudomonas aeruginosa c7447m
0	319	0	S	300	Pseudomonas mendocina
0	313	313	-	1001585	Pseudomonas mendocina NK-01
0	6	6	-	399739	Pseudomonas mendocina ymp
0	11	0	S	53412	Pseudomonas resinovorans
0	11	11	-	1245471	Pseudomonas resinovorans NBRC 106553
0.02	1382	164	-	136843	Pseudomonas fluorescens group
0.01	994	21	S	294	Pseudomonas fluorescens
0.01	690	690	-	205922	Pseudomonas fluorescens Pf0-1
0	158	158	-	1037911	Pseudomonas fluorescens A506
0	83	83	-	216595	Pseudomonas fluorescens SBW25
0	42	42	-	1114970	Pseudomonas fluorescens F113
0	121	84	S	380021	Pseudomonas protegens
0	37	37	-	220664	Pseudomonas protegens Pf-5
0	103	0	S	200451	Pseudomonas poae
0	103	103	-	1282356	Pseudomonas poae RE*1-1-14
0.02	1197	261	-	136845	Pseudomonas putida group
0.01	869	66	S	303	Pseudomonas putida
0	179	179	-	1331671	Pseudomonas putida H8234
0	178	178	-	76869	Pseudomonas putida GB-1
0	154	154	-	390235	Pseudomonas putida W619
0	123	123	-	1211579	Pseudomonas putida NBRC 14164
0	101	101	-	1042876	Pseudomonas putida S16
0	50	50	-	160488	Pseudomonas putida KT2440
0	15	15	-	1196325	Pseudomonas putida DOT-T1E
0	1	1	-	351746	Pseudomonas putida F1
0	1	1	-	931281	Pseudomonas putida BIRD-1
0	1	1	-	1215088	Pseudomonas putida HB3267
0	67	0	S	47880	Pseudomonas fulva
0	67	67	-	743720	Pseudomonas fulva 12-X
0.01	390	116	-	136849	Pseudomonas syringae group
0	157	0	-	251698	Pseudomonas syringae group genomosp. 2
0	157	0	S	29438	Pseudomonas savastanoi
0	157	0	-	319	Pseudomonas syringae pv. phaseolicola
0	157	157	-	264730	Pseudomonas syringae pv. phaseolicola 1448A
0	59	0	S	251701	Pseudomonas syringae group genomosp. 3
0	59	0	-	323	Pseudomonas syringae pv. tomato
0	59	59	-	223283	Pseudomonas syringae pv. tomato str. DC3000
0	58	0	-	251695	Pseudomonas syringae group genomosp. 1
0	58	0	S	317	Pseudomonas syringae
0	58	0	-	321	Pseudomonas syringae pv. syringae
0	58	58	-	205918	Pseudomonas syringae pv. syringae B728a
0	246	246	S	69328	Pseudomonas sp. VLB120
0	235	0	-	136846	Pseudomonas stutzeri group
0	235	0	-	578833	Pseudomonas stutzeri subgroup
0	235	68	S	316	Pseudomonas stutzeri
0	102	102	-	644801	Pseudomonas stutzeri RCH2
0	53	53	-	1196835	Pseudomonas stutzeri CCUG 29243
0	12	12	-	1123519	Pseudomonas stutzeri DSM 10701
0	139	139	S	1207075	Pseudomonas sp. UW4
0	119	0	S	312306	Pseudomonas entomophila
0	119	119	-	384676	Pseudomonas entomophila L48
0	100	100	S	1415630	Pseudomonas sp. TKP
0	71	0	S	930166	Pseudomonas brassicacearum
0	71	0	-	86264	Pseudomonas brassicacearum subsp. brassicacearum
0	71	71	-	994484	Pseudomonas brassicacearum subsp. brassicacearum NFM421
0	2	0	-	136844	Pseudomonas pertucinogena group
0	2	0	S	43306	Pseudomonas denitrificans
0	2	2	-	1294143	Pseudomonas denitrificans ATCC 13867
0	15	0	G	10	Cellvibrio
0	15	0	S	155077	Cellvibrio japonicus
0	15	15	-	498211	Cellvibrio japonicus Ueda107
0	5	0	-	351	Azotobacter group
0	5	0	G	352	Azotobacter
0	5	5	S	354	Azotobacter vinelandii
0.01	504	1	F	468	Moraxellaceae
0.01	427	9	G	497	Psychrobacter
0	211	211	S	571800	Psychrobacter sp. G
0	204	204	S	349106	Psychrobacter sp. PRwf-1
0	2	0	S	334543	Psychrobacter arcticus
0	2	2	-	259536	Psychrobacter arcticus 273-4
0	1	0	S	330922	Psychrobacter cryohalolentis
0	1	1	-	335284	Psychrobacter cryohalolentis K5
0	59	34	G	469	Acinetobacter
0	18	0	-	909768	Acinetobacter calcoaceticus/baumannii complex
0	17	11	S	470	Acinetobacter baumannii
0	3	3	-	1100841	Acinetobacter baumannii TYTH-1
0	1	1	-	509170	Acinetobacter baumannii SDF
0	1	1	-	509173	Acinetobacter baumannii AYE
0	1	1	-	1096997	Acinetobacter baumannii BJAB0868
0	1	0	S	471	Acinetobacter calcoaceticus
0	1	1	-	871585	Acinetobacter calcoaceticus PHEA-2
0	5	0	S	1148157	Acinetobacter oleivorans
0	5	5	-	436717	Acinetobacter oleivorans DR1
0	2	2	S	62977	Acinetobacter sp. ADP1
0	17	0	G	475	Moraxella
0	17	0	-	46226	Branhamella
0	17	0	S	480	Moraxella catarrhalis
0	17	17	-	749219	Moraxella catarrhalis RH4
0.05	3403	0	O	135624	Aeromonadales
0.05	3403	1	F	84642	Aeromonadaceae
0.04	2673	184	G	642	Aeromonas
0.02	1217	16	S	644	Aeromonas hydrophila
0.01	1041	1041	-	1288394	Aeromonas hydrophila ML09-119
0	160	0	-	196023	Aeromonas hydrophila subsp. hydrophila
0	160	160	-	380703	Aeromonas hydrophila subsp. hydrophila ATCC 7966
0.01	891	0	S	654	Aeromonas veronii
0.01	891	891	-	998088	Aeromonas veronii B565
0.01	381	0	S	645	Aeromonas salmonicida
0.01	381	0	-	29491	Aeromonas salmonicida subsp. salmonicida
0.01	381	381	-	382245	Aeromonas salmonicida subsp. salmonicida A449
0.01	378	0	G	129577	Oceanimonas
0.01	378	378	S	511062	Oceanimonas sp. GK1
0	351	0	G	43947	Tolumonas
0	351	0	S	43948	Tolumonas auensis
0	351	351	-	595494	Tolumonas auensis DSM 9187
0.03	1958	0	O	135625	Pasteurellales
0.03	1958	302	F	712	Pasteurellaceae
0.01	490	3	G	416916	Aggregatibacter
0.01	380	0	S	732	Aggregatibacter aphrophilus
0.01	380	380	-	634176	Aggregatibacter aphrophilus NJ8700
0	107	103	S	714	Aggregatibacter actinomycetemcomitans
0	2	2	-	694569	Aggregatibacter actinomycetemcomitans D7S-1
0	2	2	-	754507	Aggregatibacter actinomycetemcomitans ANH9381
0	359	1	G	724	Haemophilus
0	218	25	S	727	Haemophilus influenzae
0	171	171	-	866630	Haemophilus influenzae F3031
0	5	5	-	262728	Haemophilus influenzae R2866
0	5	5	-	374930	Haemophilus influenzae PittEE
0	4	4	-	1334187	Haemophilus influenzae KR494
0	3	3	-	862964	Haemophilus influenzae 10810
0	2	2	-	262727	Haemophilus influenzae R2846
0	2	2	-	935897	Haemophilus influenzae F3047
0	1	1	-	374931	Haemophilus influenzae PittGG
0	120	0	S	729	Haemophilus parainfluenzae
0	120	120	-	862965	Haemophilus parainfluenzae T3T1
0	14	9	S	738	Haemophilus parasuis
0	4	4	-	557723	Haemophilus parasuis SH0165
0	1	1	-	1322346	Haemophilus parasuis ZJ0906
0	6	0	S	730	Haemophilus ducreyi
0	6	6	-	233412	Haemophilus ducreyi 35000HP
0	292	0	G	155493	Gallibacterium
0	292	0	S	750	Gallibacterium anatis
0	292	292	-	1005058	Gallibacterium anatis UMN179
0	274	0	G	745	Pasteurella
0	274	273	S	747	Pasteurella multocida
0	1	0	-	44283	Pasteurella multocida subsp. multocida
0	1	1	-	272843	Pasteurella multocida subsp. multocida str. Pm70
0	196	0	G	713	Actinobacillus
0	133	48	S	715	Actinobacillus pleuropneumoniae
0	84	0	-	434270	Actinobacillus pleuropneumoniae serovar 3
0	84	84	-	434271	Actinobacillus pleuropneumoniae serovar 3 str. JL03
0	1	0	-	209841	Actinobacillus pleuropneumoniae serovar 7
0	1	1	-	537457	Actinobacillus pleuropneumoniae serovar 7 str. AP76
0	58	0	S	716	Actinobacillus suis
0	58	58	-	696748	Actinobacillus suis H91-0380
0	5	0	S	67854	Actinobacillus succinogenes
0	5	5	-	339671	Actinobacillus succinogenes 130Z
0	19	0	G	476528	Bibersteinia
0	19	0	S	47735	Bibersteinia trehalosi
0	19	19	-	1171377	Bibersteinia trehalosi USDA-ARS-USMARC-192
0	17	0	G	214906	Histophilus
0	17	3	S	731	Histophilus somni
0	11	11	-	228400	Haemophilus somnus 2336
0	3	3	-	205914	Haemophilus somnus 129PT
0	7	0	G	75984	Mannheimia
0	7	6	S	75985	Mannheimia haemolytica
0	1	1	-	1311760	Mannheimia haemolytica D174
0	2	0	G	697331	Basfia
0	2	0	S	157673	[Mannheimia] succiniciproducens
0	2	2	-	221988	Mannheimia succiniciproducens MBEL55E
0.02	1680	0	O	135623	Vibrionales
0.02	1680	17	F	641	Vibrionaceae
0.02	1371	69	G	662	Vibrio
0.01	468	0	S	29494	Vibrio furnissii
0.01	468	468	-	903510	Vibrio furnissii NCTC 11218
0	331	6	-	717610	Vibrio harveyi group
0	159	0	S	680	Vibrio campbellii
0	159	159	-	338187	Vibrio campbellii ATCC BAA-1116
0	150	71	S	670	Vibrio parahaemolyticus
0	75	75	-	1211705	Vibrio parahaemolyticus BB22OP
0	2	2	-	223926	Vibrio parahaemolyticus RIMD 2210633
0	1	0	-	1338031	Vibrio parahaemolyticus O1:K33
0	1	1	-	1338032	Vibrio parahaemolyticus O1:K33 str. CDC_K4557
0	1	0	-	1338033	Vibrio parahaemolyticus O1:Kuk
0	1	1	-	1338034	Vibrio parahaemolyticus O1:Kuk str. FDA_R31
0	16	0	S	663	Vibrio alginolyticus
0	16	16	-	1219076	Vibrio alginolyticus NBRC 15630 = ATCC 17749
0	175	84	S	666	Vibrio cholerae
0	82	82	-	935297	Vibrio cholerae LMA3984-4
0	4	1	-	127906	Vibrio cholerae O1
0	1	0	-	686	Vibrio cholerae O1 biovar El Tor
0	1	1	-	243277	Vibrio cholerae O1 biovar El Tor str. N16961
0	1	1	-	914149	Vibrio cholerae O1 str. 2010EL-1786
0	1	1	-	1134456	Vibrio cholerae IEC224
0	3	3	-	579112	Vibrio cholerae M66-2
0	2	2	-	345073	Vibrio cholerae O395
0	123	118	S	672	Vibrio vulnificus
0	2	2	-	196600	Vibrio vulnificus YJ016
0	2	2	-	914127	Vibrio vulnificus MO6-24/O
0	1	1	-	216895	Vibrio vulnificus CMCP6
0	73	73	S	28173	Vibrio nigripulchritudo
0	66	66	S	1116375	Vibrio sp. EJY3
0	49	0	S	212663	Vibrio tasmaniensis
0	49	49	-	575788	Vibrio tasmaniensis LGP32
0	14	0	S	55601	Vibrio anguillarum
0	14	12	-	42323	Listonella anguillarum serovar O1
0	2	2	-	882944	Listonella anguillarum M3
0	3	3	S	150340	Vibrio sp. Ex25
0	167	67	G	511678	Aliivibrio
0	90	33	S	668	Aliivibrio fischeri
0	56	56	-	312309	Vibrio fischeri ES114
0	1	1	-	388396	Vibrio fischeri MJ11
0	10	0	S	40269	Aliivibrio salmonicida
0	10	10	-	316275	Aliivibrio salmonicida LFI1238
0	125	0	G	657	Photobacterium
0	125	0	S	74109	Photobacterium profundum
0	125	125	-	298386	Photobacterium profundum SS9
0.02	1533	0	O	135614	Xanthomonadales
0.02	1533	7	F	32033	Xanthomonadaceae
0.01	726	0	G	2370	Xylella
0.01	726	186	S	2371	Xylella fastidiosa
0	323	323	-	405440	Xylella fastidiosa M12
0	217	217	-	160492	Xylella fastidiosa 9a5c
0.01	385	0	G	40323	Stenotrophomonas
0.01	385	0	-	995085	Stenotrophomonas maltophilia group
0.01	385	298	S	40324	Stenotrophomonas maltophilia
0	74	74	-	522373	Stenotrophomonas maltophilia K279a
0	7	7	-	391008	Stenotrophomonas maltophilia R551-3
0	4	4	-	1163399	Stenotrophomonas maltophilia D457
0	2	2	-	868597	Stenotrophomonas maltophilia JV3
0	344	1	G	338	Xanthomonas
0	113	11	S	339	Xanthomonas campestris
0	81	0	-	359385	Xanthomonas campestris pv. raphani
0	81	81	-	990315	Xanthomonas campestris pv. raphani 756C
0	21	4	-	340	Xanthomonas campestris pv. campestris
0	9	9	-	509169	Xanthomonas campestris pv. campestris str. B100
0	8	8	-	314565	Xanthomonas campestris pv. campestris str. 8004
0	102	0	S	366650	Xanthomonas alfalfae
0	102	0	-	189396	Xanthomonas alfalfae subsp. citrumelonis
0	102	102	-	981368	Xanthomonas axonopodis pv. citrumelo F1
0	81	0	S	456327	Xanthomonas euvesicatoria
0	81	81	-	316273	Xanthomonas campestris pv. vesicatoria str. 85-10
0	32	0	-	643453	Xanthomonas citri group
0	29	0	S	346	Xanthomonas citri
0	29	0	-	611301	Xanthomonas citri subsp. citri
0	29	29	-	1137651	Xanthomonas citri subsp. citri Aw12879
0	3	0	S	366648	Xanthomonas fuscans
0	3	3	-	366649	Xanthomonas fuscans subsp. fuscans
0	13	0	S	29447	Xanthomonas albilineans
0	13	13	-	380358	Xanthomonas albilineans GPE PC73
0	2	1	S	347	Xanthomonas oryzae
0	1	0	-	129394	Xanthomonas oryzae pv. oryzicola
0	1	1	-	383407	Xanthomonas oryzae pv. oryzicola BLS256
0	57	0	G	70411	Frateuria
0	57	0	S	81475	Frateuria aurantia
0	57	57	-	767434	Frateuria aurantia DSM 6220
0	13	0	G	83618	Pseudoxanthomonas
0	11	0	S	415229	Pseudoxanthomonas spadix
0	11	11	-	1045855	Pseudoxanthomonas spadix BD-a59
0	2	0	S	314722	Pseudoxanthomonas suwonensis
0	2	2	-	743721	Pseudoxanthomonas suwonensis 11-1
0	1	0	G	75309	Rhodanobacter
0	1	1	S	666685	Rhodanobacter denitrificans
0.02	1384	2	O	135619	Oceanospirillales
0.01	831	0	F	28256	Halomonadaceae
0	324	0	G	2745	Halomonas
0	324	0	S	2746	Halomonas elongata
0	324	324	-	768066	Halomonas elongata DSM 2581
0	300	0	-	114403	Zymobacter group
0	285	0	G	114185	Candidatus Carsonella
0	285	14	S	114186	Candidatus Carsonella ruddii
0	66	66	-	1202537	Candidatus Carsonella ruddii CS isolate Thao2000
0	65	0	-	134277	primary endosymbiont of Heteropsylla cubana
0	65	65	-	1202538	Candidatus Carsonella ruddii HC isolate Thao2000
0	46	46	-	1202536	Candidatus Carsonella ruddii CE isolate Thao2000
0	39	39	-	1202540	Candidatus Carsonella ruddii PC isolate NHV
0	27	27	-	1202539	Candidatus Carsonella ruddii HT isolate Thao2000
0	22	22	-	387662	Candidatus Carsonella ruddii PV
0	6	6	-	667013	Candidatus Carsonella ruddii DC
0	15	0	-	114399	whitefly endosymbionts
0	15	0	G	235572	Candidatus Portiera
0	15	7	S	91844	Candidatus Portiera aleyrodidarum
0	4	4	-	1239881	Candidatus Portiera aleyrodidarum BT-QVLC
0	3	3	-	1206109	Candidatus Portiera aleyrodidarum BT-B-HRs
0	1	1	-	1297582	Candidatus Portiera aleyrodidarum TV
0	207	0	G	42054	Chromohalobacter
0	207	0	S	158080	Chromohalobacter salexigens
0	207	207	-	290398	Chromohalobacter salexigens DSM 3043
0	223	0	F	224379	Hahellaceae
0	223	0	G	158481	Hahella
0	223	0	S	158327	Hahella chejuensis
0	223	223	-	349521	Hahella chejuensis KCTC 2396
0	181	0	F	135620	Oceanospirillaceae
0	168	1	G	28253	Marinomonas
0	149	149	S	400668	Marinomonas sp. MWYL1
0	16	0	S	936476	Marinomonas posidonica
0	16	16	-	491952	Marinomonas posidonica IVIA-Po-181
0	2	0	S	119864	Marinomonas mediterranea
0	2	2	-	717774	Marinomonas mediterranea MMB-1
0	13	0	G	187492	Thalassolituus
0	13	0	S	187493	Thalassolituus oleivorans
0	13	13	-	1298593	Thalassolituus oleivorans MIL-1
0	147	0	F	224372	Alcanivoracaceae
0	107	3	G	59753	Alcanivorax
0	80	0	S	285091	Alcanivorax dieselolei
0	80	80	-	930169	Alcanivorax dieselolei B5
0	24	0	S	59754	Alcanivorax borkumensis
0	24	24	-	393595	Alcanivorax borkumensis SK2
0	40	0	G	261963	Kangiella
0	40	0	S	261964	Kangiella koreensis
0	40	40	-	523791	Kangiella koreensis DSM 16069
0.01	411	0	O	135613	Chromatiales
0	299	1	F	1046	Chromatiaceae
0	169	3	G	1227	Nitrosococcus
0	101	0	S	473531	Nitrosococcus watsonii
0	101	101	-	105559	Nitrosococcus watsonii C-113
0	65	0	S	133539	Nitrosococcus halophilus
0	65	65	-	472759	Nitrosococcus halophilus Nc 4
0	124	0	G	85072	Allochromatium
0	124	0	S	1049	Allochromatium vinosum
0	124	124	-	572477	Allochromatium vinosum DSM 180
0	4	0	G	156885	Thioflavicoccus
0	4	0	S	80679	Thioflavicoccus mobilis
0	4	4	-	765912	Thioflavicoccus mobilis 8321
0	1	0	G	13724	Thiocystis
0	1	0	S	73141	Thiocystis violascens
0	1	1	-	765911	Thiocystis violascens DSM 198
0	109	0	F	72276	Ectothiorhodospiraceae
0	69	0	G	106633	Thioalkalivibrio
0	32	0	S	186931	Thioalkalivibrio nitratireducens
0	32	32	-	1255043	Thioalkalivibrio nitratireducens DSM 14787
0	19	19	S	396595	Thioalkalivibrio sp. K90mix
0	18	0	S	1033854	Thioalkalivibrio sulfidiphilus
0	18	18	-	396588	Thioalkalivibrio sulfidiphilus HL-EbGr7
0	22	0	G	85108	Halorhodospira
0	22	0	S	1053	Halorhodospira halophila
0	22	22	-	349124	Halorhodospira halophila SL1
0	15	0	G	1335745	Spiribacter
0	13	13	S	1335757	Spiribacter sp. UAH-SP71
0	2	0	S	1335746	Spiribacter salinus
0	2	2	-	1260251	Spiribacter salinus M19-40
0	3	0	G	133193	Alkalilimnicola
0	3	0	S	351052	Alkalilimnicola ehrlichii
0	3	3	-	187272	Alkalilimnicola ehrlichii MLHE-1
0	3	0	F	255526	Halothiobacillaceae
0	3	0	G	109262	Halothiobacillus
0	3	0	S	927	Halothiobacillus neapolitanus
0	3	3	-	555778	Halothiobacillus neapolitanus c2
0	273	0	O	225057	Acidithiobacillales
0	273	0	F	225058	Acidithiobacillaceae
0	273	0	G	119977	Acidithiobacillus
0	142	142	S	920	Acidithiobacillus ferrooxidans
0	131	0	S	33059	Acidithiobacillus caldus
0	131	131	-	990288	Acidithiobacillus caldus SM-1
0	246	0	-	118884	unclassified Gammaproteobacteria
0	229	0	-	33811	unclassified Gammaproteobacteria (miscellaneous)
0	229	229	S	83406	gamma proteobacterium HdN1
0	11	0	G	447467	Simiduia
0	11	0	S	447471	Simiduia agarivorans
0	11	11	-	1117647	Simiduia agarivorans SA1 = DSM 21679
0	4	0	-	32036	sulfur-oxidizing symbionts
0	3	0	S	410330	Calyptogena okutanii thioautotrophic gill symbiont
0	3	3	-	412965	Candidatus Vesicomyosocius okutanii HA
0	1	0	G	1541743	Candidatus Ruthia
0	1	0	S	386487	Candidatus Ruthia magnifica
0	1	1	-	413404	Candidatus Ruthia magnifica str. Cm (Calyptogena magnifica)
0	2	0	-	198346	Candidatus Baumannia
0	2	0	S	186490	Candidatus Baumannia cicadellinicola
0	2	2	-	374463	Baumannia cicadellinicola str. Hc (Homalodisca coagulata)
0	95	0	O	72273	Thiotrichales
0	78	1	F	135616	Piscirickettsiaceae
0	73	1	G	40222	Methylophaga
0	60	60	S	754477	Methylophaga frappieri
0	12	12	S	754476	Methylophaga nitratireducenticrescens
0	3	3	G	34067	Cycloclasticus
0	1	0	G	933	Thiomicrospira
0	1	0	S	39765	Thiomicrospira crunogena
0	1	1	-	317025	Thiomicrospira crunogena XCL-2
0	17	0	F	34064	Francisellaceae
0	17	0	G	262	Francisella
0	16	2	S	263	Francisella tularensis
0	12	0	-	264	Francisella tularensis subsp. novicida
0	7	7	-	984129	Francisella cf. novicida Fx1
0	5	5	-	401614	Francisella tularensis subsp. novicida U112
0	2	0	-	119857	Francisella tularensis subsp. holarctica
0	2	2	-	393011	Francisella tularensis subsp. holarctica OSU18
0	1	1	S	573569	Francisella sp. TX077308
0	80	0	O	135618	Methylococcales
0	80	0	F	403	Methylococcaceae
0	41	0	G	416	Methylomonas
0	41	0	S	421	Methylomonas methanica
0	41	41	-	857087	Methylomonas methanica MC09
0	25	0	G	413	Methylococcus
0	25	0	S	414	Methylococcus capsulatus
0	25	25	-	243233	Methylococcus capsulatus str. Bath
0	14	0	G	39773	Methylomicrobium
0	14	0	S	271065	Methylomicrobium alcaliphilum
0	14	14	-	1091494	Methylomicrobium alcaliphilum 20Z
0	17	0	O	118969	Legionellales
0	12	0	F	444	Legionellaceae
0	12	0	G	445	Legionella
0	11	0	S	450	Legionella longbeachae
0	11	11	-	661367	Legionella longbeachae NSW150
0	1	1	S	446	Legionella pneumophila
0	5	0	F	118968	Coxiellaceae
0	5	0	G	776	Coxiella
0	5	1	S	777	Coxiella burnetii
0	3	3	-	227377	Coxiella burnetii RSA 493
0	1	1	-	434922	Coxiella burnetii Dugway 5J108-111
0.72	54701	32	C	28216	Betaproteobacteria
0.71	53819	115	O	80840	Burkholderiales
0.66	50114	4	F	506	Alcaligenaceae
0.66	49885	0	G	222	Achromobacter
0.66	49885	86	S	85698	Achromobacter xylosoxidans
0.66	49736	49736	-	1216976	Achromobacter xylosoxidans NBRC 15126 = ATCC 27061
0	62	62	-	762376	Achromobacter xylosoxidans A8
0	1	1	-	1167634	Achromobacter xylosoxidans NH44784-1996
0	220	10	G	517	Bordetella
0	182	0	S	521	Bordetella avium
0	182	182	-	360910	Bordetella avium 197N
0	26	0	S	518	Bordetella bronchiseptica
0	26	26	-	257310	Bordetella bronchiseptica RB50
0	2	0	S	94624	Bordetella petrii
0	2	2	-	340100	Bordetella petrii DSM 12804
0	2	2	G	29574	Taylorella
0	2	0	G	290425	Advenella
0	2	0	S	310575	Advenella kashmirensis
0	2	2	-	1036672	Advenella kashmirensis WT001
0	1	0	G	305976	Pusillimonas
0	1	1	S	1007105	Pusillimonas sp. T7-7
0.04	2874	4	F	119060	Burkholderiaceae
0.03	2199	224	G	32008	Burkholderia
0.02	1240	35	-	111527	pseudomallei group
0.01	1122	300	S	13373	Burkholderia mallei
0.01	804	804	-	320389	Burkholderia mallei NCTC 10247
0	18	18	-	412022	Burkholderia mallei NCTC 10229
0	78	0	S	28450	Burkholderia pseudomallei
0	73	73	-	320372	Burkholderia pseudomallei 1710b
0	3	3	-	1335307	Burkholderia pseudomallei MSHR305
0	1	1	-	320373	Burkholderia pseudomallei 668
0	1	1	-	1229785	Burkholderia pseudomallei BPC006
0	5	0	S	57975	Burkholderia thailandensis
0	3	3	-	271848	Burkholderia thailandensis E264
0	2	2	-	1249661	Burkholderia thailandensis MSMB121
0	201	0	S	337	Burkholderia glumae
0	201	201	-	626418	Burkholderia glumae BGR1
0	162	150	-	87882	Burkholderia cepacia complex
0	5	2	S	95486	Burkholderia cenocepacia
0	3	3	-	216591	Burkholderia cenocepacia J2315
0	3	0	S	87883	Burkholderia multivorans
0	3	3	-	395019	Burkholderia multivorans ATCC 17616
0	3	3	S	482957	Burkholderia lata
0	1	0	S	152480	Burkholderia ambifaria
0	1	1	-	339670	Burkholderia ambifaria AMMD
0	148	0	S	36873	Burkholderia xenovorans
0	148	148	-	266265	Burkholderia xenovorans LB400
0	107	0	S	252970	Burkholderia phenoliruptrix
0	107	107	-	1229205	Burkholderia phenoliruptrix BR3459a
0	69	0	S	412963	Burkholderia rhizoxinica
0	69	69	-	882378	Burkholderia rhizoxinica HKI 454
0	23	0	S	28095	Burkholderia gladioli
0	23	23	-	999541	Burkholderia gladioli BSR3
0	14	0	S	261302	Burkholderia phytofirmans
0	14	14	-	398527	Burkholderia phytofirmans PsJN
0	3	3	S	640512	Burkholderia sp. CCGE1003
0	3	3	S	1097668	Burkholderia sp. YI23
0	2	2	S	416344	Burkholderia sp. KJ006
0	2	2	S	758793	Burkholderia sp. RPE64
0	1	0	S	148447	Burkholderia phymatum
0	1	1	-	391038	Burkholderia phymatum STM815
0.01	414	4	G	106589	Cupriavidus
0	240	136	S	106590	Cupriavidus necator
0	102	102	-	1042878	Cupriavidus necator N-1
0	2	2	-	381666	Ralstonia eutropha H16
0	95	0	S	119219	Cupriavidus metallidurans
0	95	95	-	266264	Cupriavidus metallidurans CH34
0	74	0	S	164546	Cupriavidus taiwanensis
0	74	74	-	977880	Cupriavidus taiwanensis LMG 19424
0	1	0	S	248026	Cupriavidus pinatubonensis
0	1	1	-	264198	Ralstonia eutropha JMP134
0	251	2	G	48736	Ralstonia
0	140	26	S	329	Ralstonia pickettii
0	74	74	-	428406	Ralstonia pickettii 12D
0	37	37	-	402626	Ralstonia pickettii 12J
0	3	3	-	1366050	Ralstonia pickettii DTP0602
0	109	13	S	305	Ralstonia solanacearum
0	92	92	-	859656	Ralstonia solanacearum CFBP2957
0	3	3	-	1031711	Ralstonia solanacearum Po82
0	1	1	-	267608	Ralstonia solanacearum GMI1000
0	5	0	G	93217	Pandoraea
0	5	5	S	1380774	Pandoraea sp. RB-44
0	1	0	G	44013	Polynucleobacter
0	1	0	S	576610	Polynucleobacter necessarius
0	1	0	-	44014	Polynucleobacter necessarius subsp. necessarius
0	1	1	-	452638	Polynucleobacter necessarius subsp. necessarius STIR1
0.01	449	17	F	80864	Comamonadaceae
0	154	0	G	1436289	Candidatus Symbiobacter
0	154	0	S	1436290	Candidatus Symbiobacter mobilis
0	154	154	-	946483	Candidatus Symbiobacter mobilis CR
0	77	0	G	364316	Verminephrobacter
0	77	0	S	364317	Verminephrobacter eiseniae
0	77	77	-	391735	Verminephrobacter eiseniae EF01-2
0	52	0	G	34072	Variovorax
0	52	11	S	34073	Variovorax paradoxus
0	21	21	-	595537	Variovorax paradoxus EPS
0	14	14	-	1246301	Variovorax paradoxus B4
0	6	6	-	543728	Variovorax paradoxus S110
0	40	0	G	174951	Ramlibacter
0	40	0	S	94132	Ramlibacter tataouinensis
0	40	40	-	365046	Ramlibacter tataouinensis TTB310
0	29	10	G	52972	Polaromonas
0	10	0	S	216465	Polaromonas naphthalenivorans
0	10	10	-	365044	Polaromonas naphthalenivorans CJ2
0	9	9	S	296591	Polaromonas sp. JS666
0	27	5	G	12916	Acidovorax
0	12	12	S	358220	Acidovorax sp. KKS102
0	3	0	S	80869	Acidovorax citrulli
0	3	3	-	397945	Acidovorax citrulli AAC00-1
0	3	3	S	232721	Acidovorax sp. JS42
0	2	0	S	80867	Acidovorax avenae
0	2	0	-	80870	Acidovorax avenae subsp. avenae
0	2	2	-	643561	Acidovorax avenae subsp. avenae ATCC 19860
0	2	0	S	721785	Acidovorax ebreus
0	2	2	-	535289	Acidovorax ebreus TPSY
0	24	19	G	80865	Delftia
0	3	0	S	80866	Delftia acidovorans
0	3	3	-	398578	Delftia acidovorans SPH-1
0	2	2	S	742013	Delftia sp. Cs1-4
0	13	0	G	28065	Rhodoferax
0	13	0	S	192843	Rhodoferax ferrireducens
0	13	13	-	338969	Rhodoferax ferrireducens T118
0	10	0	G	283	Comamonas
0	10	0	S	285	Comamonas testosteroni
0	10	0	-	543891	Comamonas testosteroni CNB-1
0	10	10	-	688245	Comamonas testosteroni CNB-2
0	6	0	G	201096	Alicycliphilus
0	6	1	S	179636	Alicycliphilus denitrificans
0	4	4	-	596154	Alicycliphilus denitrificans K601
0	1	1	-	596153	Alicycliphilus denitrificans BC
0	243	2	F	75682	Oxalobacteraceae
0	141	0	G	202907	Collimonas
0	141	0	S	158899	Collimonas fungivorans
0	141	141	-	1005048	Collimonas fungivorans Ter331
0	39	0	G	884214	Candidatus Zinderia
0	39	0	S	884215	Candidatus Zinderia insecticola
0	39	39	-	871271	Candidatus Zinderia insecticola CARI
0	37	0	G	303379	Herminiimonas
0	37	37	S	204773	Herminiimonas arsenicoxydans
0	15	0	G	963	Herbaspirillum
0	15	0	S	964	Herbaspirillum seropedicae
0	15	15	-	757424	Herbaspirillum seropedicae SmR1
0	9	0	G	29580	Janthinobacterium
0	9	9	S	375286	Janthinobacterium sp. Marseille
0	24	0	-	119065	unclassified Burkholderiales
0	24	0	-	224471	Burkholderiales Genera incertae sedis
0	12	0	G	32012	Thiomonas
0	12	0	S	926	Thiomonas intermedia
0	12	12	-	75379	Thiomonas intermedia K12
0	8	0	G	316612	Methylibium
0	8	0	S	105560	Methylibium petroleiphilum
0	8	8	-	420662	Methylibium petroleiphilum PM1
0	4	0	G	88	Leptothrix
0	4	0	S	34029	Leptothrix cholodnii
0	4	4	-	395495	Leptothrix cholodnii SP-6
0	327	0	O	206351	Neisseriales
0	312	0	F	481	Neisseriaceae
0	312	131	G	482	Neisseria
0	173	145	S	487	Neisseria meningitidis
0	21	0	-	65699	Neisseria meningitidis serogroup A
0	21	21	-	122587	Neisseria meningitidis Z2491
0	4	0	-	491	Neisseria meningitidis serogroup B
0	4	4	-	630588	Neisseria meningitidis alpha710
0	2	2	-	935599	Neisseria meningitidis G2136
0	1	0	-	135720	Neisseria meningitidis serogroup C
0	1	1	-	604162	Neisseria meningitidis 8013
0	7	0	S	486	Neisseria lactamica
0	7	7	-	489653	Neisseria lactamica 020-06
0	1	0	S	485	Neisseria gonorrhoeae
0	1	1	-	242231	Neisseria gonorrhoeae FA 1090
0	15	0	F	1499392	Chromobacteriaceae
0	14	0	G	168470	Laribacter
0	14	0	S	168471	Laribacter hongkongensis
0	14	14	-	557598	Laribacter hongkongensis HLHK9
0	1	0	G	568394	Pseudogulbenkiania
0	1	1	S	748280	Pseudogulbenkiania sp. NH8B
0	178	0	O	206389	Rhodocyclales
0	178	23	F	75787	Rhodocyclaceae
0	117	0	G	12960	Azoarcus
0	109	109	S	748247	Azoarcus sp. KH32C
0	8	8	S	62928	Azoarcus sp. BH72
0	25	0	G	73029	Dechloromonas
0	25	0	S	259537	Dechloromonas aromatica
0	25	25	-	159087	Dechloromonas aromatica RCB
0	7	0	G	33057	Thauera
0	7	7	S	85643	Thauera sp. MZ1T
0	5	0	G	146937	Azospira
0	5	0	S	146939	Azospira oryzae
0	5	5	-	640081	Dechlorosoma suillum PS
0	1	0	G	551759	Aromatoleum
0	1	0	S	551760	Aromatoleum aromaticum
0	1	1	-	76114	Aromatoleum aromaticum EbN1
0	159	0	-	119066	unclassified Betaproteobacteria
0	119	0	G	327159	Candidatus Accumulibacter
0	119	0	S	327160	Candidatus Accumulibacter phosphatis
0	119	119	-	522306	Candidatus Accumulibacter phosphatis clade IIA str. UW-1
0	23	0	G	189384	Candidatus Tremblaya
0	23	23	S	189385	Candidatus Tremblaya princeps
0	12	0	G	1301080	Candidatus Nasuia
0	12	0	S	1160784	Candidatus Nasuia deltocephalinicola
0	12	12	-	1343077	Candidatus Nasuia deltocephalinicola str. NAS-ALF
0	3	0	-	33809	unclassified Betaproteobacteria (miscellaneous)
0	3	3	S	543913	beta proteobacterium CB
0	2	2	G	33055	Kinetoplastibacterium
0	112	0	O	32003	Nitrosomonadales
0	112	0	F	206379	Nitrosomonadaceae
0	111	0	G	914	Nitrosomonas
0	97	97	S	153948	Nitrosomonas sp. AL212
0	11	0	S	915	Nitrosomonas europaea
0	11	11	-	228410	Nitrosomonas europaea ATCC 19718
0	3	0	S	916	Nitrosomonas eutropha
0	3	3	-	335283	Nitrosomonas eutropha C91
0	1	0	G	35798	Nitrosospira
0	1	0	S	1231	Nitrosospira multiformis
0	1	1	-	323848	Nitrosospira multiformis ATCC 25196
0	61	0	O	206350	Methylophilales
0	61	18	F	32011	Methylophilaceae
0	39	0	G	404	Methylobacillus
0	39	0	S	405	Methylobacillus flagellatus
0	39	39	-	265072	Methylobacillus flagellatus KT
0	3	2	G	359407	Methylotenera
0	1	0	S	1055487	Methylotenera versatilis
0	1	1	-	666681	Methylotenera versatilis 301
0	1	0	G	81682	Methylovorus
0	1	0	S	266009	Methylovorus glucosotrophus
0	1	1	-	582744	Methylovorus glucosetrophus SIP3-4
0	9	0	O	713636	Gallionellales
0	9	0	F	90627	Gallionellaceae
0	7	0	G	314343	Sideroxydans
0	7	0	S	63745	Sideroxydans lithotrophicus
0	7	7	-	580332	Sideroxydans lithotrophicus ES-1
0	2	0	G	96	Gallionella
0	2	0	S	370405	Gallionella capsiferriformans
0	2	2	-	395494	Gallionella capsiferriformans ES-2
0	4	0	O	1559979	Sulfuricellales
0	4	0	F	1559980	Sulfuricellaceae
0	4	0	G	935200	Sulfuricella
0	4	0	S	649841	Sulfuricella denitrificans
0	4	4	-	1163617	Sulfuricella denitrificans skB26
0.03	2395	10	C	28211	Alphaproteobacteria
0.02	1303	2	O	356	Rhizobiales
0.01	748	10	F	82115	Rhizobiaceae
0	327	0	-	227292	Sinorhizobium/Ensifer group
0	327	0	G	28105	Sinorhizobium
0	320	0	-	663276	Sinorhizobium fredii group
0	320	111	S	380	Sinorhizobium fredii
0	203	203	-	1117943	Sinorhizobium fredii HH103
0	6	6	-	1185652	Sinorhizobium fredii USDA 257
0	4	1	S	382	Sinorhizobium meliloti
0	2	2	-	1230587	Sinorhizobium meliloti Rm41
0	1	1	-	1235461	Sinorhizobium meliloti GR4
0	3	0	S	110321	Sinorhizobium medicae
0	3	3	-	366394	Sinorhizobium medicae WSM419
0	298	0	G	34019	Candidatus Liberibacter
0	287	0	S	1273132	Liberibacter crescens
0	287	287	-	1215343	Liberibacter crescens BT-1
0	7	0	S	556287	Candidatus Liberibacter solanacearum
0	7	7	-	658172	Candidatus Liberibacter solanacearum CLso-ZC1
0	4	0	S	309868	Candidatus Liberibacter americanus
0	4	4	-	1261131	Candidatus Liberibacter americanus str. Sao Paulo
0	113	4	-	227290	Rhizobium/Agrobacterium group
0	56	0	G	357	Agrobacterium
0	45	0	S	373	Agrobacterium vitis
0	45	45	-	311402	Agrobacterium vitis S4
0	8	0	-	1183400	Agrobacterium tumefaciens complex
0	6	0	S	1176649	Agrobacterium fabrum
0	6	6	-	176299	Agrobacterium fabrum str. C58
0	2	0	S	358	Agrobacterium tumefaciens
0	2	2	-	311403	Agrobacterium radiobacter K84
0	3	3	S	861208	Agrobacterium sp. H13-3
0	53	0	G	379	Rhizobium
0	42	0	S	398	Rhizobium tropici
0	42	42	-	698761	Rhizobium tropici CIAT 899
0	6	6	S	424182	Rhizobium sp. IRBG74
0	4	0	S	384	Rhizobium leguminosarum
0	4	0	-	386	Rhizobium leguminosarum bv. trifolii
0	4	4	-	395492	Rhizobium leguminosarum bv. trifolii WSM2304
0	1	0	S	29449	Rhizobium etli
0	1	0	-	323733	Rhizobium etli bv. mimosae
0	1	1	-	1328306	Rhizobium etli bv. mimosae str. Mim1
0	303	5	F	41294	Bradyrhizobiaceae
0	214	0	G	1073	Rhodopseudomonas
0	214	5	S	1076	Rhodopseudomonas palustris
0	112	112	-	316058	Rhodopseudomonas palustris HaA2
0	83	83	-	316056	Rhodopseudomonas palustris BisB18
0	7	7	-	316057	Rhodopseudomonas palustris BisB5
0	3	3	-	395960	Rhodopseudomonas palustris TIE-1
0	2	2	-	652103	Rhodopseudomonas palustris DX-1
0	1	1	-	258594	Rhodopseudomonas palustris CGA009
0	1	1	-	316055	Rhodopseudomonas palustris BisA53
0	76	9	G	374	Bradyrhizobium
0	19	0	S	375	Bradyrhizobium japonicum
0	19	19	-	1037409	Bradyrhizobium japonicum USDA 6
0	14	0	S	1355477	Bradyrhizobium diazoefficiens
0	14	14	-	224911	Bradyrhizobium diazoefficiens USDA 110
0	12	12	S	335659	Bradyrhizobium sp. S23321
0	8	0	S	44255	Bradyrhizobium oligotrophicum
0	8	8	-	1245469	Bradyrhizobium oligotrophicum S58
0	7	7	S	114615	Bradyrhizobium sp. ORS 278
0	7	7	S	288000	Bradyrhizobium sp. BTAi1
0	8	0	G	911	Nitrobacter
0	8	0	S	912	Nitrobacter hamburgensis
0	8	8	-	323097	Nitrobacter hamburgensis X14
0	176	0	F	119045	Methylobacteriaceae
0	176	3	G	407	Methylobacterium
0	100	0	S	31998	Methylobacterium radiotolerans
0	100	100	-	426355	Methylobacterium radiotolerans JCM 2831
0	27	0	S	223967	Methylobacterium populi
0	27	27	-	441620	Methylobacterium populi BJ001
0	20	0	-	578822	Methylobacterium extorquens group
0	20	4	S	408	Methylobacterium extorquens
0	8	8	-	272630	Methylobacterium extorquens AM1
0	4	4	-	440085	Methylobacterium extorquens CM4
0	2	2	-	419610	Methylobacterium extorquens PA1
0	2	2	-	661410	Methylobacterium extorquens DM4
0	19	19	S	426117	Methylobacterium sp. 4-46
0	7	0	S	114616	Methylobacterium nodulans
0	7	7	-	460265	Methylobacterium nodulans ORS 2060
0	30	0	F	335928	Xanthobacteraceae
0	25	0	G	6	Azorhizobium
0	25	0	S	7	Azorhizobium caulinodans
0	25	25	-	438753	Azorhizobium caulinodans ORS 571
0	4	0	G	279	Xanthobacter
0	4	0	S	280	Xanthobacter autotrophicus
0	4	4	-	78245	Xanthobacter autotrophicus Py2
0	1	0	G	152053	Starkeya
0	1	0	S	921	Starkeya novella
0	1	1	-	639283	Starkeya novella DSM 506
0	17	0	F	69277	Phyllobacteriaceae
0	16	3	G	68287	Mesorhizobium
0	4	0	S	39645	Mesorhizobium ciceri
0	4	0	-	278148	Mesorhizobium ciceri biovar biserrulae
0	4	4	-	765698	Mesorhizobium ciceri biovar biserrulae WSM1271
0	3	0	S	381	Mesorhizobium loti
0	3	3	-	266835	Mesorhizobium loti MAFF303099
0	3	0	S	536018	Mesorhizobium australicum
0	3	3	-	754035	Mesorhizobium australicum WSM2073
0	3	0	S	593909	Mesorhizobium opportunistum
0	3	3	-	536019	Mesorhizobium opportunistum WSM2075
0	1	0	G	449972	Chelativorans
0	1	1	S	266779	Chelativorans sp. BNC1
0	12	0	F	772	Bartonellaceae
0	12	0	G	773	Bartonella
0	5	0	S	803	Bartonella quintana
0	5	5	-	283165	Bartonella quintana str. Toulouse
0	4	0	S	33047	Bartonella vinsonii
0	4	0	-	40933	Bartonella vinsonii subsp. berkhoffii
0	4	4	-	1094497	Bartonella vinsonii subsp. berkhoffii str. Winnie
0	2	0	S	56426	Bartonella clarridgeiae
0	2	2	-	696125	Bartonella clarridgeiae 73
0	1	0	S	774	Bartonella bacilliformis
0	1	1	-	360095	Bartonella bacilliformis KC583
0	7	1	F	118882	Brucellaceae
0	3	2	G	234	Brucella
0	1	0	S	29459	Brucella melitensis
0	1	1	-	1029825	Brucella melitensis NI
0	3	0	G	528	Ochrobactrum
0	3	0	S	529	Ochrobactrum anthropi
0	3	3	-	439375	Ochrobactrum anthropi ATCC 49188
0	5	0	-	119042	unclassified Rhizobiales
0	5	0	G	573657	Candidatus Hodgkinia
0	5	0	S	573658	Candidatus Hodgkinia cicadicola
0	5	5	-	573234	Candidatus Hodgkinia cicadicola Dsem
0	1	0	F	31993	Methylocystaceae
0	1	0	G	133	Methylocystis
0	1	1	S	187303	Methylocystis sp. SC2
0	1	0	F	45401	Hyphomicrobiaceae
0	1	0	G	81	Hyphomicrobium
0	1	0	S	1427356	Hyphomicrobium nitrativorans
0	1	1	-	1029756	Hyphomicrobium nitrativorans NL23
0	1	0	F	45404	Beijerinckiaceae
0	1	0	G	120652	Methylocella
0	1	0	S	199596	Methylocella silvestris
0	1	1	-	395965	Methylocella silvestris BL2
0.01	595	1	O	204455	Rhodobacterales
0.01	571	21	F	31989	Rhodobacteraceae
0	124	0	G	258255	Pseudovibrio
0	124	124	S	911045	Pseudovibrio sp. FO-BEG1
0	113	0	G	1060	Rhodobacter
0	79	76	S	1063	Rhodobacter sphaeroides
0	3	3	-	349102	Rhodobacter sphaeroides ATCC 17025
0	34	0	S	1061	Rhodobacter capsulatus
0	34	34	-	272942	Rhodobacter capsulatus SB 1003
0	95	0	G	97050	Ruegeria
0	74	74	S	292414	Ruegeria sp. TM1040
0	21	0	S	89184	Ruegeria pomeroyi
0	21	21	-	246200	Ruegeria pomeroyi DSS-3
0	83	82	G	302485	Phaeobacter
0	1	0	S	60890	Phaeobacter gallaeciensis
0	1	1	-	383629	Phaeobacter gallaeciensis 2.10
0	62	42	G	2433	Roseobacter
0	20	0	S	2434	Roseobacter denitrificans
0	20	20	-	375451	Roseobacter denitrificans OCh 114
0	34	0	G	53945	Octadecabacter
0	33	0	S	1217908	Octadecabacter antarcticus
0	33	33	-	391626	Octadecabacter antarcticus 307
0	1	0	S	53946	Octadecabacter arcticus
0	1	1	-	391616	Octadecabacter arcticus 238
0	21	0	G	309512	Dinoroseobacter
0	21	0	S	215813	Dinoroseobacter shibae
0	21	21	-	398580	Dinoroseobacter shibae DFL 12 = DSM 16493
0	12	0	G	92944	Ketogulonicigenium
0	12	12	S	92945	Ketogulonicigenium vulgare
0	3	0	G	265	Paracoccus
0	3	0	S	34003	Paracoccus aminophilus
0	3	3	-	1367847	Paracoccus aminophilus JCM 7686
0	2	0	G	191028	Leisingera
0	2	0	S	133924	Leisingera methylohalidivorans
0	2	2	-	999552	Leisingera methylohalidivorans DSM 14336
0	1	0	G	188905	Jannaschia
0	1	1	S	290400	Jannaschia sp. CCS1
0	23	0	F	69657	Hyphomonadaceae
0	22	0	G	85	Hyphomonas
0	22	0	S	81032	Hyphomonas neptunium
0	22	22	-	228405	Hyphomonas neptunium ATCC 15444
0	1	0	G	2723	Hirschia
0	1	0	S	2724	Hirschia baltica
0	1	1	-	582402	Hirschia baltica ATCC 49814
0	150	0	O	766	Rickettsiales
0	124	1	F	942	Anaplasmataceae
0	112	0	-	952	Wolbachieae
0	112	39	G	953	Wolbachia
0	24	0	S	77038	Wolbachia endosymbiont of Drosophila simulans
0	23	23	-	1236908	Wolbachia endosymbiont of Drosophila simulans wNo
0	1	1	-	1236909	Wolbachia endosymbiont of Drosophila simulans wHa
0	24	0	S	263437	Wolbachia endosymbiont of Culex quinquefasciatus
0	24	24	-	570417	Wolbachia endosymbiont of Culex quinquefasciatus Pel
0	19	0	S	80849	Wolbachia endosymbiont of Brugia malayi
0	19	19	-	292805	Wolbachia endosymbiont strain TRS of Brugia malayi
0	4	4	S	66084	Wolbachia sp. wRi
0	2	2	S	163164	Wolbachia endosymbiont of Drosophila melanogaster
0	9	0	G	943	Ehrlichia
0	9	0	-	106178	canis group
0	5	0	S	944	Ehrlichia canis
0	5	5	-	269484	Ehrlichia canis str. Jake
0	3	0	S	945	Ehrlichia chaffeensis
0	3	3	-	205920	Ehrlichia chaffeensis str. Arkansas
0	1	0	S	779	Ehrlichia ruminantium
0	1	1	-	254945	Ehrlichia ruminantium str. Welgevonden
0	2	0	G	768	Anaplasma
0	2	0	S	769	Anaplasma centrale
0	2	2	-	574556	Anaplasma centrale str. Israel
0	13	0	F	775	Rickettsiaceae
0	13	0	-	33988	Rickettsieae
0	8	0	G	780	Rickettsia
0	3	0	-	114277	spotted fever group
0	2	0	S	35788	Rickettsia africae
0	2	2	-	347255	Rickettsia africae ESF-5
0	1	1	S	35794	Rickettsia slovaca
0	3	0	-	1129742	belli group
0	3	3	S	788	Rickettsia canadensis
0	2	0	-	114292	typhus group
0	2	2	S	782	Rickettsia prowazekii
0	5	0	G	69474	Orientia
0	5	1	S	784	Orientia tsutsugamushi
0	4	4	-	334380	Orientia tsutsugamushi str. Ikeda
0	13	0	F	1328881	Candidatus Midichloriaceae
0	13	0	G	411566	Candidatus Midichloria
0	13	0	S	234827	Candidatus Midichloria mitochondrii
0	13	13	-	696127	Candidatus Midichloria mitochondrii IricVA
0	137	0	-	82117	unclassified Alphaproteobacteria
0	82	1	-	54526	SAR11 cluster
0	76	0	G	198251	Candidatus Pelagibacter
0	63	0	S	198252	Candidatus Pelagibacter ubique
0	63	63	-	335992	Candidatus Pelagibacter ubique HTCC1062
0	13	13	S	1002672	Candidatus Pelagibacter sp. IMCC9063
0	3	3	S	859653	alpha proteobacterium HIMB5
0	2	2	S	744985	alpha proteobacterium HIMB59
0	49	0	G	213485	Micavibrio
0	49	46	S	349221	Micavibrio aeruginosavorus
0	3	3	-	349215	Micavibrio aeruginosavorus EPB
0	5	0	-	62654	SAR116 cluster
0	5	0	G	767891	Candidatus Puniceispirillum
0	5	0	S	767892	Candidatus Puniceispirillum marinum
0	5	5	-	488538	Candidatus Puniceispirillum marinum IMCC1322
0	1	0	-	991903	Polymorphum
0	1	0	S	991904	Polymorphum gilvum
0	1	1	-	991905	Polymorphum gilvum SL003B-26A1
0	91	2	O	204457	Sphingomonadales
0	89	2	F	41297	Sphingomonadaceae
0	34	1	G	165695	Sphingobium
0	27	27	S	627192	Sphingobium sp. SYK-6
0	3	0	S	46429	Sphingobium chlorophenolicum
0	3	3	-	690566	Sphingobium chlorophenolicum L-1
0	3	0	S	332056	Sphingobium japonicum
0	3	3	-	452662	Sphingobium japonicum UT26S
0	26	0	G	13687	Sphingomonas
0	26	0	S	160791	Sphingomonas wittichii
0	26	26	-	392499	Sphingomonas wittichii RW1
0	19	2	G	165696	Novosphingobium
0	12	12	S	702113	Novosphingobium sp. PP1Y
0	5	0	S	48935	Novosphingobium aromaticivorans
0	5	5	-	279238	Novosphingobium aromaticivorans DSM 12444
0	5	0	G	165697	Sphingopyxis
0	5	0	S	117207	Sphingopyxis alaskensis
0	5	5	-	317655	Sphingopyxis alaskensis RB2256
0	3	0	G	541	Zymomonas
0	3	0	S	542	Zymomonas mobilis
0	2	0	-	120044	Zymomonas mobilis subsp. pomaceae
0	2	2	-	579138	Zymomonas mobilis subsp. pomaceae ATCC 29192
0	1	0	-	120045	Zymomonas mobilis subsp. mobilis
0	1	1	-	622759	Zymomonas mobilis subsp. mobilis NCIMB 11163
0	63	0	O	204441	Rhodospirillales
0	48	0	F	41295	Rhodospirillaceae
0	22	0	G	191	Azospirillum
0	21	0	S	193	Azospirillum lipoferum
0	19	19	-	137722	Azospirillum sp. B510
0	2	2	-	862719	Azospirillum lipoferum 4B
0	1	0	S	192	Azospirillum brasilense
0	1	1	-	1064539	Azospirillum brasilense Sp245
0	9	0	G	1081	Rhodospirillum
0	6	0	S	1084	Rhodospirillum photometricum
0	6	6	-	1150469	Rhodospirillum photometricum DSM 122
0	2	2	S	1085	Rhodospirillum rubrum
0	1	0	S	34018	Rhodospirillum centenum
0	1	1	-	414684	Rhodospirillum centenum SW
0	9	0	G	13134	Magnetospirillum
0	8	0	S	84159	Magnetospirillum magneticum
0	8	8	-	342108	Magnetospirillum magneticum AMB-1
0	1	0	S	55518	Magnetospirillum gryphiswaldense
0	1	1	-	431944	Magnetospirillum gryphiswaldense MSR-1
0	5	0	G	1263978	Candidatus Endolissoclinum
0	5	0	S	1263979	Candidatus Endolissoclinum faulkneri
0	5	5	-	1193729	Candidatus Endolissoclinum faulkneri L2
0	3	0	G	171436	Tistrella
0	3	0	S	171437	Tistrella mobilis
0	3	3	-	1110502	Tistrella mobilis KA081020-065
0	15	1	F	433	Acetobacteraceae
0	6	5	G	522	Acidiphilium
0	1	0	S	62140	Acidiphilium multivorum
0	1	1	-	926570	Acidiphilium multivorum AIU301
0	3	0	G	89583	Gluconacetobacter
0	3	0	S	33996	Gluconacetobacter diazotrophicus
0	3	3	-	272568	Gluconacetobacter diazotrophicus PA1 5
0	2	0	G	441	Gluconobacter
0	2	1	S	442	Gluconobacter oxydans
0	1	1	-	1224746	Gluconobacter oxydans H24
0	1	0	G	434	Acetobacter
0	1	1	S	438	Acetobacter pasteurianus
0	1	0	G	364409	Granulibacter
0	1	0	S	364410	Granulibacter bethesdensis
0	1	1	-	391165	Granulibacter bethesdensis CGDNIH1
0	1	0	G	1434011	Komagataeibacter
0	1	0	S	1177712	Komagataeibacter medellinensis
0	1	1	-	634177	Komagataeibacter medellinensis NBRC 3288
0	45	0	O	204458	Caulobacterales
0	45	0	F	76892	Caulobacteraceae
0	16	0	G	20	Phenylobacterium
0	16	0	S	284016	Phenylobacterium zucineum
0	16	16	-	450851	Phenylobacterium zucineum HLK1
0	15	0	G	41275	Brevundimonas
0	15	0	S	74313	Brevundimonas subvibrioides
0	15	15	-	633149	Brevundimonas subvibrioides ATCC 15264
0	12	4	G	75	Caulobacter
0	4	4	S	366602	Caulobacter sp. K31
0	3	0	S	88688	Caulobacter segnis
0	3	3	-	509190	Caulobacter segnis ATCC 21756
0	1	0	S	155892	Caulobacter vibrioides
0	1	1	-	190650	Caulobacter crescentus CB15
0	2	0	G	76890	Asticcacaulis
0	2	0	S	78587	Asticcacaulis excentricus
0	2	2	-	573065	Asticcacaulis excentricus CB 48
0	1	0	O	1191478	Magnetococcales
0	1	0	F	1191479	Magnetococcaceae
0	1	0	G	162171	Magnetococcus
0	1	0	S	1124597	Magnetococcus marinus
0	1	1	-	156889	Magnetococcus marinus MC-1
0.02	1148	2	-	68525	delta/epsilon subdivisions
0.01	1035	1	C	28221	Deltaproteobacteria
0.01	710	1	O	213115	Desulfovibrionales
0.01	574	0	F	194924	Desulfovibrionaceae
0.01	536	0	G	872	Desulfovibrio
0.01	532	0	S	58180	Desulfovibrio alaskensis
0.01	532	532	-	207559	Desulfovibrio alaskensis G20
0	3	0	S	182210	Desulfovibrio aespoeensis
0	3	3	-	643562	Desulfovibrio aespoeensis Aspo-2
0	1	0	S	184917	Desulfovibrio magneticus
0	1	1	-	573370	Desulfovibrio magneticus RS-1
0	38	0	G	41707	Lawsonia
0	38	18	S	29546	Lawsonia intracellularis
0	13	13	-	363253	Lawsonia intracellularis PHE/MN1-00
0	7	7	-	1234378	Lawsonia intracellularis N343
0	135	0	F	213116	Desulfomicrobiaceae
0	135	0	G	898	Desulfomicrobium
0	135	0	S	899	Desulfomicrobium baculatum
0	135	135	-	525897	Desulfomicrobium baculatum DSM 4028
0	148	0	O	213481	Bdellovibrionales
0	146	0	F	213483	Bdellovibrionaceae
0	146	0	G	958	Bdellovibrio
0	146	146	S	959	Bdellovibrio bacteriovorus
0	2	0	F	263369	Bacteriovoracaceae
0	2	0	G	146784	Bacteriovorax
0	2	0	S	97084	Bacteriovorax marinus
0	2	2	-	862908	Bacteriovorax marinus SJ
0	77	0	O	213118	Desulfobacterales
0	70	0	F	213121	Desulfobulbaceae
0	66	0	G	893	Desulfobulbus
0	66	0	S	894	Desulfobulbus propionicus
0	66	66	-	577650	Desulfobulbus propionicus DSM 2032
0	3	0	G	53318	Desulfocapsa
0	3	0	S	65555	Desulfocapsa sulfexigens
0	3	3	-	1167006	Desulfocapsa sulfexigens DSM 10523
0	1	0	G	109168	Desulfotalea
0	1	0	S	84980	Desulfotalea psychrophila
0	1	1	-	177439	Desulfotalea psychrophila LSv54
0	7	0	F	213119	Desulfobacteraceae
0	4	0	G	28222	Desulfobacula
0	4	0	S	28223	Desulfobacula toluolica
0	4	4	-	651182	Desulfobacula toluolica Tol2
0	2	0	G	218207	Desulfatibacillum
0	2	0	S	259354	Desulfatibacillum alkenivorans
0	2	2	-	439235	Desulfatibacillum alkenivorans AK-01
0	1	0	G	896	Desulfococcus
0	1	0	S	181663	Desulfococcus oleovorans
0	1	1	-	96561	Desulfococcus oleovorans Hxd3
0	46	0	O	69541	Desulfuromonadales
0	45	0	F	213422	Geobacteraceae
0	45	2	G	28231	Geobacter
0	14	14	S	443144	Geobacter sp. M21
0	13	0	S	225194	Geobacter bemidjiensis
0	13	13	-	404380	Geobacter bemidjiensis Bem
0	9	9	S	443143	Geobacter sp. M18
0	4	0	S	351604	Geobacter uraniireducens
0	4	4	-	351605	Geobacter uraniireducens Rf4
0	1	0	S	28232	Geobacter metallireducens
0	1	1	-	269799	Geobacter metallireducens GS-15
0	1	0	S	313985	Geobacter lovleyi
0	1	1	-	398767	Geobacter lovleyi SZ
0	1	0	S	1203471	Geobacter daltonii
0	1	1	-	316067	Geobacter daltonii FRC-32
0	1	0	F	213423	Pelobacteraceae
0	1	0	G	18	Pelobacter
0	1	0	S	29543	Pelobacter propionicus
0	1	1	-	338966	Pelobacter propionicus DSM 2379
0	45	0	O	29	Myxococcales
0	29	0	-	80812	Sorangiineae
0	29	0	F	49	Polyangiaceae
0	29	0	G	39643	Sorangium
0	29	1	S	56	Sorangium cellulosum
0	25	25	-	1254432	Sorangium cellulosum So0157-2
0	3	3	-	448385	Sorangium cellulosum So ce56
0	10	0	-	224462	Nannocystineae
0	10	0	F	224464	Kofleriaceae
0	10	0	G	162027	Haliangium
0	10	0	S	80816	Haliangium ochraceum
0	10	10	-	502025	Haliangium ochraceum DSM 14365
0	6	1	-	80811	Cystobacterineae
0	3	0	F	31	Myxococcaceae
0	2	0	G	32	Myxococcus
0	2	0	S	33	Myxococcus fulvus
0	2	2	-	483219	Myxococcus fulvus HW-1
0	1	0	G	83461	Corallococcus
0	1	0	S	184914	Corallococcus coralloides
0	1	1	-	1144275	Corallococcus coralloides DSM 2259
0	2	0	F	1524215	Anaeromyxobacteraceae
0	2	1	G	161492	Anaeromyxobacter
0	1	1	S	404589	Anaeromyxobacter sp. Fw109-5
0	7	0	O	453227	Desulfarculales
0	7	0	F	453228	Desulfarculaceae
0	7	0	G	453229	Desulfarculus
0	7	0	S	453230	Desulfarculus baarsii
0	7	7	-	644282	Desulfarculus baarsii DSM 2075
0	1	0	O	213462	Syntrophobacterales
0	1	0	F	213465	Syntrophobacteraceae
0	1	0	G	29526	Syntrophobacter
0	1	0	S	119484	Syntrophobacter fumaroxidans
0	1	1	-	335543	Syntrophobacter fumaroxidans MPOB
0	111	0	C	29547	Epsilonproteobacteria
0	67	0	-	34035	unclassified Epsilonproteobacteria
0	66	0	G	265570	Sulfurovum
0	66	66	S	387093	Sulfurovum sp. NBC37-1
0	1	0	G	269258	Nitratiruptor
0	1	1	S	387092	Nitratiruptor sp. SB155-2
0	44	0	O	213849	Campylobacterales
0	28	1	F	72293	Helicobacteraceae
0	26	0	G	209	Helicobacter
0	13	2	S	210	Helicobacter pylori
0	3	3	-	1163739	Helicobacter pylori Shi417
0	2	2	-	592205	Helicobacter pylori B38
0	2	2	-	907237	Helicobacter pylori Lithuania75
0	1	1	-	563041	Helicobacter pylori G27
0	1	0	-	869727	Helicobacter pylori 908
0	1	1	-	985081	Helicobacter pylori 2017
0	1	1	-	1055531	Helicobacter pylori Aklavik117
0	1	1	-	1163740	Helicobacter pylori Shi112
0	11	0	S	138563	Helicobacter cetorum
0	8	8	-	182217	Helicobacter cetorum MIT 00-7128
0	3	3	-	1163745	Helicobacter cetorum MIT 99-5656
0	2	0	S	56877	Helicobacter bizzozeronii
0	2	2	-	1002804	Helicobacter bizzozeronii CIII-1
0	1	0	G	286130	Sulfuricurvum
0	1	0	-	430692	environmental samples
0	1	1	S	1249480	uncultured Sulfuricurvum sp. RIFRC-1
0	16	0	F	72294	Campylobacteraceae
0	14	0	G	194	Campylobacter
0	6	0	S	199	Campylobacter concisus
0	6	6	-	360104	Campylobacter concisus 13826
0	5	0	S	76517	Campylobacter hominis
0	5	5	-	360107	Campylobacter hominis ATCC BAA-381
0	2	2	S	197	Campylobacter jejuni
0	1	0	S	200	Campylobacter curvus
0	1	1	-	360105	Campylobacter curvus 525.92
0	2	0	G	28196	Arcobacter
0	1	0	S	28199	Arcobacter nitrofigilis
0	1	1	-	572480	Arcobacter nitrofigilis DSM 7299
0	1	1	S	944547	Arcobacter sp. L
0.3	22465	10	P	1239	Firmicutes
0.2	15280	1	C	186801	Clostridia
0.2	15116	2	O	186802	Clostridiales
0.2	14911	0	F	543349	Symbiobacteriaceae
0.2	14911	0	G	2733	Symbiobacterium
0.2	14911	0	S	2734	Symbiobacterium thermophilum
0.2	14911	14911	-	292459	Symbiobacterium thermophilum IAM 14863
0	73	0	F	186803	Lachnospiraceae
0	64	0	G	1506553	Lachnoclostridium
0	45	0	S	84030	[Clostridium] saccharolyticum
0	45	45	-	610130	[Clostridium] saccharolyticum WM1
0	19	0	S	66219	Lachnoclostridium phytofermentans
0	19	19	-	357809	Lachnoclostridium phytofermentans ISDg
0	4	4	G	841	Roseburia
0	2	0	G	572511	Blautia
0	2	0	S	33039	[Ruminococcus] torques
0	2	2	-	657313	Ruminococcus torques L2-14
0	1	0	G	830	Butyrivibrio
0	1	0	S	43305	Butyrivibrio proteoclasticus
0	1	1	-	515622	Butyrivibrio proteoclasticus B316
0	1	0	G	33042	Coprococcus
0	1	0	S	116085	Coprococcus catus
0	1	1	-	717962	Coprococcus catus GD/7
0	1	0	G	698776	Cellulosilyticum
0	1	0	S	29360	Cellulosilyticum lentocellum
0	1	1	-	642492	Clostridium lentocellum DSM 5427
0	39	0	F	31979	Clostridiaceae
0	27	0	G	1485	Clostridium
0	17	4	S	1491	Clostridium botulinum
0	9	6	-	36826	Clostridium botulinum A
0	2	2	-	498214	Clostridium botulinum A3 str. Loch Maree
0	1	1	-	536232	Clostridium botulinum A2 str. Kyoto
0	2	0	-	36827	Clostridium botulinum B
0	2	2	-	935198	Clostridium botulinum B str. Eklund 17B (NRP)
0	1	0	-	36830	Clostridium botulinum E
0	1	1	-	508767	Clostridium botulinum E3 str. Alaska E43
0	1	1	-	941968	Clostridium botulinum H04402 065
0	4	0	S	1520	Clostridium beijerinckii
0	4	4	-	290402	Clostridium beijerinckii NCIMB 8052
0	2	0	S	1493	Clostridium cellulovorans
0	2	2	-	573061	Clostridium cellulovorans 743B
0	1	0	S	1501	Clostridium pasteurianum
0	1	1	-	86416	Clostridium pasteurianum BC1
0	1	0	S	1502	Clostridium perfringens
0	1	1	-	289380	Clostridium perfringens SM101
0	1	0	S	1542	Clostridium novyi
0	1	1	-	386415	Clostridium novyi NT
0	1	0	S	36745	Clostridium saccharoperbutylacetonicum
0	1	0	-	1335640	Clostridium saccharoperbutylacetonicum N1-4
0	1	1	-	931276	Clostridium saccharoperbutylacetonicum N1-4(HMT)
0	11	0	G	114627	Alkaliphilus
0	11	0	S	208226	Alkaliphilus metalliredigens
0	11	11	-	293826	Alkaliphilus metalliredigens QYMF
0	1	1	G	49082	Candidatus Arthromitus
0	22	0	-	1570339	Peptoniphilaceae
0	13	0	G	150022	Finegoldia
0	13	0	S	1260	Finegoldia magna
0	13	13	-	334413	Finegoldia magna ATCC 29328
0	9	0	G	165779	Anaerococcus
0	9	0	S	33034	Anaerococcus prevotii
0	9	9	-	525919	Anaerococcus prevotii DSM 20548
0	16	0	-	186813	unclassified Clostridiales
0	15	0	-	39779	unclassified Clostridiales (miscellaneous)
0	8	8	S	245018	butyrate-producing bacterium SSC/2
0	5	5	S	245014	butyrate-producing bacterium SS3/4
0	2	0	S	699245	Clostridiales genomosp. BVAB3
0	2	2	-	699246	Clostridiales genomosp. BVAB3 str. UPII9-5
0	1	0	G	1505664	Gottschalkia
0	1	0	S	1556	Gottschalkia acidurici
0	1	1	-	1128398	[Clostridium] acidurici 9a
0	13	0	F	216572	Oscillospiraceae
0	13	0	G	459786	Oscillibacter
0	13	0	S	351091	Oscillibacter valericigenes
0	13	13	-	693746	Oscillibacter valericigenes Sjm18-20
0	11	2	F	186807	Peptococcaceae
0	4	4	G	56112	Dehalobacter
0	3	0	G	79206	Desulfosporosinus
0	3	0	S	885581	Desulfosporosinus acidiphilus
0	3	3	-	646529	Desulfosporosinus acidiphilus SJ4
0	1	0	G	36853	Desulfitobacterium
0	1	1	S	49338	Desulfitobacterium hafniense
0	1	0	G	191373	Pelotomaculum
0	1	0	S	110500	Pelotomaculum thermopropionicum
0	1	1	-	370438	Pelotomaculum thermopropionicum SI
0	11	0	F	541000	Ruminococcaceae
0	6	0	G	1508657	Ruminiclostridium
0	3	0	S	39492	[Eubacterium] siraeum
0	3	3	-	717961	[Eubacterium] siraeum V10Sc8a
0	2	0	S	1510	[Clostridium] stercorarium
0	2	0	-	160845	[Clostridium] stercorarium subsp. stercorarium
0	2	2	-	1121335	[Clostridium] stercorarium subsp. stercorarium DSM 8532
0	1	1	S	1515	Ruminiclostridium thermocellum
0	3	0	G	1263	Ruminococcus
0	2	0	S	1161942	Ruminococcus champanellensis
0	2	2	-	213810	Ruminococcus champanellensis 18P13 = JCM 17042
0	1	0	S	1264	Ruminococcus albus
0	1	1	-	697329	Ruminococcus albus 7 = DSM 20455
0	2	0	G	216851	Faecalibacterium
0	2	0	S	853	Faecalibacterium prausnitzii
0	2	2	-	657322	Faecalibacterium prausnitzii SL3/3
0	9	2	F	186806	Eubacteriaceae
0	6	0	G	1730	Eubacterium
0	4	0	S	39485	[Eubacterium] eligens
0	4	4	-	515620	[Eubacterium] eligens ATCC 27750
0	2	1	S	39491	Eubacterium rectale
0	1	1	-	515619	Eubacterium rectale ATCC 33656
0	1	0	G	33951	Acetobacterium
0	1	0	S	33952	Acetobacterium woodii
0	1	1	-	931626	Acetobacterium woodii DSM 1030
0	8	0	F	186804	Peptostreptococcaceae
0	6	0	G	1481960	Peptoclostridium
0	5	5	S	1496	Peptoclostridium difficile
0	1	1	S	1511	[Clostridium] sticklandii
0	2	0	G	44259	Filifactor
0	2	0	S	143361	Filifactor alocis
0	2	2	-	546269	Filifactor alocis ATCC 35896
0	1	0	-	538999	Clostridiales incertae sedis
0	1	0	F	539000	Clostridiales Family XVII. Incertae Sedis
0	1	0	G	28033	Sulfobacillus
0	1	1	S	53633	Sulfobacillus acidophilus
0	156	3	O	68295	Thermoanaerobacterales
0	110	1	F	186814	Thermoanaerobacteraceae
0	96	19	G	1754	Thermoanaerobacter
0	73	0	S	46354	Thermoanaerobacter wiegelii
0	73	73	-	697303	Thermoanaerobacter wiegelii Rt8.B1
0	4	0	S	583357	Thermoanaerobacter mathranii
0	4	0	-	57481	Thermoanaerobacter mathranii subsp. mathranii
0	4	4	-	583358	Thermoanaerobacter mathranii subsp. mathranii str. A3
0	10	0	G	249529	Caldanaerobacter
0	10	0	S	911092	Caldanaerobacter subterraneus
0	10	0	-	119072	Caldanaerobacter subterraneus subsp. tengcongensis
0	10	10	-	273068	Caldanaerobacter subterraneus subsp. tengcongensis MB4
0	1	0	-	42857	Moorella group
0	1	0	G	42837	Ammonifex
0	1	0	S	42838	Ammonifex degensii
0	1	1	-	429009	Ammonifex degensii KC4
0	1	0	G	129957	Carboxydothermus
0	1	0	S	129958	Carboxydothermus hydrogenoformans
0	1	1	-	246194	Carboxydothermus hydrogenoformans Z-2901
0	1	0	G	499228	Tepidanaerobacter
0	1	0	S	499229	Tepidanaerobacter acetatoxydans
0	1	1	-	1209989	Tepidanaerobacter acetatoxydans Re1
0	42	0	F	543371	Thermoanaerobacterales Family III. Incertae Sedis
0	41	1	G	44000	Caldicellulosiruptor
0	28	0	S	31899	Caldicellulosiruptor bescii
0	28	28	-	521460	Caldicellulosiruptor bescii DSM 6725
0	5	0	S	44001	Caldicellulosiruptor saccharolyticus
0	5	5	-	351627	Caldicellulosiruptor saccharolyticus DSM 8903
0	4	0	S	413889	Caldicellulosiruptor kronotskyensis
0	4	4	-	632348	Caldicellulosiruptor kronotskyensis 2002
0	2	0	S	52765	Caldicellulosiruptor kristjanssonii
0	2	2	-	632335	Caldicellulosiruptor kristjanssonii I77R1B
0	1	0	S	55205	Caldicellulosiruptor owensensis
0	1	1	-	632518	Caldicellulosiruptor owensensis OL
0	1	1	G	28895	Thermoanaerobacterium
0	1	0	F	543372	Thermoanaerobacterales Family IV. Incertae Sedis
0	1	0	G	252965	Mahella
0	1	0	S	252966	Mahella australiensis
0	1	1	-	697281	Mahella australiensis 50-1 BON
0	6	0	O	53433	Halanaerobiales
0	5	0	F	53434	Halobacteroidaceae
0	5	0	G	42417	Halobacteroides
0	5	0	S	42422	Halobacteroides halobius
0	5	5	-	748449	Halobacteroides halobius DSM 5150
0	1	0	F	972	Halanaerobiaceae
0	1	0	G	2330	Halanaerobium
0	1	0	S	2331	Halanaerobium praevalens
0	1	1	-	572479	Halanaerobium praevalens DSM 2228
0	1	0	O	485256	Natranaerobiales
0	1	0	F	485255	Natranaerobiaceae
0	1	0	G	375928	Natranaerobius
0	1	0	S	375929	Natranaerobius thermophilus
0	1	1	-	457570	Natranaerobius thermophilus JW/NM-WN-LF
0.09	7015	31	C	91061	Bacilli
0.08	5726	5	O	186826	Lactobacillales
0.08	5664	2	F	1300	Streptococcaceae
0.07	5654	173	G	1301	Streptococcus
0.07	5355	3	S	1307	Streptococcus suis
0.07	5326	5326	-	945704	Streptococcus suis JS14
0	25	25	-	1004952	Streptococcus suis D12
0	1	1	-	1340847	Streptococcus suis T15
0	30	30	S	1309	Streptococcus mutans
0	22	2	S	1311	Streptococcus agalactiae
0	18	18	-	1318615	Streptococcus agalactiae ILRI112
0	2	2	-	1203670	Streptococcus agalactiae GD201008-001
0	18	2	-	671232	Streptococcus anginosus group
0	14	14	S	1328	Streptococcus anginosus
0	2	0	S	76860	Streptococcus constellatus
0	2	2	-	184250	Streptococcus constellatus subsp. pharyngis
0	14	13	S	1304	Streptococcus salivarius
0	1	1	-	1046629	Streptococcus salivarius 57.I
0	9	1	S	1308	Streptococcus thermophilus
0	5	5	-	1051074	Streptococcus thermophilus JIM 8232
0	2	2	-	322159	Streptococcus thermophilus LMD-9
0	1	1	-	264199	Streptococcus thermophilus LMG 18311
0	7	2	S	1314	Streptococcus pyogenes
0	4	0	-	319700	Streptococcus pyogenes serotype M28
0	4	4	-	319701	Streptococcus pyogenes MGAS6180
0	1	0	-	301449	Streptococcus pyogenes serotype M5
0	1	1	-	160491	Streptococcus pyogenes str. Manfredo
0	6	0	-	119603	Streptococcus dysgalactiae group
0	6	0	S	1336	Streptococcus equi
0	6	6	-	40041	Streptococcus equi subsp. zooepidemicus
0	5	2	S	1313	Streptococcus pneumoniae
0	2	2	-	189423	Streptococcus pneumoniae 670-6B
0	1	1	-	869303	Streptococcus pneumoniae SPN034156
0	4	0	S	28037	Streptococcus mitis
0	4	4	-	365659	Streptococcus mitis B6
0	3	0	S	1305	Streptococcus sanguinis
0	3	3	-	388919	Streptococcus sanguinis SK36
0	3	0	S	257758	Streptococcus pseudopneumoniae
0	3	3	-	1054460	Streptococcus pseudopneumoniae IS7493
0	2	1	S	1318	Streptococcus parasanguinis
0	1	1	-	760570	Streptococcus parasanguinis ATCC 15912
0	2	0	S	1348	Streptococcus parauberis
0	2	2	-	936154	Streptococcus parauberis KCTC 11537
0	1	0	S	1346	Streptococcus iniae
0	1	1	-	1318633	Streptococcus iniae SF1
0	8	0	G	1357	Lactococcus
0	7	1	S	1358	Lactococcus lactis
0	4	3	-	1359	Lactococcus lactis subsp. cremoris
0	1	1	-	1104322	Lactococcus lactis subsp. cremoris A76
0	2	2	-	1360	Lactococcus lactis subsp. lactis
0	1	1	S	1363	Lactococcus garvieae
0	46	0	F	33958	Lactobacillaceae
0	46	3	G	1578	Lactobacillus
0	27	2	S	1590	Lactobacillus plantarum
0	25	0	-	337330	Lactobacillus plantarum subsp. plantarum
0	25	25	-	767468	Lactobacillus plantarum subsp. plantarum P-8
0	4	4	S	47715	Lactobacillus rhamnosus
0	3	0	S	1625	Lactobacillus sanfranciscensis
0	3	3	-	714313	Lactobacillus sanfranciscensis TMW 1.1304
0	2	1	S	1598	Lactobacillus reuteri
0	1	1	-	1340495	Lactobacillus reuteri I5007
0	2	0	S	1599	Lactobacillus sakei
0	2	0	-	214326	Lactobacillus sakei subsp. sakei
0	2	2	-	314315	Lactobacillus sakei subsp. sakei 23K
0	2	0	S	267818	Lactobacillus kefiranofaciens
0	2	2	-	1033837	Lactobacillus kefiranofaciens ZW3
0	1	0	S	1584	Lactobacillus delbrueckii
0	1	0	-	1585	Lactobacillus delbrueckii subsp. bulgaricus
0	1	1	-	767455	Lactobacillus delbrueckii subsp. bulgaricus ND02
0	1	1	S	1613	Lactobacillus fermentum
0	1	0	S	1623	Lactobacillus ruminis
0	1	1	-	1069534	Lactobacillus ruminis ATCC 27782
0	8	0	F	81852	Enterococcaceae
0	5	0	G	1350	Enterococcus
0	3	0	S	1354	Enterococcus hirae
0	3	3	-	768486	Enterococcus hirae ATCC 9790
0	1	0	S	1351	Enterococcus faecalis
0	1	1	-	474186	Enterococcus faecalis OG1RF
0	1	0	S	37734	Enterococcus casseliflavus
0	1	1	-	565655	Enterococcus casseliflavus EC20
0	3	0	G	51668	Tetragenococcus
0	3	0	S	51669	Tetragenococcus halophilus
0	3	3	-	945021	Tetragenococcus halophilus NBRC 12172
0	2	0	F	81850	Leuconostocaceae
0	2	0	G	1243	Leuconostoc
0	1	0	S	1245	Leuconostoc mesenteroides
0	1	0	-	33967	Leuconostoc mesenteroides subsp. mesenteroides
0	1	1	-	1107880	Leuconostoc mesenteroides subsp. mesenteroides J18
0	1	0	S	115778	Leuconostoc gasicomitatum
0	1	1	-	762550	Leuconostoc gasicomitatum LMG 18811
0	1	0	F	186828	Carnobacteriaceae
0	1	0	G	2747	Carnobacterium
0	1	0	S	2751	Carnobacterium maltaromaticum
0	1	1	-	1234679	Carnobacterium maltaromaticum LMA28
0.02	1258	6	O	1385	Bacillales
0.01	695	24	F	186817	Bacillaceae
0.01	654	410	G	1386	Bacillus
0	182	14	-	653685	Bacillus subtilis group
0	163	152	S	1423	Bacillus subtilis
0	5	5	-	936156	Bacillus subtilis BSn5
0	4	0	-	135461	Bacillus subtilis subsp. subtilis
0	3	3	-	1052588	Bacillus subtilis subsp. subtilis str. RO-NN-1
0	1	1	-	1192196	Bacillus subtilis subsp. subtilis str. BSP1
0	2	0	-	96241	Bacillus subtilis subsp. spizizenii
0	2	2	-	655816	Bacillus subtilis subsp. spizizenii str. W23
0	5	0	S	1390	Bacillus amyloliquefaciens
0	2	2	-	1412898	Bacillus amyloliquefaciens CC178
0	1	1	-	1001582	Bacillus amyloliquefaciens LL3
0	1	1	-	1034836	Bacillus amyloliquefaciens XH7
0	1	0	-	1054400	Bacillus amyloliquefaciens subsp. plantarum
0	1	1	-	326423	Bacillus amyloliquefaciens subsp. plantarum str. FZB42
0	41	3	-	86661	Bacillus cereus group
0	16	3	S	1428	Bacillus thuringiensis
0	11	11	-	1195464	Bacillus thuringiensis MC28
0	1	0	-	29337	Bacillus thuringiensis serovar finitimus
0	1	1	-	930170	Bacillus thuringiensis serovar finitimus YBT-020
0	1	0	-	180856	Bacillus thuringiensis serovar konkukian
0	1	1	-	281309	Bacillus thuringiensis serovar konkukian str. 97-27
0	15	3	S	1396	Bacillus cereus
0	4	4	-	226900	Bacillus cereus ATCC 14579
0	3	0	-	1179100	Bacillus cereus biovar anthracis
0	3	3	-	637380	Bacillus cereus biovar anthracis str. CI
0	2	2	-	288681	Bacillus cereus E33L
0	1	1	-	347495	Bacillus cereus F837/76
0	1	1	-	361100	Bacillus cereus Q1
0	1	1	-	405535	Bacillus cereus AH820
0	5	0	S	1392	Bacillus anthracis
0	3	3	-	768494	Bacillus anthracis str. H9401
0	2	2	-	568206	Bacillus anthracis str. CDC 684
0	2	0	S	86662	Bacillus weihenstephanensis
0	2	2	-	315730	Bacillus weihenstephanensis KBAB4
0	6	5	S	1404	Bacillus megaterium
0	1	1	-	1006007	Bacillus megaterium WSH-002
0	6	0	S	324767	Bacillus infantis
0	6	6	-	1367477	Bacillus infantis NRRL B-14911
0	4	1	S	1398	Bacillus coagulans
0	3	3	-	345219	Bacillus coagulans 36D1
0	2	0	S	79885	Bacillus pseudofirmus
0	2	2	-	398511	Bacillus pseudofirmus OF4
0	1	0	S	1413	Bacillus cellulosilyticus
0	1	1	-	649639	Bacillus cellulosilyticus DSM 2522
0	1	0	S	86665	Bacillus halodurans
0	1	1	-	272558	Bacillus halodurans C-125
0	1	1	S	666686	Bacillus sp. 1NLA3E
0	7	0	G	129337	Geobacillus
0	4	0	-	1505648	Geobacillus thermoleovorans group
0	4	0	S	33941	Geobacillus thermoleovorans
0	4	4	-	1111068	Geobacillus thermoleovorans CCB_US3_UF5
0	1	0	S	33940	Geobacillus thermodenitrificans
0	1	1	-	420246	Geobacillus thermodenitrificans NG80-2
0	1	1	S	691437	Geobacillus sp. C56-T3
0	1	1	S	1233873	Geobacillus sp. GHH01
0	6	0	G	29331	Amphibacillus
0	6	0	S	1449	Amphibacillus xylanus
0	6	6	-	698758	Amphibacillus xylanus NBRC 15112
0	4	0	G	400634	Lysinibacillus
0	4	0	S	1421	Lysinibacillus sphaericus
0	4	4	-	444177	Lysinibacillus sphaericus C3-41
0.01	384	0	F	186822	Paenibacillaceae
0.01	379	0	G	44249	Paenibacillus
0	316	0	S	61624	Paenibacillus mucilaginosus
0	316	316	-	997761	Paenibacillus mucilaginosus K02
0	63	0	S	1406	Paenibacillus polymyxa
0	60	60	-	1429244	Paenibacillus polymyxa CR1
0	3	3	-	1052684	Paenibacillus polymyxa M1
0	4	0	G	55080	Brevibacillus
0	4	0	S	1393	Brevibacillus brevis
0	4	4	-	358681	Brevibacillus brevis NBRC 100599
0	1	0	G	76632	Thermobacillus
0	1	0	S	377615	Thermobacillus composti
0	1	1	-	717605	Thermobacillus composti KWC4
0	118	0	F	90964	Staphylococcaceae
0	118	18	G	1279	Staphylococcus
0	67	50	S	1282	Staphylococcus epidermidis
0	13	13	-	176279	Staphylococcus epidermidis RP62A
0	4	4	-	176280	Staphylococcus epidermidis ATCC 12228
0	22	13	S	1280	Staphylococcus aureus
0	9	0	-	46170	Staphylococcus aureus subsp. aureus
0	8	8	-	1006543	Staphylococcus aureus subsp. aureus T0131
0	1	1	-	1123523	Staphylococcus aureus subsp. aureus 11819-97
0	5	0	S	1283	Staphylococcus haemolyticus
0	5	5	-	279808	Staphylococcus haemolyticus JCSC1435
0	3	0	S	29385	Staphylococcus saprophyticus
0	3	0	-	147452	Staphylococcus saprophyticus subsp. saprophyticus
0	3	3	-	342451	Staphylococcus saprophyticus subsp. saprophyticus ATCC 15305
0	1	0	S	1281	Staphylococcus carnosus
0	1	0	-	147448	Staphylococcus carnosus subsp. carnosus
0	1	1	-	396513	Staphylococcus carnosus subsp. carnosus TM300
0	1	0	S	1292	Staphylococcus warneri
0	1	1	-	1194526	Staphylococcus warneri SG1
0	1	1	S	28035	Staphylococcus lugdunensis
0	45	0	F	186821	Sporolactobacillaceae
0	45	0	-	663587	unclassified Sporolactobacillaceae
0	45	0	S	85683	[Bacillus] selenitireducens
0	45	45	-	439292	[Bacillus] selenitireducens MLS10
0	3	0	F	186818	Planococcaceae
0	3	0	G	648800	Solibacillus
0	3	0	S	76853	Solibacillus silvestris
0	3	3	-	1002809	Solibacillus silvestris StLB046
0	3	0	F	186820	Listeriaceae
0	3	0	G	1637	Listeria
0	3	2	S	1639	Listeria monocytogenes
0	1	1	-	882097	Listeria monocytogenes SLCC2376
0	2	0	F	186823	Alicyclobacillaceae
0	2	0	G	1129704	Kyrpidia
0	2	0	S	33943	Kyrpidia tusciae
0	2	2	-	562970	Kyrpidia tusciae DSM 2912
0	2	0	-	539002	Bacillales incertae sedis
0	2	0	-	539742	Bacillales Family XII. Incertae Sedis
0	2	0	G	33986	Exiguobacterium
0	1	1	S	360911	Exiguobacterium sp. AT1b
0	1	1	S	1399115	Exiguobacterium sp. MH3
0	159	0	C	909932	Negativicutes
0	159	0	O	909929	Selenomonadales
0	158	0	F	31977	Veillonellaceae
0	128	0	G	29465	Veillonella
0	128	0	S	29466	Veillonella parvula
0	128	128	-	479436	Veillonella parvula DSM 2008
0	25	0	G	906	Megasphaera
0	25	0	S	907	Megasphaera elsdenii
0	25	25	-	1064535	Megasphaera elsdenii DSM 20460
0	5	0	G	970	Selenomonas
0	3	0	S	69823	Selenomonas sputigena
0	3	3	-	546271	Selenomonas sputigena ATCC 35185
0	2	0	S	971	Selenomonas ruminantium
0	2	0	-	114197	Selenomonas ruminantium subsp. lactilytica
0	2	2	-	927704	Selenomonas ruminantium subsp. lactilytica TAM6421
0	1	0	F	909930	Acidaminococcaceae
0	1	0	G	904	Acidaminococcus
0	1	0	S	905	Acidaminococcus fermentans
0	1	1	-	591001	Acidaminococcus fermentans DSM 20731
0	1	0	C	526524	Erysipelotrichia
0	1	0	O	526525	Erysipelotrichales
0	1	0	F	128827	Erysipelotrichaceae
0	1	0	G	1647	Erysipelothrix
0	1	0	S	1648	Erysipelothrix rhusiopathiae
0	1	1	-	650150	Erysipelothrix rhusiopathiae str. Fujisawa
0.05	3776	0	P	201174	Actinobacteria
0.05	3776	3	C	1760	Actinobacteria
0.05	3752	2	-	85003	Actinobacteridae
0.05	3712	32	O	2037	Actinomycetales
0.02	1636	8	-	85007	Corynebacterineae
0.01	897	0	F	85025	Nocardiaceae
0.01	750	59	G	1827	Rhodococcus
0.01	486	282	S	1833	Rhodococcus erythropolis
0	103	103	-	234621	Rhodococcus erythropolis PR4
0	101	101	-	1136179	Rhodococcus erythropolis CCM2595
0	140	0	S	37919	Rhodococcus opacus
0	140	140	-	632772	Rhodococcus opacus B4
0	63	0	S	103816	Rhodococcus pyridinivorans
0	63	63	-	1435356	Rhodococcus pyridinivorans SB3094
0	1	0	S	43767	Rhodococcus hoagii
0	1	1	-	685727	Rhodococcus equi 103S
0	1	0	S	132919	Rhodococcus jostii
0	1	1	-	101510	Rhodococcus jostii RHA1
0	147	0	G	1817	Nocardia
0	75	0	S	37326	Nocardia brasiliensis
0	75	75	-	1133849	Nocardia brasiliensis ATCC 700358
0	71	0	S	135487	Nocardia cyriacigeorgica
0	71	71	-	1127134	Nocardia cyriacigeorgica GUH-2
0	1	0	S	37329	Nocardia farcinica
0	1	1	-	247156	Nocardia farcinica IFM 10152
0.01	461	0	F	1762	Mycobacteriaceae
0.01	443	10	G	1763	Mycobacterium
0.01	413	0	-	77643	Mycobacterium tuberculosis complex
0.01	409	0	S	1773	Mycobacterium tuberculosis
0.01	408	408	-	478434	Mycobacterium tuberculosis KZN 1435
0	1	1	-	1306400	Mycobacterium tuberculosis str. Beijing/NITR203
0	3	0	S	1765	Mycobacterium bovis
0	3	3	-	233413	Mycobacterium bovis AF2122/97
0	1	0	S	78331	Mycobacterium canettii
0	1	1	-	1205677	Mycobacterium canettii CIPT 140070017
0	7	0	S	1769	Mycobacterium leprae
0	7	7	-	272631	Mycobacterium leprae TN
0	6	0	-	120793	Mycobacterium avium complex (MAC)
0	3	3	S	1764	Mycobacterium avium
0	2	0	S	1203599	Mycobacterium yongonense
0	2	2	-	1138871	Mycobacterium yongonense 05-1390
0	1	0	S	35617	Mycobacterium indicus pranii
0	1	1	-	1232724	Mycobacterium indicus pranii MTCC 9506
0	2	2	S	1804	Mycobacterium gilvum
0	2	0	-	670516	Mycobacterium chelonae group
0	2	0	-	670506	Mycobacterium abscessus subgroup
[truncated: 1,547 more rows]

## Sheet: black
Percentage of reads covered by the clade rooted at this taxon	Number of reads covered by the clade rooted at this taxon	Number of reads assigned directly to this taxon	Rank code	NCBI taxonomy ID	Scientific name
73.11	4332228	4332228	U	0	unclassified
26.89	1593792	3759	-	1	root
26.73	1583763	58	-	131567	cellular organisms
26.72	1583432	1406	D	2	Bacteria
26.41	1564981	2756	P	1224	Proteobacteria
25.48	1509805	21376	C	1236	Gammaproteobacteria
23.91	1416958	0	O	91347	Enterobacteriales
23.91	1416958	119592	F	543	Enterobacteriaceae
5.78	342737	93610	G	551	Erwinia
1.63	96356	0	S	182337	Erwinia billingiae
1.63	96356	96356	-	634500	Erwinia billingiae Eb661
1.3	77064	0	S	338565	Erwinia tasmaniensis
1.3	77064	77064	-	465817	Erwinia tasmaniensis Et1/99
0.9	53500	51158	S	552	Erwinia amylovora
0.04	2338	2338	-	716540	Erwinia amylovora ATCC 49946
0	4	4	-	665029	Erwinia amylovora CFBP1430
0.2	11559	11559	S	215689	Erwinia sp. Ejp617
0.18	10648	10623	S	79967	Erwinia pyrifoliae
0	25	25	-	634499	Erwinia pyrifoliae Ep1/96
3.39	201168	6167	G	570	Klebsiella
2.17	128541	70864	S	573	Klebsiella pneumoniae
0.46	27250	218	-	72407	Klebsiella pneumoniae subsp. pneumoniae
0.21	12477	12477	-	484021	Klebsiella pneumoniae subsp. pneumoniae NTUH-K2044
0.16	9681	9681	-	272620	Klebsiella pneumoniae subsp. pneumoniae MGH 78578
0.08	4866	4866	-	1125630	Klebsiella pneumoniae subsp. pneumoniae HS11286
0	8	8	-	1193292	Klebsiella pneumoniae subsp. pneumoniae 1084
0.3	17840	17840	-	507522	Klebsiella pneumoniae 342
0.2	12146	12146	-	1380908	Klebsiella pneumoniae JM45
0.01	341	341	-	1049565	Klebsiella pneumoniae KCTC 2242
0	100	100	-	1244085	Klebsiella pneumoniae CG43
1.1	65252	17723	S	571	Klebsiella oxytoca
0.5	29426	29426	-	1191061	Klebsiella oxytoca E718
0.31	18103	18103	-	1006551	Klebsiella oxytoca KCTC 1686
0.02	1208	0	S	244366	Klebsiella variicola
0.02	1208	1208	-	640131	Klebsiella variicola At-22
1.62	95825	3881	G	629	Yersinia
1.42	84026	2132	S	632	Yersinia pestis
1.24	73380	0	-	1234659	Yersinia pestis subsp. microtus
1.24	73380	73380	-	229193	Yersinia pestis biovar Microtus str. 91001
0.14	8041	8041	-	386656	Yersinia pestis Pestoides F
0.01	456	456	-	637386	Yersinia pestis Z176003
0	5	5	-	360102	Yersinia pestis Antiqua
0	4	0	-	385964	Yersinia pestis subsp. pestis
0	4	0	-	1234662	Yersinia pestis subsp. pestis bv. Medievalis
0	4	4	-	547048	Yersinia pestis biovar Medievalis str. Harbin 35
0	4	4	-	637382	Yersinia pestis D106004
0	3	3	-	637385	Yersinia pestis D182038
0	1	1	-	349746	Yersinia pestis Angola
0.13	7432	4240	S	630	Yersinia enterocolitica
0.03	1765	0	-	150052	Yersinia enterocolitica subsp. enterocolitica
0.03	1765	1765	-	393305	Yersinia enterocolitica subsp. enterocolitica 8081
0.02	1427	1268	-	150053	Yersinia enterocolitica subsp. palearctica
0	143	143	-	930944	Yersinia enterocolitica subsp. palearctica Y11
0	16	16	-	994476	Yersinia enterocolitica subsp. palearctica 105.5R(r)
0.01	486	192	S	633	Yersinia pseudotuberculosis
0	269	269	-	349747	Yersinia pseudotuberculosis IP 31758
0	13	13	-	502800	Yersinia pseudotuberculosis YPIII
0	12	12	-	273123	Yersinia pseudotuberculosis IP 32953
1.52	89811	2037	G	547	Enterobacter
1.14	67321	1407	-	354276	Enterobacter cloacae complex
0.77	45825	3750	S	550	Enterobacter cloacae
0.57	33670	665	-	336306	Enterobacter cloacae subsp. cloacae
0.36	21210	21210	-	716541	Enterobacter cloacae subsp. cloacae ATCC 13047
0.13	7811	7811	-	718254	Enterobacter cloacae subsp. cloacae NCTC 9394
0.07	3984	3984	-	1211025	Enterobacter cloacae subsp. cloacae ENHKU01
0.07	4228	4228	-	1045856	Enterobacter cloacae EcWSU1
0.07	4177	0	-	69219	Enterobacter cloacae subsp. dissolvens
0.07	4177	4177	-	1104326	Enterobacter cloacae subsp. dissolvens SDM
0.22	13304	0	S	61645	Enterobacter asburiae
0.22	13304	13304	-	640513	Enterobacter asburiae LF7a
0.11	6785	0	S	1334193	Enterobacter lignolyticus
0.11	6785	6785	-	701347	Enterobacter lignolyticus SCF1
0.14	8253	5542	S	548	Enterobacter aerogenes
0.03	1837	1837	-	935296	Enterobacter aerogenes EA1509E
0.01	874	874	-	1028307	Enterobacter aerogenes KCTC 2190
0.11	6785	6785	S	399742	Enterobacter sp. 638
0.09	5415	5415	S	1166130	Enterobacter sp. R4-368
1.19	70784	11676	G	613	Serratia
0.42	25113	622	S	615	Serratia marcescens
0.22	13208	13208	-	435998	Serratia marcescens WW4
0.19	11283	11283	-	1249634	Serratia marcescens FGI94
0.36	21105	0	S	28151	Serratia proteamaculans
0.36	21105	21105	-	399741	Serratia proteamaculans 568
0.12	6872	2831	S	82996	Serratia plymuthica
0.04	2438	2438	-	1348660	Serratia plymuthica S13
0.03	1603	1603	-	682634	Serratia plymuthica 4Rx13
0.09	5613	0	S	614	Serratia liquefaciens
0.09	5613	5613	-	1346614	Serratia liquefaciens ATCC 27592
0.01	405	0	S	138074	Serratia symbiotica
0.01	405	405	-	568817	Serratia symbiotica str. 'Cinara cedri'
1.17	69214	2	-	191675	unclassified Enterobacteriaceae
0.98	58147	14	-	36866	unclassified Enterobacteriaceae (miscellaneous)
0.87	51571	51571	S	891974	Plautia stali symbiont
0.11	6562	6562	S	693444	Enterobacteriaceae bacterium strain FGI 57
0.19	11065	29	-	84563	ant, tsetse, mealybug, aphid, etc. endosymbionts
0.19	10988	0	-	146507	aphid secondary symbionts
0.18	10722	0	G	568987	Candidatus Hamiltonella
0.18	10722	0	S	138072	Candidatus Hamiltonella defensa
0.18	10722	10722	-	572265	Candidatus Hamiltonella defensa 5AT (Acyrthosiphon pisum)
0	168	168	S	134287	secondary endosymbiont of Heteropsylla cubana
0	98	98	S	1199245	secondary endosymbiont of Ctenarytaina eucalypti
0	48	0	-	84564	ant endosymbionts
0	48	17	G	203804	Candidatus Blochmannia
0	24	0	S	251535	Candidatus Blochmannia vafer
0	24	24	-	859654	Candidatus Blochmannia vafer str. BVAF
0	4	4	S	203907	Candidatus Blochmannia floridanus
0	2	0	S	101534	Candidatus Blochmannia pennsylvanicus
0	2	2	-	291272	Candidatus Blochmannia pennsylvanicus str. BPEN
0	1	0	S	251542	Candidatus Blochmannia chromaiodes
0	1	1	-	1240471	Candidatus Blochmannia chromaiodes str. 640
1.08	63920	1814	G	53335	Pantoea
0.49	29286	0	S	470934	Pantoea vagans
0.49	29286	29286	-	712898	Pantoea vagans C9-1
0.32	18728	18728	S	592316	Pantoea sp. At-9b
0.24	14092	11661	S	553	Pantoea ananatis
0.02	963	963	-	1123863	Pantoea ananatis LMG 5342
0.01	554	554	-	706191	Pantoea ananatis LMG 20103
0.01	499	499	-	1095774	Pantoea ananatis PA13
0.01	415	415	-	932677	Pantoea ananatis AJ13355
1.04	61537	4354	G	635	Edwardsiella
0.82	48522	0	S	67780	Edwardsiella ictaluri
0.82	48522	48522	-	634503	Edwardsiella ictaluri 93-146
0.13	7786	76	S	636	Edwardsiella tarda
0.12	7359	7359	-	718251	Edwardsiella tarda FL6-60
0.01	351	351	-	498217	Edwardsiella tarda EIB202
0.01	875	0	S	1263550	Edwardsiella piscicida
0.01	875	875	-	1288122	Edwardsiella piscicida C07-087
0.86	51051	146	G	561	Escherichia
0.82	48788	8057	S	562	Escherichia coli
0.35	20875	20875	-	362663	Escherichia coli 536
0.09	5152	5152	-	585056	Escherichia coli UMN026
0.06	3435	3435	-	585397	Escherichia coli ED1a
0.04	2570	4	-	83334	Escherichia coli O157:H7
0.04	2563	2563	-	444450	Escherichia coli O157:H7 str. EC4115
0	3	3	-	155864	Escherichia coli O157:H7 str. EDL933
0.03	1931	629	-	244320	Escherichia coli O55:H7
0.02	1295	1295	-	1048689	Escherichia coli O55:H7 str. RM12579
0	7	7	-	701177	Escherichia coli O55:H7 str. CB9615
0.02	1424	1424	-	331111	Escherichia coli E24377A
0.02	1165	1165	-	409438	Escherichia coli SE11
0.01	614	0	-	861906	Escherichia coli O44:H18
0.01	614	614	-	216592	Escherichia coli 042
0.01	451	0	-	168807	Escherichia coli O127:H6
0.01	451	451	-	574521	Escherichia coli O127:H6 str. E2348/69
0.01	438	0	-	244319	Escherichia coli O26:H11
0.01	438	438	-	573235	Escherichia coli O26:H11 str. 11368
0.01	398	398	-	439855	Escherichia coli SMS-3-5
0.01	374	374	-	585035	Escherichia coli S88
0.01	343	343	-	316401	Escherichia coli ETEC H10407
0	224	224	-	331112	Escherichia coli HS
0	197	197	-	1382700	Escherichia coli PMV-1
0	182	182	-	869729	Escherichia coli UM146
0	142	0	-	1072458	Escherichia coli O7:K1
0	142	142	-	1072459	Escherichia coli O7:K1 str. CE10
0	133	133	-	1033813	Escherichia coli NA114
0	128	0	-	498388	Escherichia coli C
0	128	128	-	481805	Escherichia coli ATCC 8739
0	104	104	-	405955	Escherichia coli APEC O1
0	101	101	-	585034	Escherichia coli IAI1
0	99	99	-	910348	Escherichia coli P12b
0	54	54	-	199310	Escherichia coli CFT073
0	43	43	-	655817	Escherichia coli ABU 83972
0	32	32	-	696406	Escherichia coli UMNK88
0	29	12	-	1038927	Escherichia coli O104:H4
0	9	9	-	1133852	Escherichia coli O104:H4 str. 2011C-3493
0	8	8	-	1134782	Escherichia coli O104:H4 str. 2009EL-2050
0	25	0	-	83333	Escherichia coli K-12
0	24	24	-	316385	Escherichia coli str. K-12 substr. DH10B
0	1	1	-	1110693	Escherichia coli str. K-12 substr. MDS42
0	12	12	-	1274814	Escherichia coli APEC O78
0	12	12	-	1335916	Escherichia coli LY180
0	9	9	-	566546	Escherichia coli W
0	8	0	-	168927	Escherichia coli O111:H-
0	8	8	-	585396	Escherichia coli O111:H- str. 11128
0	6	0	-	376725	Escherichia coli O103:H2
0	6	6	-	585395	Escherichia coli O103:H2 str. 12009
0	6	6	-	595495	Escherichia coli KO11FL
0	4	4	-	431946	Escherichia coli SE15
0	4	4	-	585057	Escherichia coli IAI39
0	3	3	-	364106	Escherichia coli UTI89
0	2	2	-	741093	Escherichia coli Xuzhou21
0	1	1	-	714962	Escherichia coli IHE3034
0	1	1	-	866768	Escherichia coli 'BL21-Gold(DE3)pLysS AG'
0.04	2117	0	S	564	Escherichia fergusonii
0.04	2117	2117	-	585054	Escherichia fergusonii ATCC 35469
0.78	46456	0	G	586	Providencia
0.78	46456	0	S	588	Providencia stuartii
0.78	46456	46456	-	1157951	Providencia stuartii MRSN 2154
0.77	45564	1119	G	590	Salmonella
0.69	41066	858	S	28901	Salmonella enterica
0.61	35867	9187	-	59201	Salmonella enterica subsp. enterica
0.32	18795	74	-	90371	Salmonella enterica subsp. enterica serovar Typhimurium
0.3	17531	17531	-	1271862	Salmonella enterica subsp. enterica serovar Typhimurium var. 5- str. CFSAN001921
0.01	880	880	-	718274	Salmonella enterica subsp. enterica serovar Typhimurium str. T000240
0	143	143	-	568709	Salmonella enterica subsp. enterica serovar Typhimurium str. DT2
0	134	0	-	99287	Salmonella enterica subsp. enterica serovar Typhimurium str. LT2
0	134	134	-	588858	Salmonella enterica subsp. enterica serovar Typhimurium str. 14028S
0	29	29	-	568708	Salmonella enterica subsp. enterica serovar Typhimurium str. D23580
0	3	3	-	1008297	Salmonella enterica subsp. enterica serovar Typhimurium str. 798
0	1	1	-	1171376	Salmonella enterica subsp. enterica serovar Typhimurium str. U288
0.03	1861	310	-	58095	Salmonella enterica subsp. enterica serovar Agona
0.03	1550	1550	-	454166	Salmonella enterica subsp. enterica serovar Agona str. SL483
0	1	1	-	1406860	Salmonella enterica subsp. enterica serovar Agona str. 24249
0.03	1498	0	-	189201	Salmonella enterica subsp. enterica serovar Cubana
0.03	1498	1498	-	1271863	Salmonella enterica subsp. enterica serovar Cubana str. CFSAN002050
0.02	973	165	-	611	Salmonella enterica subsp. enterica serovar Heidelberg
0.01	458	458	-	1271864	Salmonella enterica subsp. enterica serovar Heidelberg str. CFSAN002069
0.01	309	309	-	454169	Salmonella enterica subsp. enterica serovar Heidelberg str. SL476
0	23	23	-	1124936	Salmonella enterica subsp. enterica serovar Heidelberg str. 41578
0	18	18	-	1160717	Salmonella enterica subsp. enterica serovar Heidelberg str. B182
0.02	952	0	-	363569	Salmonella enterica subsp. enterica serovar Javiana
0.02	952	952	-	1267753	Salmonella enterica subsp. enterica serovar Javiana str. CFSAN001992
0.01	517	0	-	340190	Salmonella enterica subsp. enterica serovar Schwarzengrund
0.01	517	517	-	439843	Salmonella enterica subsp. enterica serovar Schwarzengrund str. CVM19633
0.01	450	0	-	57045	Salmonella enterica subsp. enterica serovar Paratyphi B
0.01	450	450	-	1016998	Salmonella enterica subsp. enterica serovar Paratyphi B str. SPB7
0.01	428	426	-	54388	Salmonella enterica subsp. enterica serovar Paratyphi A
0	2	2	-	554290	Salmonella enterica subsp. enterica serovar Paratyphi A str. AKU_12601
0	263	261	-	90370	Salmonella enterica subsp. enterica serovar Typhi
0	1	1	-	209261	Salmonella enterica subsp. enterica serovar Typhi str. Ty2
0	1	1	-	1132507	Salmonella enterica subsp. enterica serovar Typhi str. P-stx-12
0	226	0	-	58096	Salmonella enterica subsp. enterica serovar Bareilly
0	226	226	-	1173427	Salmonella enterica subsp. enterica serovar Bareilly str. CFSAN000189
0	195	80	-	108619	Salmonella enterica subsp. enterica serovar Newport
0	115	115	-	877468	Salmonella enterica subsp. enterica serovar Newport str. USMARC-S3124.1
0	184	0	-	98360	Salmonella enterica subsp. enterica serovar Dublin
0	184	184	-	439851	Salmonella enterica subsp. enterica serovar Dublin str. CT_02021853
0	146	0	-	57046	Salmonella enterica subsp. enterica serovar Paratyphi C
0	146	146	-	476213	Salmonella enterica subsp. enterica serovar Paratyphi C str. RKS4594
0	91	0	-	600	Salmonella enterica subsp. enterica serovar Thompson
0	91	91	-	1064551	Salmonella enterica subsp. enterica serovar Thompson str. RM6836
0	71	0	-	119912	Salmonella enterica subsp. enterica serovar Choleraesuis
0	71	71	-	321314	Salmonella enterica subsp. enterica serovar Choleraesuis str. SC-B67
0	24	0	-	57743	Salmonella enterica subsp. enterica serovar Weltevreden
0	24	24	-	936157	Salmonella enterica subsp. enterica serovar Weltevreden str. 2007-60-3289-1
0	3	0	-	149539	Salmonella enterica subsp. enterica serovar Enteritidis
0	3	3	-	550537	Salmonella enterica subsp. enterica serovar Enteritidis str. P125109
0	1	0	-	594	Salmonella enterica subsp. enterica serovar Gallinarum
0	1	1	-	550538	Salmonella enterica subsp. enterica serovar Gallinarum str. 287/91
0	1	1	-	604	Salmonella enterica subsp. enterica serovar Gallinarum/pullorum
0	1	0	-	440524	Salmonella enterica subsp. enterica serovar 4,[5],12:i:-
0	1	1	-	866913	Salmonella enterica subsp. enterica serovar 4,[5],12:i:- str. 08-1736
0.07	4341	0	-	59203	Salmonella enterica subsp. arizonae
0.07	4341	0	-	41514	Salmonella enterica subsp. arizonae serovar 62:z4,z23:-
0.07	4341	4341	-	882884	Salmonella enterica subsp. arizonae serovar 62:z4,z23:- str. RSK2980
0.06	3379	2055	S	54736	Salmonella bongori
0.02	974	974	-	1197719	Salmonella bongori N268-08
0.01	350	350	-	218493	Salmonella bongori NCTC 12419
0.46	27024	4055	G	122277	Pectobacterium
0.23	13836	0	S	554	Pectobacterium carotovorum
0.23	13836	459	-	555	Pectobacterium carotovorum subsp. carotovorum
0.15	9081	9081	-	561230	Pectobacterium carotovorum subsp. carotovorum PC1
0.07	4296	4296	-	1218933	Pectobacterium carotovorum subsp. carotovorum PCC21
0.12	7113	0	S	29471	Pectobacterium atrosepticum
0.12	7113	7113	-	218491	Pectobacterium atrosepticum SCRI1043
0.03	1515	1515	S	1166016	Pectobacterium sp. SCC3193
0.01	505	0	S	55208	Pectobacterium wasabiae
0.01	505	505	-	561231	Pectobacterium wasabiae WPP163
0.4	23680	3935	G	413496	Cronobacter
0.24	14329	5746	S	28141	Cronobacter sakazakii
0.06	3763	3763	-	1401659	Cronobacter sakazakii CMCC 45402
0.03	1958	1958	-	290339	Cronobacter sakazakii ATCC BAA-894
0.02	1459	1459	-	956149	Cronobacter sakazakii SP291
0.02	1403	1403	-	1138308	Cronobacter sakazakii ES15
0.09	5416	0	S	413502	Cronobacter turicensis
0.09	5416	5416	-	693216	Cronobacter turicensis z3032
0.38	22231	0	G	84565	Sodalis
0.38	22231	0	S	63612	Sodalis glossinidius
0.38	22231	22231	-	343509	Sodalis glossinidius str. 'morsitans'
0.27	16028	3	G	544	Citrobacter
0.2	11725	0	S	67825	Citrobacter rodentium
0.2	11725	11725	-	637910	Citrobacter rodentium ICC168
0.07	4300	0	S	545	Citrobacter koseri
0.07	4300	4300	-	290338	Citrobacter koseri ATCC BAA-895
0.26	15653	1180	G	204037	Dickeya
0.2	12100	470	S	204038	Dickeya dadantii
0.07	4438	4438	-	590409	Dickeya dadantii Ech586
0.07	4392	4392	-	198628	Dickeya dadantii 3937
0.05	2800	2800	-	579405	Dickeya dadantii Ech703
0.04	2373	0	S	204042	Dickeya zeae
0.04	2373	2373	-	561229	Dickeya zeae Ech1591
0.25	14920	7273	G	34037	Rahnella
0.11	6317	0	S	34038	Rahnella aquatilis
0.11	6254	6254	-	745277	Rahnella aquatilis CIP 78.65 = ATCC 33071
0	63	63	-	1151116	Rahnella aquatilis HX2
0.02	1330	1330	S	741091	Rahnella sp. Y9602
0.15	8837	0	G	160674	Raoultella
0.15	8837	0	S	54291	Raoultella ornithinolytica
0.15	8837	8837	-	1286170	Raoultella ornithinolytica B6
0.12	6941	0	G	1335483	Shimwellia
0.12	6941	0	S	563	Shimwellia blattae
0.12	6941	6941	-	630626	Shimwellia blattae DSM 4481 = NBRC 105725
0.1	5745	20	G	626	Xenorhabdus
0.05	3155	0	S	40576	Xenorhabdus bovienii
0.05	3155	3155	-	406818	Xenorhabdus bovienii SS-2004
0.04	2570	0	S	628	Xenorhabdus nematophila
0.04	2570	2570	-	406817	Xenorhabdus nematophila ATCC 19061
0.08	5013	452	G	620	Shigella
0.02	1445	694	S	623	Shigella flexneri
0.01	736	736	-	591020	Shigella flexneri 2002017
0	11	0	-	373383	Shigella flexneri 5
0	11	11	-	373384	Shigella flexneri 5 str. 8401
0	4	0	-	42897	Shigella flexneri 2a
0	3	3	-	198214	Shigella flexneri 2a str. 301
0	1	1	-	198215	Shigella flexneri 2a str. 2457T
0.02	1329	516	S	624	Shigella sonnei
0.01	800	800	-	300269	Shigella sonnei Ss046
0	13	13	-	216599	Shigella sonnei 53G
0.02	1134	6	S	621	Shigella boydii
0.01	568	568	-	344609	Shigella boydii CDC 3083-94
0.01	560	560	-	300268	Shigella boydii Sb227
0.01	653	0	S	622	Shigella dysenteriae
0.01	653	653	-	300267	Shigella dysenteriae Sd197
0.08	4814	30	G	29487	Photorhabdus
0.05	3132	3132	S	291112	Photorhabdus asymbiotica
0.03	1652	0	S	29488	Photorhabdus luminescens
0.03	1652	0	-	141679	Photorhabdus luminescens subsp. laumondii
0.03	1652	1652	-	243265	Photorhabdus luminescens subsp. laumondii TTO1
0.06	3517	0	G	581	Morganella
0.06	3517	0	S	582	Morganella morganii
0.06	3517	0	-	180434	Morganella morganii subsp. morganii
0.06	3517	3517	-	1124991	Morganella morganii subsp. morganii KT
0.05	2675	0	G	32199	Buchnera
0.05	2675	1433	S	9	Buchnera aphidicola
0.02	1175	0	-	135842	Buchnera aphidicola (Baizongia pistaciae)
0.02	1175	1175	-	224915	Buchnera aphidicola str. Bp (Baizongia pistaciae)
0	22	0	-	261318	Buchnera aphidicola (Cinara cedri)
0	22	22	-	372461	Buchnera aphidicola BCc
0	14	14	-	118099	Buchnera aphidicola (Acyrthosiphon pisum)
0	14	14	-	261317	Buchnera aphidicola (Cinara tujafilina)
0	8	0	-	98794	Buchnera aphidicola (Schizaphis graminum)
0	8	8	-	198804	Buchnera aphidicola str. Sg (Schizaphis graminum)
0	7	0	-	118117	Buchnera aphidicola (Uroleucon ambrosiae)
0	7	7	-	1005057	Buchnera aphidicola str. Ua (Uroleucon ambrosiae)
0	2	0	-	668607	Buchnera aphidicola (Acyrthosiphon kondoi)
0	2	2	-	1005090	Buchnera aphidicola str. Ak (Acyrthosiphon kondoi)
0.03	1635	0	G	583	Proteus
0.03	1635	1484	S	584	Proteus mirabilis
0	132	132	-	529507	Proteus mirabilis HI4320
0	19	19	-	1266738	Proteus mirabilis BB2000
0.01	431	0	G	1048757	Candidatus Moranella
0.01	431	431	S	1048758	Candidatus Moranella endobia
0	134	0	G	51228	Wigglesworthia
0	134	1	S	51229	Wigglesworthia glossinidia
0	123	0	-	36868	Wigglesworthia glossinidia endosymbiont of Glossina morsitans
0	123	123	-	1142511	Wigglesworthia glossinidia endosymbiont of Glossina morsitans morsitans (Yale colony)
0	10	10	-	36870	Wigglesworthia glossinidia endosymbiont of Glossina brevipalpis
0	21	0	G	401618	Candidatus Riesia
0	21	0	S	401619	Candidatus Riesia pediculicola
0	21	21	-	515618	Candidatus Riesia pediculicola USDA
0.91	54173	17	O	135622	Alteromonadales
0.78	46469	2	F	72275	Alteromonadaceae
0.78	46191	3	G	226	Alteromonas
0.78	46082	25	S	28108	Alteromonas macleodii
0.78	45991	45991	-	1300257	Alteromonas macleodii str. 'Ionian Sea U8'
0	60	60	-	1004785	Alteromonas macleodii str. 'Black Sea 11'
0	5	5	-	1004787	Alteromonas macleodii str. 'Balearic Sea AD45'
0	1	1	-	314275	Alteromonas macleodii str. 'Deep ecotype'
0	106	106	S	715451	Alteromonas sp. SN2
0	162	2	G	2742	Marinobacter
0	124	0	S	1033846	Marinobacter adhaerens
0	124	124	-	225937	Marinobacter adhaerens HP15
0	23	1	S	2743	Marinobacter hydrocarbonoclasticus
0	18	18	-	351348	Marinobacter hydrocarbonoclasticus VT8
0	4	4	-	1163748	Marinobacter hydrocarbonoclasticus ATCC 49840
0	13	13	S	490759	Marinobacter sp. BSs20148
0	58	0	G	316625	Saccharophagus
0	58	0	S	86304	Saccharophagus degradans
0	58	58	-	203122	Saccharophagus degradans 2-40
0	56	0	G	89404	Glaciecola
0	45	0	S	300231	Glaciecola nitratireducens
0	45	45	-	1085623	Glaciecola nitratireducens FR1064
0	6	0	S	326544	Glaciecola psychrophila
0	6	6	-	1129794	Glaciecola psychrophila 170
0	5	5	S	983545	Glaciecola sp. 4H-3-7+YE-5
0.11	6235	0	F	267890	Shewanellaceae
0.11	6235	404	G	22	Shewanella
0.07	4126	183	S	62322	Shewanella baltica
0.07	3939	3939	-	325240	Shewanella baltica OS155
0	2	2	-	402882	Shewanella baltica OS185
0	1	1	-	407976	Shewanella baltica OS223
0	1	1	-	693974	Shewanella baltica BA175
0	254	0	S	70863	Shewanella oneidensis
0	254	254	-	211586	Shewanella oneidensis MR-1
0	238	0	S	24	Shewanella putrefaciens
0	234	234	-	399804	Shewanella putrefaciens 200
0	4	4	-	319224	Shewanella putrefaciens CN-32
0	225	0	S	60961	Shewanella woodyi
0	225	225	-	392500	Shewanella woodyi ATCC 51908
0	218	0	S	70864	Shewanella pealeana
0	218	218	-	398579	Shewanella pealeana ATCC 700345
0	173	0	S	60478	Shewanella amazonensis
0	173	173	-	326297	Shewanella amazonensis SB2B
0	152	0	S	359303	Shewanella loihica
0	152	152	-	323850	Shewanella loihica PV-4
0	149	0	S	271097	Shewanella sediminis
0	149	149	-	425104	Shewanella sediminis HAW-EB3
0	125	0	S	192073	Shewanella denitrificans
0	125	125	-	318161	Shewanella denitrificans OS217
0	114	0	S	60217	Shewanella violacea
0	114	114	-	637905	Shewanella violacea DSS12
0	13	13	S	94122	Shewanella sp. ANA-3
0	13	0	S	271098	Shewanella halifaxensis
0	13	13	-	458817	Shewanella halifaxensis HAW-EB4
0	13	0	S	404011	Shewanella piezotolerans
0	13	13	-	225849	Shewanella piezotolerans WP3
0	8	8	S	60480	Shewanella sp. MR-4
0	6	0	S	56812	Shewanella frigidimarina
0	6	6	-	318167	Shewanella frigidimarina NCIMB 400
0	4	4	S	60481	Shewanella sp. MR-7
0.01	876	0	F	267892	Ferrimonadaceae
0.01	876	0	G	44011	Ferrimonas
0.01	876	0	S	44012	Ferrimonas balearica
0.01	876	876	-	550540	Ferrimonas balearica DSM 9799
0	225	0	F	267888	Pseudoalteromonadaceae
0	225	18	G	53246	Pseudoalteromonas
0	117	117	S	234831	Pseudoalteromonas sp. SM9913
0	70	0	S	288	Pseudoalteromonas atlantica
0	70	70	-	342610	Pseudoalteromonas atlantica T6c
0	20	0	S	228	Pseudoalteromonas haloplanktis
0	20	20	-	326442	Pseudoalteromonas haloplanktis TAC125
0	171	0	F	267893	Idiomarinaceae
0	171	0	G	135575	Idiomarina
0	171	171	S	135577	Idiomarina loihiensis
0	148	0	F	267894	Psychromonadaceae
0	148	2	G	67572	Psychromonas
0	133	133	S	314282	Psychromonas sp. CNPT3
0	13	0	S	357794	Psychromonas ingrahamii
0	13	13	-	357804	Psychromonas ingrahamii 37
0	19	0	F	267889	Colwelliaceae
0	19	0	G	28228	Colwellia
0	19	0	S	28229	Colwellia psychrerythraea
0	19	19	-	167879	Colwellia psychrerythraea 34H
0	13	0	-	256005	Alteromonadales genera incertae sedis
0	13	0	G	2425	Teredinibacter
0	13	0	S	2426	Teredinibacter turnerae
0	13	13	-	377629	Teredinibacter turnerae T7901
0.1	6187	0	O	72274	Pseudomonadales
0.09	5622	11	F	135621	Pseudomonadaceae
0.09	5601	651	G	286	Pseudomonas
0.03	1494	160	-	136843	Pseudomonas fluorescens group
0.02	1116	1	S	294	Pseudomonas fluorescens
0.01	813	813	-	205922	Pseudomonas fluorescens Pf0-1
0	166	166	-	1037911	Pseudomonas fluorescens A506
0	90	90	-	216595	Pseudomonas fluorescens SBW25
0	46	46	-	1114970	Pseudomonas fluorescens F113
0	131	101	S	380021	Pseudomonas protegens
0	30	30	-	220664	Pseudomonas protegens Pf-5
0	87	0	S	200451	Pseudomonas poae
0	87	87	-	1282356	Pseudomonas poae RE*1-1-14
0.02	1336	267	-	136845	Pseudomonas putida group
0.02	990	113	S	303	Pseudomonas putida
0	239	239	-	1331671	Pseudomonas putida H8234
0	201	201	-	76869	Pseudomonas putida GB-1
0	146	146	-	1211579	Pseudomonas putida NBRC 14164
0	134	134	-	390235	Pseudomonas putida W619
0	76	76	-	160488	Pseudomonas putida KT2440
0	76	76	-	1042876	Pseudomonas putida S16
0	3	3	-	1215088	Pseudomonas putida HB3267
0	1	1	-	231023	Pseudomonas putida ND6
0	1	1	-	931281	Pseudomonas putida BIRD-1
0	79	0	S	47880	Pseudomonas fulva
0	79	79	-	743720	Pseudomonas fulva 12-X
0.01	602	1	-	136841	Pseudomonas aeruginosa group
0.01	332	1	S	300	Pseudomonas mendocina
0.01	329	329	-	1001585	Pseudomonas mendocina NK-01
0	2	2	-	399739	Pseudomonas mendocina ymp
0	266	3	S	287	Pseudomonas aeruginosa
0	189	189	-	1415629	Pseudomonas aeruginosa MTB-1
0	64	64	-	381754	Pseudomonas aeruginosa PA7
0	5	5	-	1352355	Pseudomonas aeruginosa c7447m
0	4	4	-	1089456	Pseudomonas aeruginosa NCGM2.S1
0	1	1	-	1340851	Pseudomonas aeruginosa RP73
0	3	0	S	53412	Pseudomonas resinovorans
0	3	3	-	1245471	Pseudomonas resinovorans NBRC 106553
0.01	444	108	-	136849	Pseudomonas syringae group
0	185	0	-	251698	Pseudomonas syringae group genomosp. 2
0	185	0	S	29438	Pseudomonas savastanoi
0	185	0	-	319	Pseudomonas syringae pv. phaseolicola
0	185	185	-	264730	Pseudomonas syringae pv. phaseolicola 1448A
0	78	0	S	251701	Pseudomonas syringae group genomosp. 3
0	78	0	-	323	Pseudomonas syringae pv. tomato
0	78	78	-	223283	Pseudomonas syringae pv. tomato str. DC3000
0	73	0	-	251695	Pseudomonas syringae group genomosp. 1
0	73	0	S	317	Pseudomonas syringae
0	73	0	-	321	Pseudomonas syringae pv. syringae
0	73	73	-	205918	Pseudomonas syringae pv. syringae B728a
0.01	329	329	S	69328	Pseudomonas sp. VLB120
0	223	0	-	136846	Pseudomonas stutzeri group
0	223	0	-	578833	Pseudomonas stutzeri subgroup
0	223	64	S	316	Pseudomonas stutzeri
0	141	141	-	644801	Pseudomonas stutzeri RCH2
0	10	10	-	1196835	Pseudomonas stutzeri CCUG 29243
0	7	7	-	1123519	Pseudomonas stutzeri DSM 10701
0	1	1	-	996285	Pseudomonas stutzeri DSM 4166
0	163	163	S	1207075	Pseudomonas sp. UW4
0	127	0	S	312306	Pseudomonas entomophila
0	127	127	-	384676	Pseudomonas entomophila L48
0	124	0	S	930166	Pseudomonas brassicacearum
0	124	0	-	86264	Pseudomonas brassicacearum subsp. brassicacearum
0	124	124	-	994484	Pseudomonas brassicacearum subsp. brassicacearum NFM421
0	105	105	S	1415630	Pseudomonas sp. TKP
0	3	0	-	136844	Pseudomonas pertucinogena group
0	3	0	S	43306	Pseudomonas denitrificans
0	3	3	-	1294143	Pseudomonas denitrificans ATCC 13867
0	9	0	G	10	Cellvibrio
0	9	0	S	155077	Cellvibrio japonicus
0	9	9	-	498211	Cellvibrio japonicus Ueda107
0	1	0	-	351	Azotobacter group
0	1	0	G	352	Azotobacter
0	1	1	S	354	Azotobacter vinelandii
0.01	565	4	F	468	Moraxellaceae
0.01	508	7	G	497	Psychrobacter
0	263	263	S	571800	Psychrobacter sp. G
0	237	237	S	349106	Psychrobacter sp. PRwf-1
0	1	0	S	334543	Psychrobacter arcticus
0	1	1	-	259536	Psychrobacter arcticus 273-4
0	31	0	G	469	Acinetobacter
0	18	2	-	909768	Acinetobacter calcoaceticus/baumannii complex
0	15	3	S	470	Acinetobacter baumannii
0	7	7	-	1100841	Acinetobacter baumannii TYTH-1
0	3	3	-	509170	Acinetobacter baumannii SDF
0	1	1	-	400667	Acinetobacter baumannii ATCC 17978
0	1	1	-	696749	Acinetobacter baumannii 1656-2
0	1	0	S	471	Acinetobacter calcoaceticus
0	1	1	-	871585	Acinetobacter calcoaceticus PHEA-2
0	10	10	S	62977	Acinetobacter sp. ADP1
0	3	0	S	1148157	Acinetobacter oleivorans
0	3	3	-	436717	Acinetobacter oleivorans DR1
0	22	0	G	475	Moraxella
0	22	0	-	46226	Branhamella
0	22	0	S	480	Moraxella catarrhalis
0	22	22	-	749219	Moraxella catarrhalis RH4
0.06	3448	0	O	135624	Aeromonadales
0.06	3448	1	F	84642	Aeromonadaceae
0.04	2599	211	G	642	Aeromonas
0.02	962	38	S	644	Aeromonas hydrophila
0.01	753	753	-	1288394	Aeromonas hydrophila ML09-119
0	171	0	-	196023	Aeromonas hydrophila subsp. hydrophila
0	171	171	-	380703	Aeromonas hydrophila subsp. hydrophila ATCC 7966
0.02	943	0	S	654	Aeromonas veronii
0.02	943	943	-	998088	Aeromonas veronii B565
0.01	483	0	S	645	Aeromonas salmonicida
0.01	483	0	-	29491	Aeromonas salmonicida subsp. salmonicida
0.01	483	483	-	382245	Aeromonas salmonicida subsp. salmonicida A449
0.01	426	0	G	129577	Oceanimonas
0.01	426	426	S	511062	Oceanimonas sp. GK1
0.01	422	0	G	43947	Tolumonas
0.01	422	0	S	43948	Tolumonas auensis
0.01	422	422	-	595494	Tolumonas auensis DSM 9187
0.04	2163	0	O	135623	Vibrionales
0.04	2163	25	F	641	Vibrionaceae
0.03	1757	113	G	662	Vibrio
0.01	601	0	S	29494	Vibrio furnissii
0.01	601	601	-	903510	Vibrio furnissii NCTC 11218
0.01	372	7	-	717610	Vibrio harveyi group
0	176	89	S	670	Vibrio parahaemolyticus
0	82	82	-	1211705	Vibrio parahaemolyticus BB22OP
0	5	0	-	1338031	Vibrio parahaemolyticus O1:K33
0	5	5	-	1338032	Vibrio parahaemolyticus O1:K33 str. CDC_K4557
0	159	0	S	680	Vibrio campbellii
0	159	159	-	338187	Vibrio campbellii ATCC BAA-1116
0	30	0	S	663	Vibrio alginolyticus
0	30	30	-	1219076	Vibrio alginolyticus NBRC 15630 = ATCC 17749
0	192	182	S	672	Vibrio vulnificus
0	4	4	-	196600	Vibrio vulnificus YJ016
0	4	4	-	216895	Vibrio vulnificus CMCP6
0	2	2	-	914127	Vibrio vulnificus MO6-24/O
0	188	109	S	666	Vibrio cholerae
0	70	70	-	935297	Vibrio cholerae LMA3984-4
0	5	3	-	127906	Vibrio cholerae O1
0	1	0	-	686	Vibrio cholerae O1 biovar El Tor
0	1	1	-	243277	Vibrio cholerae O1 biovar El Tor str. N16961
0	1	1	-	1134456	Vibrio cholerae IEC224
0	3	3	-	579112	Vibrio cholerae M66-2
0	1	1	-	345073	Vibrio cholerae O395
0	126	0	S	212663	Vibrio tasmaniensis
0	126	126	-	575788	Vibrio tasmaniensis LGP32
0	76	76	S	28173	Vibrio nigripulchritudo
0	63	63	S	1116375	Vibrio sp. EJY3
0	24	0	S	55601	Vibrio anguillarum
0	24	24	-	42323	Listonella anguillarum serovar O1
0	2	2	S	150340	Vibrio sp. Ex25
0	230	83	G	511678	Aliivibrio
0	125	27	S	668	Aliivibrio fischeri
0	95	95	-	312309	Vibrio fischeri ES114
0	3	3	-	388396	Vibrio fischeri MJ11
0	22	0	S	40269	Aliivibrio salmonicida
0	22	22	-	316275	Aliivibrio salmonicida LFI1238
0	151	0	G	657	Photobacterium
0	151	0	S	74109	Photobacterium profundum
0	151	151	-	298386	Photobacterium profundum SS9
0.03	1825	0	O	135625	Pasteurellales
0.03	1825	240	F	712	Pasteurellaceae
0.01	416	1	G	724	Haemophilus
0	247	32	S	727	Haemophilus influenzae
0	192	192	-	866630	Haemophilus influenzae F3031
0	11	11	-	1334187	Haemophilus influenzae KR494
0	6	6	-	374930	Haemophilus influenzae PittEE
0	2	2	-	935897	Haemophilus influenzae F3047
0	1	1	-	262727	Haemophilus influenzae R2846
0	1	1	-	262728	Haemophilus influenzae R2866
0	1	1	-	374931	Haemophilus influenzae PittGG
0	1	1	-	862964	Haemophilus influenzae 10810
0	131	0	S	729	Haemophilus parainfluenzae
0	131	131	-	862965	Haemophilus parainfluenzae T3T1
0	32	18	S	738	Haemophilus parasuis
0	7	7	-	557723	Haemophilus parasuis SH0165
0	7	7	-	1322346	Haemophilus parasuis ZJ0906
0	5	0	S	730	Haemophilus ducreyi
0	5	5	-	233412	Haemophilus ducreyi 35000HP
0	292	0	G	155493	Gallibacterium
0	292	0	S	750	Gallibacterium anatis
0	292	292	-	1005058	Gallibacterium anatis UMN179
0	288	0	G	416916	Aggregatibacter
0	187	0	S	732	Aggregatibacter aphrophilus
0	187	187	-	634176	Aggregatibacter aphrophilus NJ8700
0	101	94	S	714	Aggregatibacter actinomycetemcomitans
0	5	5	-	754507	Aggregatibacter actinomycetemcomitans ANH9381
0	2	2	-	694569	Aggregatibacter actinomycetemcomitans D7S-1
0	274	0	G	745	Pasteurella
0	274	267	S	747	Pasteurella multocida
0	7	2	-	44283	Pasteurella multocida subsp. multocida
0	4	4	-	584721	Pasteurella multocida subsp. multocida str. 3480
0	1	1	-	1132496	Pasteurella multocida subsp. multocida str. HN06
0	262	0	G	713	Actinobacillus
0	190	84	S	715	Actinobacillus pleuropneumoniae
0	103	0	-	434270	Actinobacillus pleuropneumoniae serovar 3
0	103	103	-	434271	Actinobacillus pleuropneumoniae serovar 3 str. JL03
0	2	0	-	209841	Actinobacillus pleuropneumoniae serovar 7
0	2	2	-	537457	Actinobacillus pleuropneumoniae serovar 7 str. AP76
0	1	0	-	44294	Actinobacillus pleuropneumoniae serovar 5
0	1	1	-	416269	Actinobacillus pleuropneumoniae serovar 5b str. L20
0	63	0	S	716	Actinobacillus suis
0	63	63	-	696748	Actinobacillus suis H91-0380
0	9	0	S	67854	Actinobacillus succinogenes
0	9	9	-	339671	Actinobacillus succinogenes 130Z
0	34	0	G	476528	Bibersteinia
0	34	0	S	47735	Bibersteinia trehalosi
0	34	34	-	1171377	Bibersteinia trehalosi USDA-ARS-USMARC-192
0	8	0	G	75984	Mannheimia
0	8	8	S	75985	Mannheimia haemolytica
0	7	0	G	214906	Histophilus
0	7	3	S	731	Histophilus somni
0	4	4	-	228400	Haemophilus somnus 2336
0	4	0	G	697331	Basfia
0	4	0	S	157673	[Mannheimia] succiniciproducens
0	4	4	-	221988	Mannheimia succiniciproducens MBEL55E
0.02	1332	7	O	135619	Oceanospirillales
0.01	759	0	F	28256	Halomonadaceae
0.01	387	0	G	2745	Halomonas
0.01	387	0	S	2746	Halomonas elongata
0.01	387	387	-	768066	Halomonas elongata DSM 2581
0	215	0	G	42054	Chromohalobacter
0	215	0	S	158080	Chromohalobacter salexigens
0	215	215	-	290398	Chromohalobacter salexigens DSM 3043
0	157	0	-	114403	Zymobacter group
0	153	0	G	114185	Candidatus Carsonella
0	153	10	S	114186	Candidatus Carsonella ruddii
0	44	0	-	134277	primary endosymbiont of Heteropsylla cubana
0	44	44	-	1202538	Candidatus Carsonella ruddii HC isolate Thao2000
0	37	37	-	1202537	Candidatus Carsonella ruddii CS isolate Thao2000
0	20	20	-	1202540	Candidatus Carsonella ruddii PC isolate NHV
0	17	17	-	1202536	Candidatus Carsonella ruddii CE isolate Thao2000
0	14	14	-	1202539	Candidatus Carsonella ruddii HT isolate Thao2000
0	11	11	-	387662	Candidatus Carsonella ruddii PV
0	4	0	-	114399	whitefly endosymbionts
0	4	0	G	235572	Candidatus Portiera
0	4	2	S	91844	Candidatus Portiera aleyrodidarum
0	1	1	-	1206109	Candidatus Portiera aleyrodidarum BT-B-HRs
0	1	1	-	1239881	Candidatus Portiera aleyrodidarum BT-QVLC
0	272	0	F	224379	Hahellaceae
0	272	0	G	158481	Hahella
0	272	0	S	158327	Hahella chejuensis
0	272	272	-	349521	Hahella chejuensis KCTC 2396
0	173	1	F	224372	Alcanivoracaceae
0	106	2	G	59753	Alcanivorax
0	89	0	S	285091	Alcanivorax dieselolei
0	89	89	-	930169	Alcanivorax dieselolei B5
0	15	0	S	59754	Alcanivorax borkumensis
0	15	15	-	393595	Alcanivorax borkumensis SK2
0	66	0	G	261963	Kangiella
0	66	0	S	261964	Kangiella koreensis
0	66	66	-	523791	Kangiella koreensis DSM 16069
0	121	0	F	135620	Oceanospirillaceae
0	118	5	G	28253	Marinomonas
0	67	67	S	400668	Marinomonas sp. MWYL1
0	44	0	S	936476	Marinomonas posidonica
0	44	44	-	491952	Marinomonas posidonica IVIA-Po-181
0	2	0	S	119864	Marinomonas mediterranea
0	2	2	-	717774	Marinomonas mediterranea MMB-1
0	3	0	G	187492	Thalassolituus
0	3	0	S	187493	Thalassolituus oleivorans
0	3	3	-	1298593	Thalassolituus oleivorans MIL-1
0.02	1145	0	O	135614	Xanthomonadales
0.02	1145	1	F	32033	Xanthomonadaceae
0.01	611	0	G	2370	Xylella
0.01	611	159	S	2371	Xylella fastidiosa
0	239	239	-	405440	Xylella fastidiosa M12
0	211	211	-	160492	Xylella fastidiosa 9a5c
0	2	0	-	644356	Xylella fastidiosa subsp. fastidiosa
0	2	2	-	788929	Xylella fastidiosa subsp. fastidiosa GB514
0.01	344	1	G	338	Xanthomonas
0	136	0	S	366650	Xanthomonas alfalfae
0	136	0	-	189396	Xanthomonas alfalfae subsp. citrumelonis
0	136	136	-	981368	Xanthomonas axonopodis pv. citrumelo F1
0	107	7	S	339	Xanthomonas campestris
0	79	0	-	359385	Xanthomonas campestris pv. raphani
0	79	79	-	990315	Xanthomonas campestris pv. raphani 756C
0	21	2	-	340	Xanthomonas campestris pv. campestris
0	12	12	-	509169	Xanthomonas campestris pv. campestris str. B100
0	7	7	-	314565	Xanthomonas campestris pv. campestris str. 8004
0	68	0	S	456327	Xanthomonas euvesicatoria
0	68	68	-	316273	Xanthomonas campestris pv. vesicatoria str. 85-10
0	17	0	-	643453	Xanthomonas citri group
0	16	0	S	346	Xanthomonas citri
0	16	0	-	611301	Xanthomonas citri subsp. citri
0	16	16	-	1137651	Xanthomonas citri subsp. citri Aw12879
0	1	0	S	366648	Xanthomonas fuscans
0	1	1	-	366649	Xanthomonas fuscans subsp. fuscans
0	14	0	S	29447	Xanthomonas albilineans
0	14	14	-	380358	Xanthomonas albilineans GPE PC73
0	1	0	S	347	Xanthomonas oryzae
0	1	0	-	64187	Xanthomonas oryzae pv. oryzae
0	1	1	-	342109	Xanthomonas oryzae pv. oryzae MAFF 311018
0	112	0	G	40323	Stenotrophomonas
0	112	0	-	995085	Stenotrophomonas maltophilia group
0	112	106	S	40324	Stenotrophomonas maltophilia
0	2	2	-	868597	Stenotrophomonas maltophilia JV3
0	2	2	-	1163399	Stenotrophomonas maltophilia D457
0	1	1	-	391008	Stenotrophomonas maltophilia R551-3
0	1	1	-	522373	Stenotrophomonas maltophilia K279a
0	66	0	G	70411	Frateuria
0	66	0	S	81475	Frateuria aurantia
0	66	66	-	767434	Frateuria aurantia DSM 6220
0	10	0	G	83618	Pseudoxanthomonas
0	5	0	S	314722	Pseudoxanthomonas suwonensis
0	5	5	-	743721	Pseudoxanthomonas suwonensis 11-1
0	5	0	S	415229	Pseudoxanthomonas spadix
0	5	5	-	1045855	Pseudoxanthomonas spadix BD-a59
0	1	0	G	75309	Rhodanobacter
0	1	1	S	666685	Rhodanobacter denitrificans
0.01	463	0	O	135613	Chromatiales
0.01	313	1	F	1046	Chromatiaceae
0	183	1	G	1227	Nitrosococcus
0	102	0	S	473531	Nitrosococcus watsonii
0	102	102	-	105559	Nitrosococcus watsonii C-113
0	80	0	S	133539	Nitrosococcus halophilus
0	80	80	-	472759	Nitrosococcus halophilus Nc 4
0	125	0	G	85072	Allochromatium
0	125	0	S	1049	Allochromatium vinosum
0	125	125	-	572477	Allochromatium vinosum DSM 180
0	3	0	G	156885	Thioflavicoccus
0	3	0	S	80679	Thioflavicoccus mobilis
0	3	3	-	765912	Thioflavicoccus mobilis 8321
0	1	0	G	13724	Thiocystis
0	1	0	S	73141	Thiocystis violascens
0	1	1	-	765911	Thiocystis violascens DSM 198
0	144	1	F	72276	Ectothiorhodospiraceae
0	86	0	G	106633	Thioalkalivibrio
0	46	0	S	186931	Thioalkalivibrio nitratireducens
0	46	46	-	1255043	Thioalkalivibrio nitratireducens DSM 14787
0	25	0	S	1033854	Thioalkalivibrio sulfidiphilus
0	25	25	-	396588	Thioalkalivibrio sulfidiphilus HL-EbGr7
0	15	15	S	396595	Thioalkalivibrio sp. K90mix
0	35	0	G	85108	Halorhodospira
0	35	0	S	1053	Halorhodospira halophila
0	35	35	-	349124	Halorhodospira halophila SL1
0	13	0	G	1335745	Spiribacter
0	12	12	S	1335757	Spiribacter sp. UAH-SP71
0	1	0	S	1335746	Spiribacter salinus
0	1	1	-	1260251	Spiribacter salinus M19-40
0	9	0	G	133193	Alkalilimnicola
0	9	0	S	351052	Alkalilimnicola ehrlichii
0	9	9	-	187272	Alkalilimnicola ehrlichii MLHE-1
0	6	0	F	255526	Halothiobacillaceae
0	6	0	G	109262	Halothiobacillus
0	6	0	S	927	Halothiobacillus neapolitanus
0	6	6	-	555778	Halothiobacillus neapolitanus c2
0	277	0	O	225057	Acidithiobacillales
0	277	0	F	225058	Acidithiobacillaceae
0	277	0	G	119977	Acidithiobacillus
0	152	152	S	920	Acidithiobacillus ferrooxidans
0	125	0	S	33059	Acidithiobacillus caldus
0	125	125	-	990288	Acidithiobacillus caldus SM-1
0	209	0	-	118884	unclassified Gammaproteobacteria
0	176	0	-	33811	unclassified Gammaproteobacteria (miscellaneous)
0	176	176	S	83406	gamma proteobacterium HdN1
0	15	0	G	447467	Simiduia
0	15	0	S	447471	Simiduia agarivorans
0	15	15	-	1117647	Simiduia agarivorans SA1 = DSM 21679
0	14	3	-	32036	sulfur-oxidizing symbionts
0	11	0	S	410330	Calyptogena okutanii thioautotrophic gill symbiont
0	11	11	-	412965	Candidatus Vesicomyosocius okutanii HA
0	4	0	-	198346	Candidatus Baumannia
0	4	0	S	186490	Candidatus Baumannia cicadellinicola
0	4	4	-	374463	Baumannia cicadellinicola str. Hc (Homalodisca coagulata)
0	141	0	O	72273	Thiotrichales
0	117	3	F	135616	Piscirickettsiaceae
0	101	1	G	40222	Methylophaga
0	79	79	S	754477	Methylophaga frappieri
0	21	21	S	754476	Methylophaga nitratireducenticrescens
0	10	0	G	92244	Thioalkalimicrobium
0	10	0	S	147268	Thioalkalimicrobium cyclicum
0	10	10	-	717773	Thioalkalimicrobium cyclicum ALM1
0	2	0	G	933	Thiomicrospira
0	2	0	S	39765	Thiomicrospira crunogena
0	2	2	-	317025	Thiomicrospira crunogena XCL-2
0	1	1	G	34067	Cycloclasticus
0	24	0	F	34064	Francisellaceae
0	24	3	G	262	Francisella
0	11	2	S	263	Francisella tularensis
0	8	0	-	264	Francisella tularensis subsp. novicida
0	5	5	-	984129	Francisella cf. novicida Fx1
0	3	3	-	401614	Francisella tularensis subsp. novicida U112
0	1	0	-	119857	Francisella tularensis subsp. holarctica
0	1	1	-	393011	Francisella tularensis subsp. holarctica OSU18
0	6	0	S	657445	Francisella noatunensis
0	6	6	-	299583	Francisella noatunensis subsp. orientalis
0	4	0	S	28110	Francisella philomiragia
0	4	4	-	484022	Francisella philomiragia subsp. philomiragia ATCC 25017
0	87	0	O	135618	Methylococcales
0	87	0	F	403	Methylococcaceae
0	56	0	G	416	Methylomonas
0	56	0	S	421	Methylomonas methanica
0	56	56	-	857087	Methylomonas methanica MC09
0	22	0	G	413	Methylococcus
0	22	0	S	414	Methylococcus capsulatus
0	22	22	-	243233	Methylococcus capsulatus str. Bath
0	9	0	G	39773	Methylomicrobium
0	9	0	S	271065	Methylomicrobium alcaliphilum
0	9	9	-	1091494	Methylomicrobium alcaliphilum 20Z
0	18	0	O	118969	Legionellales
0	11	0	F	118968	Coxiellaceae
0	11	0	G	776	Coxiella
0	11	11	S	777	Coxiella burnetii
0	7	0	F	444	Legionellaceae
0	7	0	G	445	Legionella
0	5	0	S	446	Legionella pneumophila
0	5	5	-	91891	Legionella pneumophila subsp. pneumophila
0	2	0	S	450	Legionella longbeachae
0	2	2	-	661367	Legionella longbeachae NSW150
0	3	0	O	135615	Cardiobacteriales
0	3	0	F	868	Cardiobacteriaceae
0	3	0	G	869	Dichelobacter
0	3	0	S	870	Dichelobacter nodosus
0	3	3	-	246195	Dichelobacter nodosus VCS1703A
0.83	49033	22	C	28216	Betaproteobacteria
0.82	48373	87	O	80840	Burkholderiales
0.77	45538	0	F	506	Alcaligenaceae
0.77	45337	0	G	222	Achromobacter
0.77	45337	75	S	85698	Achromobacter xylosoxidans
0.76	45194	45194	-	1216976	Achromobacter xylosoxidans NBRC 15126 = ATCC 27061
0	63	63	-	762376	Achromobacter xylosoxidans A8
0	5	5	-	1167634	Achromobacter xylosoxidans NH44784-1996
0	188	6	G	517	Bordetella
0	168	0	S	521	Bordetella avium
0	168	168	-	360910	Bordetella avium 197N
0	9	0	S	518	Bordetella bronchiseptica
0	9	9	-	257310	Bordetella bronchiseptica RB50
0	5	0	S	94624	Bordetella petrii
0	5	5	-	340100	Bordetella petrii DSM 12804
0	7	0	G	305976	Pusillimonas
0	7	7	S	1007105	Pusillimonas sp. T7-7
0	4	0	G	29574	Taylorella
0	3	0	S	29575	Taylorella equigenitalis
0	2	2	-	743973	Taylorella equigenitalis ATCC 35865
0	1	1	-	1091497	Taylorella equigenitalis 14/56
0	1	1	S	84590	Taylorella asinigenitalis
0	2	0	G	290425	Advenella
0	2	0	S	310575	Advenella kashmirensis
0	2	2	-	1036672	Advenella kashmirensis WT001
0.04	2147	5	F	119060	Burkholderiaceae
0.02	1477	267	G	32008	Burkholderia
0.01	445	37	-	111527	pseudomallei group
0.01	318	59	S	13373	Burkholderia mallei
0	254	254	-	320389	Burkholderia mallei NCTC 10247
0	5	5	-	412022	Burkholderia mallei NCTC 10229
0	86	0	S	28450	Burkholderia pseudomallei
0	84	84	-	320372	Burkholderia pseudomallei 1710b
0	1	1	-	1229785	Burkholderia pseudomallei BPC006
0	1	1	-	1335307	Burkholderia pseudomallei MSHR305
0	4	0	S	57975	Burkholderia thailandensis
0	2	2	-	271848	Burkholderia thailandensis E264
0	2	2	-	1249661	Burkholderia thailandensis MSMB121
0	224	0	S	337	Burkholderia glumae
0	224	224	-	626418	Burkholderia glumae BGR1
0	183	171	-	87882	Burkholderia cepacia complex
0	4	1	S	152480	Burkholderia ambifaria
0	2	2	-	339670	Burkholderia ambifaria AMMD
0	1	1	-	398577	Burkholderia ambifaria MC40-6
0	3	0	S	87883	Burkholderia multivorans
0	3	3	-	395019	Burkholderia multivorans ATCC 17616
0	2	1	S	95486	Burkholderia cenocepacia
0	1	1	-	216591	Burkholderia cenocepacia J2315
0	1	0	S	292	Burkholderia cepacia
0	1	1	-	1009846	Burkholderia cepacia GG4
0	1	0	S	60552	Burkholderia vietnamiensis
0	1	1	-	269482	Burkholderia vietnamiensis G4
0	1	1	S	482957	Burkholderia lata
0	107	0	S	36873	Burkholderia xenovorans
0	107	107	-	266265	Burkholderia xenovorans LB400
0	93	0	S	252970	Burkholderia phenoliruptrix
0	93	93	-	1229205	Burkholderia phenoliruptrix BR3459a
0	87	0	S	412963	Burkholderia rhizoxinica
0	87	87	-	882378	Burkholderia rhizoxinica HKI 454
0	30	0	S	28095	Burkholderia gladioli
0	30	30	-	999541	Burkholderia gladioli BSR3
0	18	0	S	261302	Burkholderia phytofirmans
0	18	18	-	398527	Burkholderia phytofirmans PsJN
0	15	15	S	640512	Burkholderia sp. CCGE1003
0	5	5	S	758793	Burkholderia sp. RPE64
0	2	2	S	1097668	Burkholderia sp. YI23
0	1	0	S	148447	Burkholderia phymatum
0	1	1	-	391038	Burkholderia phymatum STM815
0.01	457	2	G	106589	Cupriavidus
0	258	135	S	106590	Cupriavidus necator
0	121	121	-	1042878	Cupriavidus necator N-1
0	2	2	-	381666	Ralstonia eutropha H16
0	121	0	S	119219	Cupriavidus metallidurans
0	121	121	-	266264	Cupriavidus metallidurans CH34
0	75	0	S	164546	Cupriavidus taiwanensis
0	75	75	-	977880	Cupriavidus taiwanensis LMG 19424
0	1	0	S	248026	Cupriavidus pinatubonensis
0	1	1	-	264198	Ralstonia eutropha JMP134
0	203	0	G	48736	Ralstonia
0	114	3	S	305	Ralstonia solanacearum
0	111	111	-	859656	Ralstonia solanacearum CFBP2957
0	89	2	S	329	Ralstonia pickettii
0	72	72	-	428406	Ralstonia pickettii 12D
0	12	12	-	402626	Ralstonia pickettii 12J
0	3	3	-	1366050	Ralstonia pickettii DTP0602
0	4	0	G	93217	Pandoraea
0	4	4	S	1380774	Pandoraea sp. RB-44
0	1	0	G	44013	Polynucleobacter
0	1	0	S	576610	Polynucleobacter necessarius
0	1	0	-	44014	Polynucleobacter necessarius subsp. necessarius
0	1	1	-	452638	Polynucleobacter necessarius subsp. necessarius STIR1
0.01	324	6	F	80864	Comamonadaceae
0	170	0	G	1436289	Candidatus Symbiobacter
0	170	0	S	1436290	Candidatus Symbiobacter mobilis
0	170	170	-	946483	Candidatus Symbiobacter mobilis CR
0	29	0	G	34072	Variovorax
0	29	3	S	34073	Variovorax paradoxus
0	15	15	-	595537	Variovorax paradoxus EPS
0	7	7	-	543728	Variovorax paradoxus S110
0	4	4	-	1246301	Variovorax paradoxus B4
0	28	0	G	364316	Verminephrobacter
0	28	0	S	364317	Verminephrobacter eiseniae
0	28	28	-	391735	Verminephrobacter eiseniae EF01-2
0	24	0	G	52972	Polaromonas
0	19	0	S	216465	Polaromonas naphthalenivorans
0	19	19	-	365044	Polaromonas naphthalenivorans CJ2
0	5	5	S	296591	Polaromonas sp. JS666
0	23	19	G	80865	Delftia
0	3	0	S	80866	Delftia acidovorans
0	3	3	-	398578	Delftia acidovorans SPH-1
0	1	1	S	742013	Delftia sp. Cs1-4
0	19	0	G	174951	Ramlibacter
0	19	0	S	94132	Ramlibacter tataouinensis
0	19	19	-	365046	Ramlibacter tataouinensis TTB310
0	9	0	G	283	Comamonas
0	9	0	S	285	Comamonas testosteroni
0	9	0	-	543891	Comamonas testosteroni CNB-1
0	9	9	-	688245	Comamonas testosteroni CNB-2
0	9	1	G	12916	Acidovorax
0	3	3	S	358220	Acidovorax sp. KKS102
0	2	0	S	80867	Acidovorax avenae
0	2	0	-	80870	Acidovorax avenae subsp. avenae
0	2	2	-	643561	Acidovorax avenae subsp. avenae ATCC 19860
0	2	2	S	232721	Acidovorax sp. JS42
0	1	0	S	80869	Acidovorax citrulli
0	1	1	-	397945	Acidovorax citrulli AAC00-1
0	4	0	G	28065	Rhodoferax
0	4	0	S	192843	Rhodoferax ferrireducens
0	4	4	-	338969	Rhodoferax ferrireducens T118
0	3	0	G	201096	Alicycliphilus
0	3	1	S	179636	Alicycliphilus denitrificans
0	2	2	-	596153	Alicycliphilus denitrificans BC
0	258	3	F	75682	Oxalobacteraceae
0	167	0	G	202907	Collimonas
0	167	0	S	158899	Collimonas fungivorans
0	167	167	-	1005048	Collimonas fungivorans Ter331
0	46	0	G	303379	Herminiimonas
0	46	46	S	204773	Herminiimonas arsenicoxydans
0	21	0	G	884214	Candidatus Zinderia
0	21	0	S	884215	Candidatus Zinderia insecticola
0	21	21	-	871271	Candidatus Zinderia insecticola CARI
0	16	0	G	963	Herbaspirillum
0	16	0	S	964	Herbaspirillum seropedicae
0	16	16	-	757424	Herbaspirillum seropedicae SmR1
0	5	0	G	29580	Janthinobacterium
0	5	5	S	375286	Janthinobacterium sp. Marseille
0	19	0	-	119065	unclassified Burkholderiales
0	19	0	-	224471	Burkholderiales Genera incertae sedis
0	15	2	G	32012	Thiomonas
0	13	0	S	926	Thiomonas intermedia
0	13	13	-	75379	Thiomonas intermedia K12
0	2	0	G	88	Leptothrix
0	2	0	S	34029	Leptothrix cholodnii
0	2	2	-	395495	Leptothrix cholodnii SP-6
0	2	0	G	316612	Methylibium
0	2	0	S	105560	Methylibium petroleiphilum
0	2	2	-	420662	Methylibium petroleiphilum PM1
0	184	0	-	119066	unclassified Betaproteobacteria
0	160	0	G	327159	Candidatus Accumulibacter
0	160	0	S	327160	Candidatus Accumulibacter phosphatis
0	160	160	-	522306	Candidatus Accumulibacter phosphatis clade IIA str. UW-1
0	13	0	-	33809	unclassified Betaproteobacteria (miscellaneous)
0	13	13	S	543913	beta proteobacterium CB
0	7	0	G	1301080	Candidatus Nasuia
0	7	0	S	1160784	Candidatus Nasuia deltocephalinicola
0	7	7	-	1343077	Candidatus Nasuia deltocephalinicola str. NAS-ALF
0	2	0	G	189384	Candidatus Tremblaya
0	2	0	S	1010676	Candidatus Tremblaya phenacola
0	2	2	-	1266371	Candidatus Tremblaya phenacola PAVE
0	1	0	G	33055	Kinetoplastibacterium
0	1	0	S	994692	Candidatus Kinetoplastibacterium desouzaii
0	1	1	-	1208919	Candidatus Kinetoplastibacterium desouzaii TCC079E
0	1	0	G	1381133	Candidatus Profftella
0	1	1	S	669502	Candidatus Profftella armatura
0	173	0	O	206389	Rhodocyclales
0	173	20	F	75787	Rhodocyclaceae
0	112	0	G	12960	Azoarcus
0	100	100	S	748247	Azoarcus sp. KH32C
0	12	12	S	62928	Azoarcus sp. BH72
0	22	0	G	73029	Dechloromonas
0	22	0	S	259537	Dechloromonas aromatica
0	22	22	-	159087	Dechloromonas aromatica RCB
0	12	0	G	33057	Thauera
0	12	12	S	85643	Thauera sp. MZ1T
0	5	0	G	146937	Azospira
0	5	0	S	146939	Azospira oryzae
0	5	5	-	640081	Dechlorosoma suillum PS
0	2	0	G	551759	Aromatoleum
0	2	0	S	551760	Aromatoleum aromaticum
0	2	2	-	76114	Aromatoleum aromaticum EbN1
0	116	0	O	32003	Nitrosomonadales
0	116	0	F	206379	Nitrosomonadaceae
0	112	0	G	914	Nitrosomonas
0	88	88	S	153948	Nitrosomonas sp. AL212
0	21	0	S	915	Nitrosomonas europaea
0	21	21	-	228410	Nitrosomonas europaea ATCC 19718
0	3	0	S	916	Nitrosomonas eutropha
0	3	3	-	335283	Nitrosomonas eutropha C91
0	4	0	G	35798	Nitrosospira
0	4	0	S	1231	Nitrosospira multiformis
0	4	4	-	323848	Nitrosospira multiformis ATCC 25196
0	95	0	O	206350	Methylophilales
0	95	27	F	32011	Methylophilaceae
0	48	0	G	404	Methylobacillus
0	48	0	S	405	Methylobacillus flagellatus
0	48	48	-	265072	Methylobacillus flagellatus KT
0	15	13	G	359407	Methylotenera
0	1	0	S	359408	Methylotenera mobilis
0	1	1	-	583345	Methylotenera mobilis JLW8
0	1	0	S	1055487	Methylotenera versatilis
0	1	1	-	666681	Methylotenera versatilis 301
0	5	0	G	81682	Methylovorus
0	5	5	S	887061	Methylovorus sp. MP688
0	51	0	O	206351	Neisseriales
0	44	0	F	481	Neisseriaceae
0	44	3	G	482	Neisseria
0	39	4	S	487	Neisseria meningitidis
0	34	0	-	65699	Neisseria meningitidis serogroup A
0	34	34	-	122587	Neisseria meningitidis Z2491
0	1	0	-	491	Neisseria meningitidis serogroup B
0	1	1	-	630588	Neisseria meningitidis alpha710
0	1	0	S	485	Neisseria gonorrhoeae
0	1	1	-	242231	Neisseria gonorrhoeae FA 1090
0	1	0	S	486	Neisseria lactamica
0	1	1	-	489653	Neisseria lactamica 020-06
0	7	0	F	1499392	Chromobacteriaceae
0	3	0	-	90153	Chromobacterium group
0	3	0	G	535	Chromobacterium
0	3	0	S	536	Chromobacterium violaceum
0	3	3	-	243365	Chromobacterium violaceum ATCC 12472
0	3	0	G	168470	Laribacter
0	3	0	S	168471	Laribacter hongkongensis
0	3	3	-	557598	Laribacter hongkongensis HLHK9
0	1	0	G	568394	Pseudogulbenkiania
0	1	1	S	748280	Pseudogulbenkiania sp. NH8B
0	14	0	O	713636	Gallionellales
0	14	0	F	90627	Gallionellaceae
0	13	0	G	314343	Sideroxydans
0	13	0	S	63745	Sideroxydans lithotrophicus
0	13	13	-	580332	Sideroxydans lithotrophicus ES-1
0	1	0	G	96	Gallionella
0	1	0	S	370405	Gallionella capsiferriformans
0	1	1	-	395494	Gallionella capsiferriformans ES-2
0	5	0	O	1559979	Sulfuricellales
0	5	0	F	1559980	Sulfuricellaceae
0	5	0	G	935200	Sulfuricella
0	5	0	S	649841	Sulfuricella denitrificans
0	5	5	-	1163617	Sulfuricella denitrificans skB26
0.04	2145	24	C	28211	Alphaproteobacteria
0.02	1113	1	O	356	Rhizobiales
0.01	756	12	F	82115	Rhizobiaceae
0.01	324	0	G	34019	Candidatus Liberibacter
0.01	320	0	S	1273132	Liberibacter crescens
0.01	320	320	-	1215343	Liberibacter crescens BT-1
0	4	0	S	556287	Candidatus Liberibacter solanacearum
0	4	4	-	658172	Candidatus Liberibacter solanacearum CLso-ZC1
0.01	304	0	-	227292	Sinorhizobium/Ensifer group
0.01	304	0	G	28105	Sinorhizobium
0.01	299	0	-	663276	Sinorhizobium fredii group
0.01	299	130	S	380	Sinorhizobium fredii
0	160	160	-	1117943	Sinorhizobium fredii HH103
0	8	8	-	1185652	Sinorhizobium fredii USDA 257
0	1	1	-	394	Sinorhizobium fredii NGR234
0	4	0	S	110321	Sinorhizobium medicae
0	4	4	-	366394	Sinorhizobium medicae WSM419
0	1	1	S	382	Sinorhizobium meliloti
0	116	3	-	227290	Rhizobium/Agrobacterium group
0	57	1	G	379	Rhizobium
0	47	0	S	398	Rhizobium tropici
0	47	47	-	698761	Rhizobium tropici CIAT 899
0	4	0	S	384	Rhizobium leguminosarum
0	3	0	-	386	Rhizobium leguminosarum bv. trifolii
0	3	3	-	395491	Rhizobium leguminosarum bv. trifolii WSM1325
0	1	0	-	387	Rhizobium leguminosarum bv. viciae
0	1	1	-	216596	Rhizobium leguminosarum bv. viciae 3841
0	3	3	S	424182	Rhizobium sp. IRBG74
0	2	1	S	29449	Rhizobium etli
0	1	1	-	491916	Rhizobium etli CIAT 652
0	56	0	G	357	Agrobacterium
0	45	0	S	373	Agrobacterium vitis
0	45	45	-	311402	Agrobacterium vitis S4
0	7	0	-	1183400	Agrobacterium tumefaciens complex
0	4	0	S	358	Agrobacterium tumefaciens
0	4	4	-	311403	Agrobacterium radiobacter K84
0	3	0	S	1176649	Agrobacterium fabrum
0	3	3	-	176299	Agrobacterium fabrum str. C58
0	4	4	S	861208	Agrobacterium sp. H13-3
0	248	1	F	41294	Bradyrhizobiaceae
0	195	0	G	1073	Rhodopseudomonas
0	195	1	S	1076	Rhodopseudomonas palustris
0	108	108	-	316058	Rhodopseudomonas palustris HaA2
0	80	80	-	316056	Rhodopseudomonas palustris BisB18
0	3	3	-	316057	Rhodopseudomonas palustris BisB5
0	2	2	-	652103	Rhodopseudomonas palustris DX-1
0	1	1	-	316055	Rhodopseudomonas palustris BisA53
0	50	1	G	374	Bradyrhizobium
0	11	11	S	114615	Bradyrhizobium sp. ORS 278
0	11	11	S	335659	Bradyrhizobium sp. S23321
0	9	0	S	375	Bradyrhizobium japonicum
0	9	9	-	1037409	Bradyrhizobium japonicum USDA 6
0	7	0	S	1355477	Bradyrhizobium diazoefficiens
0	7	7	-	224911	Bradyrhizobium diazoefficiens USDA 110
0	6	0	S	44255	Bradyrhizobium oligotrophicum
0	6	6	-	1245469	Bradyrhizobium oligotrophicum S58
0	5	5	S	288000	Bradyrhizobium sp. BTAi1
0	1	0	G	911	Nitrobacter
0	1	0	S	912	Nitrobacter hamburgensis
0	1	1	-	323097	Nitrobacter hamburgensis X14
0	1	0	G	40136	Oligotropha
0	1	1	S	40137	Oligotropha carboxidovorans
0	53	0	F	119045	Methylobacteriaceae
0	53	8	G	407	Methylobacterium
0	17	0	S	31998	Methylobacterium radiotolerans
0	17	17	-	426355	Methylobacterium radiotolerans JCM 2831
0	15	15	S	426117	Methylobacterium sp. 4-46
0	6	0	-	578822	Methylobacterium extorquens group
0	6	1	S	408	Methylobacterium extorquens
0	2	2	-	419610	Methylobacterium extorquens PA1
0	2	2	-	661410	Methylobacterium extorquens DM4
0	1	1	-	272630	Methylobacterium extorquens AM1
0	4	0	S	114616	Methylobacterium nodulans
0	4	4	-	460265	Methylobacterium nodulans ORS 2060
0	3	0	S	223967	Methylobacterium populi
0	3	3	-	441620	Methylobacterium populi BJ001
0	37	0	F	335928	Xanthobacteraceae
0	34	0	G	6	Azorhizobium
0	34	0	S	7	Azorhizobium caulinodans
0	34	34	-	438753	Azorhizobium caulinodans ORS 571
0	2	0	G	279	Xanthobacter
0	2	0	S	280	Xanthobacter autotrophicus
0	2	2	-	78245	Xanthobacter autotrophicus Py2
0	1	0	G	152053	Starkeya
0	1	0	S	921	Starkeya novella
0	1	1	-	639283	Starkeya novella DSM 506
0	5	0	F	772	Bartonellaceae
0	5	0	G	773	Bartonella
0	3	0	S	33047	Bartonella vinsonii
0	3	0	-	40933	Bartonella vinsonii subsp. berkhoffii
0	3	3	-	1094497	Bartonella vinsonii subsp. berkhoffii str. Winnie
0	2	1	S	803	Bartonella quintana
0	1	1	-	283165	Bartonella quintana str. Toulouse
0	3	0	F	45401	Hyphomicrobiaceae
0	3	1	G	81	Hyphomicrobium
0	2	0	S	1427356	Hyphomicrobium nitrativorans
0	2	2	-	1029756	Hyphomicrobium nitrativorans NL23
0	3	0	F	69277	Phyllobacteriaceae
0	3	0	G	68287	Mesorhizobium
0	2	0	S	536018	Mesorhizobium australicum
0	2	2	-	754035	Mesorhizobium australicum WSM2073
0	1	0	S	39645	Mesorhizobium ciceri
0	1	0	-	278148	Mesorhizobium ciceri biovar biserrulae
0	1	1	-	765698	Mesorhizobium ciceri biovar biserrulae WSM1271
0	2	0	F	45404	Beijerinckiaceae
0	1	0	G	532	Beijerinckia
0	1	0	S	533	Beijerinckia indica
0	1	0	-	31994	Beijerinckia indica subsp. indica
0	1	1	-	395963	Beijerinckia indica subsp. indica ATCC 9039
0	1	0	G	120652	Methylocella
0	1	0	S	199596	Methylocella silvestris
0	1	1	-	395965	Methylocella silvestris BL2
0	2	0	F	118882	Brucellaceae
0	1	1	G	234	Brucella
0	1	0	G	528	Ochrobactrum
0	1	0	S	529	Ochrobactrum anthropi
0	1	1	-	439375	Ochrobactrum anthropi ATCC 49188
0	1	0	F	31993	Methylocystaceae
0	1	0	G	133	Methylocystis
0	1	1	S	187303	Methylocystis sp. SC2
0	1	0	-	119042	unclassified Rhizobiales
0	1	0	G	573657	Candidatus Hodgkinia
0	1	0	S	573658	Candidatus Hodgkinia cicadicola
0	1	1	-	573234	Candidatus Hodgkinia cicadicola Dsem
0	1	0	F	119043	Rhodobiaceae
0	1	0	G	256616	Parvibaculum
0	1	0	S	256618	Parvibaculum lavamentivorans
0	1	1	-	402881	Parvibaculum lavamentivorans DS-1
0.01	511	0	O	204455	Rhodobacterales
0.01	486	14	F	31989	Rhodobacteraceae
0	120	0	G	258255	Pseudovibrio
0	120	120	S	911045	Pseudovibrio sp. FO-BEG1
0	94	92	G	302485	Phaeobacter
0	2	0	S	60890	Phaeobacter gallaeciensis
0	2	2	-	1423144	Phaeobacter gallaeciensis DSM 26640
0	67	41	G	2433	Roseobacter
0	25	0	S	2434	Roseobacter denitrificans
0	25	25	-	375451	Roseobacter denitrificans OCh 114
0	1	0	S	42443	Roseobacter litoralis
0	1	1	-	391595	Roseobacter litoralis Och 149
0	65	0	G	97050	Ruegeria
0	64	64	S	292414	Ruegeria sp. TM1040
0	1	0	S	89184	Ruegeria pomeroyi
0	1	1	-	246200	Ruegeria pomeroyi DSS-3
0	40	0	G	92944	Ketogulonicigenium
0	40	40	S	92945	Ketogulonicigenium vulgare
0	33	3	G	53945	Octadecabacter
0	30	0	S	1217908	Octadecabacter antarcticus
0	30	30	-	391626	Octadecabacter antarcticus 307
0	28	0	G	1060	Rhodobacter
0	24	0	S	1061	Rhodobacter capsulatus
0	24	24	-	272942	Rhodobacter capsulatus SB 1003
0	4	4	S	1063	Rhodobacter sphaeroides
0	21	0	G	265	Paracoccus
0	16	0	S	266	Paracoccus denitrificans
0	16	16	-	318586	Paracoccus denitrificans PD1222
0	5	0	S	34003	Paracoccus aminophilus
0	5	5	-	1367847	Paracoccus aminophilus JCM 7686
0	4	0	G	188905	Jannaschia
0	4	4	S	290400	Jannaschia sp. CCS1
0	25	0	F	69657	Hyphomonadaceae
0	22	0	G	85	Hyphomonas
0	22	0	S	81032	Hyphomonas neptunium
0	22	22	-	228405	Hyphomonas neptunium ATCC 15444
0	2	0	G	2723	Hirschia
0	2	0	S	2724	Hirschia baltica
0	2	2	-	582402	Hirschia baltica ATCC 49814
0	1	0	G	74317	Maricaulis
0	1	0	S	74318	Maricaulis maris
0	1	1	-	394221	Maricaulis maris MCS10
0	238	0	-	82117	unclassified Alphaproteobacteria
0	147	13	-	54526	SAR11 cluster
0	119	0	G	198251	Candidatus Pelagibacter
0	116	0	S	198252	Candidatus Pelagibacter ubique
0	116	116	-	335992	Candidatus Pelagibacter ubique HTCC1062
0	3	3	S	1002672	Candidatus Pelagibacter sp. IMCC9063
0	13	13	S	744985	alpha proteobacterium HIMB59
0	2	2	S	859653	alpha proteobacterium HIMB5
0	56	0	G	213485	Micavibrio
0	56	56	S	349221	Micavibrio aeruginosavorus
0	34	0	-	62654	SAR116 cluster
0	34	0	G	767891	Candidatus Puniceispirillum
0	34	0	S	767892	Candidatus Puniceispirillum marinum
0	34	34	-	488538	Candidatus Puniceispirillum marinum IMCC1322
0	1	0	-	991903	Polymorphum
0	1	0	S	991904	Polymorphum gilvum
0	1	1	-	991905	Polymorphum gilvum SL003B-26A1
0	91	0	O	766	Rickettsiales
0	79	0	F	942	Anaplasmataceae
0	72	0	-	952	Wolbachieae
0	72	29	G	953	Wolbachia
0	19	0	S	77038	Wolbachia endosymbiont of Drosophila simulans
0	19	19	-	1236908	Wolbachia endosymbiont of Drosophila simulans wNo
0	14	0	S	263437	Wolbachia endosymbiont of Culex quinquefasciatus
0	14	14	-	570417	Wolbachia endosymbiont of Culex quinquefasciatus Pel
0	8	0	S	80849	Wolbachia endosymbiont of Brugia malayi
0	8	8	-	292805	Wolbachia endosymbiont strain TRS of Brugia malayi
0	2	2	S	66084	Wolbachia sp. wRi
0	5	0	G	943	Ehrlichia
0	5	0	-	106178	canis group
0	3	0	S	945	Ehrlichia chaffeensis
0	3	3	-	205920	Ehrlichia chaffeensis str. Arkansas
0	2	0	S	944	Ehrlichia canis
0	2	2	-	269484	Ehrlichia canis str. Jake
0	2	0	G	768	Anaplasma
0	2	0	S	769	Anaplasma centrale
0	2	2	-	574556	Anaplasma centrale str. Israel
0	10	0	F	775	Rickettsiaceae
0	10	0	-	33988	Rickettsieae
0	7	0	G	780	Rickettsia
0	4	0	-	114292	typhus group
0	3	3	S	782	Rickettsia prowazekii
0	1	1	S	785	Rickettsia typhi
0	3	0	-	114277	spotted fever group
0	2	0	S	35788	Rickettsia africae
0	2	2	-	347255	Rickettsia africae ESF-5
0	1	0	S	786	Rickettsia akari
0	1	1	-	293614	Rickettsia akari str. Hartford
0	3	0	G	69474	Orientia
0	3	3	S	784	Orientia tsutsugamushi
0	2	0	F	1328881	Candidatus Midichloriaceae
0	2	0	G	411566	Candidatus Midichloria
0	2	0	S	234827	Candidatus Midichloria mitochondrii
0	2	2	-	696127	Candidatus Midichloria mitochondrii IricVA
0	88	0	O	204457	Sphingomonadales
0	85	1	F	41297	Sphingomonadaceae
0	36	2	G	165695	Sphingobium
0	32	32	S	627192	Sphingobium sp. SYK-6
0	1	0	S	46429	Sphingobium chlorophenolicum
0	1	1	-	690566	Sphingobium chlorophenolicum L-1
0	1	0	S	332056	Sphingobium japonicum
0	1	1	-	452662	Sphingobium japonicum UT26S
0	24	0	G	165696	Novosphingobium
0	23	23	S	702113	Novosphingobium sp. PP1Y
0	1	0	S	48935	Novosphingobium aromaticivorans
0	1	1	-	279238	Novosphingobium aromaticivorans DSM 12444
0	21	0	G	541	Zymomonas
0	21	0	S	542	Zymomonas mobilis
0	21	0	-	120045	Zymomonas mobilis subsp. mobilis
0	21	21	-	622759	Zymomonas mobilis subsp. mobilis NCIMB 11163
0	3	1	G	13687	Sphingomonas
0	2	0	S	160791	Sphingomonas wittichii
0	2	2	-	392499	Sphingomonas wittichii RW1
0	3	0	F	335929	Erythrobacteraceae
0	3	0	G	1041	Erythrobacter
0	3	0	S	39960	Erythrobacter litoralis
0	3	3	-	314225	Erythrobacter litoralis HTCC2594
0	55	1	O	204441	Rhodospirillales
0	46	0	F	41295	Rhodospirillaceae
0	28	0	G	191	Azospirillum
0	26	1	S	193	Azospirillum lipoferum
0	23	23	-	137722	Azospirillum sp. B510
0	2	2	-	862719	Azospirillum lipoferum 4B
0	2	0	S	192	Azospirillum brasilense
0	2	2	-	1064539	Azospirillum brasilense Sp245
0	10	1	G	1081	Rhodospirillum
0	7	0	S	1084	Rhodospirillum photometricum
0	7	7	-	1150469	Rhodospirillum photometricum DSM 122
0	1	1	S	1085	Rhodospirillum rubrum
0	1	0	S	34018	Rhodospirillum centenum
0	1	1	-	414684	Rhodospirillum centenum SW
0	4	0	G	13134	Magnetospirillum
0	3	0	S	84159	Magnetospirillum magneticum
0	3	3	-	342108	Magnetospirillum magneticum AMB-1
0	1	0	S	55518	Magnetospirillum gryphiswaldense
0	1	1	-	431944	Magnetospirillum gryphiswaldense MSR-1
0	3	0	G	1263978	Candidatus Endolissoclinum
0	3	0	S	1263979	Candidatus Endolissoclinum faulkneri
0	3	3	-	1193729	Candidatus Endolissoclinum faulkneri L2
0	1	0	G	171436	Tistrella
0	1	0	S	171437	Tistrella mobilis
0	1	1	-	1110502	Tistrella mobilis KA081020-065
0	8	0	F	433	Acetobacteraceae
0	6	0	G	364409	Granulibacter
0	6	0	S	364410	Granulibacter bethesdensis
0	6	6	-	391165	Granulibacter bethesdensis CGDNIH1
0	1	0	G	441	Gluconobacter
0	1	0	S	442	Gluconobacter oxydans
0	1	1	-	1224746	Gluconobacter oxydans H24
0	1	1	G	522	Acidiphilium
0	25	0	O	204458	Caulobacterales
0	25	0	F	76892	Caulobacteraceae
0	17	0	G	41275	Brevundimonas
0	17	0	S	74313	Brevundimonas subvibrioides
0	17	17	-	633149	Brevundimonas subvibrioides ATCC 15264
0	5	0	G	75	Caulobacter
0	5	0	S	155892	Caulobacter vibrioides
0	5	5	-	190650	Caulobacter crescentus CB15
0	3	0	G	20	Phenylobacterium
0	3	0	S	284016	Phenylobacterium zucineum
0	3	3	-	450851	Phenylobacterium zucineum HLK1
0.02	1242	0	-	68525	delta/epsilon subdivisions
0.02	1148	1	C	28221	Deltaproteobacteria
0.01	794	0	O	213115	Desulfovibrionales
0.01	653	0	F	194924	Desulfovibrionaceae
0.01	643	0	G	872	Desulfovibrio
0.01	639	0	S	58180	Desulfovibrio alaskensis
0.01	639	639	-	207559	Desulfovibrio alaskensis G20
0	3	0	S	873	Desulfovibrio africanus
0	3	3	-	690850	Desulfovibrio africanus str. Walvis Bay
0	1	0	S	182210	Desulfovibrio aespoeensis
0	1	1	-	643562	Desulfovibrio aespoeensis Aspo-2
0	10	0	G	41707	Lawsonia
0	10	4	S	29546	Lawsonia intracellularis
0	5	5	-	363253	Lawsonia intracellularis PHE/MN1-00
0	1	1	-	1234378	Lawsonia intracellularis N343
0	141	0	F	213116	Desulfomicrobiaceae
0	141	0	G	898	Desulfomicrobium
0	141	0	S	899	Desulfomicrobium baculatum
0	141	141	-	525897	Desulfomicrobium baculatum DSM 4028
0	208	0	O	213481	Bdellovibrionales
0	208	0	F	213483	Bdellovibrionaceae
0	208	0	G	958	Bdellovibrio
0	208	204	S	959	Bdellovibrio bacteriovorus
0	4	4	-	1069642	Bdellovibrio bacteriovorus str. Tiberius
0	77	0	O	213118	Desulfobacterales
0	72	0	F	213121	Desulfobulbaceae
0	64	0	G	893	Desulfobulbus
0	64	0	S	894	Desulfobulbus propionicus
0	64	64	-	577650	Desulfobulbus propionicus DSM 2032
0	4	0	G	53318	Desulfocapsa
0	4	0	S	65555	Desulfocapsa sulfexigens
0	4	4	-	1167006	Desulfocapsa sulfexigens DSM 10523
0	3	0	G	109168	Desulfotalea
0	3	0	S	84980	Desulfotalea psychrophila
0	3	3	-	177439	Desulfotalea psychrophila LSv54
0	1	0	G	427922	Desulfurivibrio
0	1	0	S	427923	Desulfurivibrio alkaliphilus
0	1	1	-	589865	Desulfurivibrio alkaliphilus AHT2
0	5	0	F	213119	Desulfobacteraceae
0	4	0	G	218207	Desulfatibacillum
0	4	0	S	259354	Desulfatibacillum alkenivorans
0	4	4	-	439235	Desulfatibacillum alkenivorans AK-01
0	1	0	G	896	Desulfococcus
0	1	0	S	181663	Desulfococcus oleovorans
0	1	1	-	96561	Desulfococcus oleovorans Hxd3
0	29	0	O	69541	Desulfuromonadales
0	29	0	F	213422	Geobacteraceae
0	29	0	G	28231	Geobacter
0	10	10	S	443143	Geobacter sp. M18
0	9	0	S	225194	Geobacter bemidjiensis
0	9	9	-	404380	Geobacter bemidjiensis Bem
0	9	9	S	443144	Geobacter sp. M21
0	1	0	S	313985	Geobacter lovleyi
0	1	1	-	398767	Geobacter lovleyi SZ
0	27	0	O	29	Myxococcales
0	13	0	-	80812	Sorangiineae
0	13	0	F	49	Polyangiaceae
0	13	0	G	39643	Sorangium
0	13	0	S	56	Sorangium cellulosum
0	13	13	-	1254432	Sorangium cellulosum So0157-2
0	9	0	-	224462	Nannocystineae
0	9	0	F	224464	Kofleriaceae
0	9	0	G	162027	Haliangium
0	9	0	S	80816	Haliangium ochraceum
0	9	9	-	502025	Haliangium ochraceum DSM 14365
0	5	1	-	80811	Cystobacterineae
0	2	0	F	31	Myxococcaceae
0	2	0	G	32	Myxococcus
0	1	0	S	33	Myxococcus fulvus
0	1	1	-	483219	Myxococcus fulvus HW-1
0	1	0	S	83455	Myxococcus stipitatus
0	1	1	-	1278073	Myxococcus stipitatus DSM 14675
0	1	0	F	39	Cystobacteraceae
0	1	0	G	40	Stigmatella
0	1	0	S	41	Stigmatella aurantiaca
0	1	1	-	378806	Stigmatella aurantiaca DW4/3-1
0	1	0	F	1524215	Anaeromyxobacteraceae
0	1	1	G	161492	Anaeromyxobacter
0	6	0	O	213462	Syntrophobacterales
0	6	0	F	213465	Syntrophobacteraceae
0	6	0	G	29526	Syntrophobacter
0	6	0	S	119484	Syntrophobacter fumaroxidans
0	6	6	-	335543	Syntrophobacter fumaroxidans MPOB
0	5	0	O	453227	Desulfarculales
0	5	0	F	453228	Desulfarculaceae
0	5	0	G	453229	Desulfarculus
0	5	0	S	453230	Desulfarculus baarsii
0	5	5	-	644282	Desulfarculus baarsii DSM 2075
0	1	0	O	213113	Desulfurellales
0	1	0	F	117942	Desulfurellaceae
0	1	0	G	84404	Hippea
0	1	0	S	84405	Hippea maritima
0	1	1	-	760142	Hippea maritima DSM 10411
0	94	0	C	29547	Epsilonproteobacteria
0	68	0	-	34035	unclassified Epsilonproteobacteria
0	68	0	G	265570	Sulfurovum
0	68	68	S	387093	Sulfurovum sp. NBC37-1
0	25	0	O	213849	Campylobacterales
0	15	0	F	72293	Helicobacteraceae
0	14	0	G	209	Helicobacter
0	8	2	S	210	Helicobacter pylori
0	2	2	-	592205	Helicobacter pylori B38
0	2	0	-	869727	Helicobacter pylori 908
0	2	2	-	985081	Helicobacter pylori 2017
0	1	1	-	1248725	Helicobacter pylori OK113
0	1	1	-	1407462	Helicobacter pylori BM012A
0	6	0	S	138563	Helicobacter cetorum
0	4	4	-	1163745	Helicobacter cetorum MIT 99-5656
0	2	2	-	182217	Helicobacter cetorum MIT 00-7128
0	1	0	G	202746	Sulfurimonas
0	1	0	S	202747	Sulfurimonas autotrophica
0	1	1	-	563040	Sulfurimonas autotrophica DSM 16294
0	10	0	F	72294	Campylobacteraceae
0	6	0	G	194	Campylobacter
0	3	0	S	76517	Campylobacter hominis
0	3	3	-	360107	Campylobacter hominis ATCC BAA-381
0	2	2	S	197	Campylobacter jejuni
0	1	0	S	201	Campylobacter lari
0	1	1	-	306263	Campylobacter lari RM2100
0	4	0	G	28196	Arcobacter
0	4	4	S	944547	Arcobacter sp. L
0	1	0	O	235899	Nautiliales
0	1	0	F	224467	Nautiliaceae
0	1	0	G	191291	Nautilia
0	1	0	S	244787	Nautilia profundicola
0	1	1	-	598659	Nautilia profundicola AmH
0.22	12760	8	P	1239	Firmicutes
0.19	10982	2	C	186801	Clostridia
0.18	10898	2	O	186802	Clostridiales
0.18	10710	0	F	543349	Symbiobacteriaceae
0.18	10710	0	G	2733	Symbiobacterium
0.18	10710	0	S	2734	Symbiobacterium thermophilum
0.18	10710	10710	-	292459	Symbiobacterium thermophilum IAM 14863
0	92	0	F	186803	Lachnospiraceae
0	88	0	G	1506553	Lachnoclostridium
0	57	0	S	84030	[Clostridium] saccharolyticum
0	57	57	-	610130	[Clostridium] saccharolyticum WM1
0	31	0	S	66219	Lachnoclostridium phytofermentans
0	31	31	-	357809	Lachnoclostridium phytofermentans ISDg
0	3	0	G	698776	Cellulosilyticum
0	3	0	S	29360	Cellulosilyticum lentocellum
0	3	3	-	642492	Clostridium lentocellum DSM 5427
0	1	0	G	33042	Coprococcus
0	1	0	S	116085	Coprococcus catus
0	1	1	-	717962	Coprococcus catus GD/7
0	32	0	F	31979	Clostridiaceae
0	20	1	G	1485	Clostridium
0	10	2	S	1491	Clostridium botulinum
0	4	1	-	36826	Clostridium botulinum A
0	2	2	-	536232	Clostridium botulinum A2 str. Kyoto
0	1	1	-	498214	Clostridium botulinum A3 str. Loch Maree
0	2	2	-	941968	Clostridium botulinum H04402 065
0	1	0	-	36827	Clostridium botulinum B
0	1	1	-	935198	Clostridium botulinum B str. Eklund 17B (NRP)
0	1	0	-	36830	Clostridium botulinum E
0	1	1	-	508767	Clostridium botulinum E3 str. Alaska E43
0	4	0	S	1502	Clostridium perfringens
0	3	3	-	195102	Clostridium perfringens str. 13
0	1	1	-	195103	Clostridium perfringens ATCC 13124
0	1	0	S	1488	Clostridium acetobutylicum
0	1	1	-	991791	Clostridium acetobutylicum DSM 1731
0	1	0	S	1493	Clostridium cellulovorans
0	1	1	-	573061	Clostridium cellulovorans 743B
0	1	0	S	1513	Clostridium tetani
0	1	1	-	1231072	Clostridium tetani 12124569
0	1	0	S	1520	Clostridium beijerinckii
0	1	1	-	290402	Clostridium beijerinckii NCIMB 8052
0	1	0	S	1521	[Clostridium] cellulolyticum
0	1	1	-	394503	Clostridium cellulolyticum H10
0	12	0	G	114627	Alkaliphilus
0	12	0	S	208226	Alkaliphilus metalliredigens
0	12	12	-	293826	Alkaliphilus metalliredigens QYMF
0	18	0	-	186813	unclassified Clostridiales
0	18	0	-	39779	unclassified Clostridiales (miscellaneous)
0	13	13	S	245018	butyrate-producing bacterium SSC/2
0	3	3	S	245014	butyrate-producing bacterium SS3/4
0	2	0	S	699245	Clostridiales genomosp. BVAB3
0	2	2	-	699246	Clostridiales genomosp. BVAB3 str. UPII9-5
0	16	0	F	216572	Oscillospiraceae
0	16	0	G	459786	Oscillibacter
0	16	0	S	351091	Oscillibacter valericigenes
0	16	16	-	693746	Oscillibacter valericigenes Sjm18-20
0	9	0	-	538999	Clostridiales incertae sedis
0	9	0	F	539000	Clostridiales Family XVII. Incertae Sedis
0	9	0	G	73918	Thermaerobacter
0	9	0	S	73919	Thermaerobacter marianensis
0	9	9	-	644966	Thermaerobacter marianensis DSM 12885
0	8	0	-	1570339	Peptoniphilaceae
0	5	0	G	150022	Finegoldia
0	5	0	S	1260	Finegoldia magna
0	5	5	-	334413	Finegoldia magna ATCC 29328
0	3	0	G	165779	Anaerococcus
0	3	0	S	33034	Anaerococcus prevotii
0	3	3	-	525919	Anaerococcus prevotii DSM 20548
0	5	0	F	186806	Eubacteriaceae
0	5	0	G	1730	Eubacterium
0	5	0	S	39485	[Eubacterium] eligens
0	5	5	-	515620	[Eubacterium] eligens ATCC 27750
0	3	0	F	186804	Peptostreptococcaceae
0	2	0	G	1481960	Peptoclostridium
0	2	2	S	1496	Peptoclostridium difficile
0	1	0	G	44259	Filifactor
0	1	0	S	143361	Filifactor alocis
0	1	1	-	546269	Filifactor alocis ATCC 35896
0	2	0	F	186807	Peptococcaceae
0	1	0	G	51196	Syntrophobotulus
0	1	0	S	51197	Syntrophobotulus glycolicus
0	1	1	-	645991	Syntrophobotulus glycolicus DSM 8271
0	1	0	G	79206	Desulfosporosinus
0	1	0	S	885581	Desulfosporosinus acidiphilus
0	1	1	-	646529	Desulfosporosinus acidiphilus SJ4
0	1	0	F	541000	Ruminococcaceae
0	1	0	G	1263	Ruminococcus
0	1	0	S	1264	Ruminococcus albus
0	1	1	-	697329	Ruminococcus albus 7 = DSM 20455
0	80	3	O	68295	Thermoanaerobacterales
0	57	2	F	186814	Thermoanaerobacteraceae
0	49	7	G	1754	Thermoanaerobacter
0	38	0	S	46354	Thermoanaerobacter wiegelii
0	38	38	-	697303	Thermoanaerobacter wiegelii Rt8.B1
0	3	0	S	583357	Thermoanaerobacter mathranii
0	3	0	-	57481	Thermoanaerobacter mathranii subsp. mathranii
0	3	3	-	583358	Thermoanaerobacter mathranii subsp. mathranii str. A3
0	1	0	S	108150	Thermoanaerobacter italicus
0	1	1	-	580331	Thermoanaerobacter italicus Ab9
0	3	0	G	129957	Carboxydothermus
0	3	0	S	129958	Carboxydothermus hydrogenoformans
0	3	3	-	246194	Carboxydothermus hydrogenoformans Z-2901
0	3	0	G	249529	Caldanaerobacter
0	3	0	S	911092	Caldanaerobacter subterraneus
0	3	0	-	119072	Caldanaerobacter subterraneus subsp. tengcongensis
0	3	3	-	273068	Caldanaerobacter subterraneus subsp. tengcongensis MB4
0	17	0	F	543371	Thermoanaerobacterales Family III. Incertae Sedis
0	15	0	G	44000	Caldicellulosiruptor
0	7	0	S	44001	Caldicellulosiruptor saccharolyticus
0	7	7	-	351627	Caldicellulosiruptor saccharolyticus DSM 8903
0	6	0	S	31899	Caldicellulosiruptor bescii
0	6	6	-	521460	Caldicellulosiruptor bescii DSM 6725
0	1	0	S	55205	Caldicellulosiruptor owensensis
0	1	1	-	632518	Caldicellulosiruptor owensensis OL
0	1	0	S	413889	Caldicellulosiruptor kronotskyensis
0	1	1	-	632348	Caldicellulosiruptor kronotskyensis 2002
0	2	2	G	28895	Thermoanaerobacterium
0	2	0	F	543372	Thermoanaerobacterales Family IV. Incertae Sedis
0	2	0	G	252965	Mahella
0	2	0	S	252966	Mahella australiensis
0	2	2	-	697281	Mahella australiensis 50-1 BON
0	1	0	F	227387	Thermodesulfobiaceae
0	1	0	G	68335	Coprothermobacter
0	1	0	S	35786	Coprothermobacter proteolyticus
0	1	1	-	309798	Coprothermobacter proteolyticus DSM 5265
0	2	0	O	485256	Natranaerobiales
0	2	0	F	485255	Natranaerobiaceae
0	2	0	G	375928	Natranaerobius
0	2	0	S	375929	Natranaerobius thermophilus
0	2	2	-	457570	Natranaerobius thermophilus JW/NM-WN-LF
0.03	1765	5	C	91061	Bacilli
0.02	1418	0	O	186826	Lactobacillales
0.02	1386	0	F	1300	Streptococcaceae
0.02	1380	7	G	1301	Streptococcus
0.02	1344	0	S	1307	Streptococcus suis
0.02	1334	1334	-	945704	Streptococcus suis JS14
0	10	10	-	1004952	Streptococcus suis D12
0	5	4	S	1313	Streptococcus pneumoniae
0	1	1	-	189423	Streptococcus pneumoniae 670-6B
0	5	0	-	119603	Streptococcus dysgalactiae group
0	4	0	S	1336	Streptococcus equi
0	4	4	-	40041	Streptococcus equi subsp. zooepidemicus
0	1	0	S	1334	Streptococcus dysgalactiae
0	1	1	-	119602	Streptococcus dysgalactiae subsp. equisimilis
0	4	0	S	1303	Streptococcus oralis
0	4	4	-	927666	Streptococcus oralis Uo5
0	4	0	S	257758	Streptococcus pseudopneumoniae
0	4	4	-	1054460	Streptococcus pseudopneumoniae IS7493
0	3	0	S	1308	Streptococcus thermophilus
0	3	3	-	767463	Streptococcus thermophilus ND03
0	3	0	S	28037	Streptococcus mitis
0	3	3	-	365659	Streptococcus mitis B6
0	2	1	S	1304	Streptococcus salivarius
0	1	1	-	347253	Streptococcus salivarius JIM8777
0	2	1	S	1314	Streptococcus pyogenes
0	1	0	-	404331	Streptococcus pyogenes serotype M4
0	1	1	-	370554	Streptococcus pyogenes MGAS10750
0	1	0	S	1318	Streptococcus parasanguinis
0	1	1	-	760570	Streptococcus parasanguinis ATCC 15912
0	6	0	G	1357	Lactococcus
0	6	1	S	1358	Lactococcus lactis
0	3	2	-	1359	Lactococcus lactis subsp. cremoris
0	1	1	-	272622	Lactococcus lactis subsp. cremoris SK11
0	2	0	-	1360	Lactococcus lactis subsp. lactis
0	1	1	-	929102	Lactococcus lactis subsp. lactis CV56
0	1	1	-	1046624	Lactococcus lactis subsp. lactis IO-1
0	26	0	F	33958	Lactobacillaceae
0	26	2	G	1578	Lactobacillus
0	17	1	S	1590	Lactobacillus plantarum
0	15	0	-	337330	Lactobacillus plantarum subsp. plantarum
0	15	15	-	767468	Lactobacillus plantarum subsp. plantarum P-8
0	1	1	-	220668	Lactobacillus plantarum WCFS1
0	3	0	S	1625	Lactobacillus sanfranciscensis
0	3	3	-	714313	Lactobacillus sanfranciscensis TMW 1.1304
0	1	1	S	1587	Lactobacillus helveticus
0	1	0	S	1598	Lactobacillus reuteri
0	1	1	-	1340495	Lactobacillus reuteri I5007
0	1	0	S	1623	Lactobacillus ruminis
0	1	1	-	1069534	Lactobacillus ruminis ATCC 27782
0	1	0	S	267818	Lactobacillus kefiranofaciens
0	1	1	-	1033837	Lactobacillus kefiranofaciens ZW3
0	4	0	F	81852	Enterococcaceae
0	3	0	G	1350	Enterococcus
0	2	0	S	37734	Enterococcus casseliflavus
0	2	2	-	565655	Enterococcus casseliflavus EC20
0	1	0	S	1354	Enterococcus hirae
0	1	1	-	768486	Enterococcus hirae ATCC 9790
0	1	0	G	51668	Tetragenococcus
0	1	0	S	51669	Tetragenococcus halophilus
0	1	1	-	945021	Tetragenococcus halophilus NBRC 12172
0	2	0	F	81850	Leuconostocaceae
0	2	0	G	1243	Leuconostoc
0	1	0	S	1252	Leuconostoc carnosum
0	1	1	-	1229758	Leuconostoc carnosum JB16
0	1	0	S	115778	Leuconostoc gasicomitatum
0	1	1	-	762550	Leuconostoc gasicomitatum LMG 18811
0.01	342	0	O	1385	Bacillales
0	141	0	F	186822	Paenibacillaceae
0	141	0	G	44249	Paenibacillus
0	87	2	S	61624	Paenibacillus mucilaginosus
0	84	84	-	997761	Paenibacillus mucilaginosus K02
0	1	1	-	1036673	Paenibacillus mucilaginosus KNP414
0	53	0	S	1406	Paenibacillus polymyxa
0	51	51	-	1429244	Paenibacillus polymyxa CR1
0	1	1	-	349520	Paenibacillus polymyxa E681
0	1	1	-	1052684	Paenibacillus polymyxa M1
0	1	0	S	159743	Paenibacillus terrae
0	1	1	-	985665	Paenibacillus terrae HPL-003
0	117	2	F	186817	Bacillaceae
0	106	19	G	1386	Bacillus
0	66	0	-	653685	Bacillus subtilis group
0	64	64	S	1423	Bacillus subtilis
0	1	1	S	1390	Bacillus amyloliquefaciens
0	1	0	S	1402	Bacillus licheniformis
0	1	1	-	279010	Bacillus licheniformis DSM 13 = ATCC 14580
0	17	0	-	86661	Bacillus cereus group
0	8	1	S	1428	Bacillus thuringiensis
0	5	5	-	1195464	Bacillus thuringiensis MC28
0	1	1	-	529122	Bacillus thuringiensis YBT-1518
0	1	1	-	1217737	Bacillus thuringiensis HD-789
0	5	0	S	1396	Bacillus cereus
0	2	2	-	288681	Bacillus cereus E33L
0	1	1	-	226900	Bacillus cereus ATCC 14579
0	1	1	-	347495	Bacillus cereus F837/76
0	1	1	-	405531	Bacillus cereus G9842
0	3	0	S	86662	Bacillus weihenstephanensis
0	3	3	-	315730	Bacillus weihenstephanensis KBAB4
0	1	0	S	155322	Bacillus toyonensis
0	1	1	-	1415784	Bacillus toyonensis BCT-7112
0	1	0	S	1398	Bacillus coagulans
0	1	1	-	345219	Bacillus coagulans 36D1
0	1	1	S	1404	Bacillus megaterium
0	1	0	S	324767	Bacillus infantis
0	1	1	-	1367477	Bacillus infantis NRRL B-14911
0	1	1	S	666686	Bacillus sp. 1NLA3E
0	5	5	G	129337	Geobacillus
0	4	0	G	400634	Lysinibacillus
0	4	0	S	1421	Lysinibacillus sphaericus
0	4	4	-	444177	Lysinibacillus sphaericus C3-41
0	67	0	F	186821	Sporolactobacillaceae
0	67	0	-	663587	unclassified Sporolactobacillaceae
0	67	0	S	85683	[Bacillus] selenitireducens
0	67	67	-	439292	[Bacillus] selenitireducens MLS10
0	10	0	F	90964	Staphylococcaceae
0	10	1	G	1279	Staphylococcus
0	6	3	S	1282	Staphylococcus epidermidis
0	2	2	-	176279	Staphylococcus epidermidis RP62A
0	1	1	-	176280	Staphylococcus epidermidis ATCC 12228
0	1	0	S	1280	Staphylococcus aureus
0	1	1	-	1323661	Staphylococcus aureus CA-347
0	1	0	S	29385	Staphylococcus saprophyticus
0	1	0	-	147452	Staphylococcus saprophyticus subsp. saprophyticus
0	1	1	-	342451	Staphylococcus saprophyticus subsp. saprophyticus ATCC 15305
0	1	0	S	45972	Staphylococcus pasteuri
0	1	1	-	1276282	Staphylococcus pasteuri SP1
0	4	0	F	186820	Listeriaceae
0	4	0	G	1637	Listeria
0	4	1	S	1639	Listeria monocytogenes
0	3	3	-	882097	Listeria monocytogenes SLCC2376
0	2	0	F	186823	Alicyclobacillaceae
0	1	0	G	29330	Alicyclobacillus
0	1	0	S	405212	Alicyclobacillus acidocaldarius
0	1	0	-	1388	Alicyclobacillus acidocaldarius subsp. acidocaldarius
0	1	1	-	1048834	Alicyclobacillus acidocaldarius subsp. acidocaldarius Tc-4-1
0	1	0	G	1129704	Kyrpidia
0	1	0	S	33943	Kyrpidia tusciae
0	1	1	-	562970	Kyrpidia tusciae DSM 2912
0	1	0	F	186818	Planococcaceae
0	1	0	G	648800	Solibacillus
0	1	0	S	76853	Solibacillus silvestris
0	1	1	-	1002809	Solibacillus silvestris StLB046
0	3	0	C	526524	Erysipelotrichia
0	3	0	O	526525	Erysipelotrichales
0	3	0	F	128827	Erysipelotrichaceae
0	2	0	G	1647	Erysipelothrix
0	2	0	S	1648	Erysipelothrix rhusiopathiae
0	2	2	-	650150	Erysipelothrix rhusiopathiae str. Fujisawa
0	1	0	G	1573534	Faecalitalea
0	1	0	S	39483	Faecalitalea cylindroides
0	1	1	-	717960	Faecalitalea cylindroides T2-87
0	2	0	C	909932	Negativicutes
0	2	0	O	909929	Selenomonadales
0	2	0	F	31977	Veillonellaceae
0	2	0	G	29465	Veillonella
0	2	0	S	29466	Veillonella parvula
0	2	2	-	479436	Veillonella parvula DSM 2008
0.04	2331	0	P	201174	Actinobacteria
0.04	2331	1	C	1760	Actinobacteria
0.04	2219	0	-	85003	Actinobacteridae
0.04	2185	38	O	2037	Actinomycetales
0.02	1243	9	-	85007	Corynebacterineae
0.01	640	0	F	85025	Nocardiaceae
0.01	447	95	G	1827	Rhodococcus
0	132	0	S	37919	Rhodococcus opacus
0	132	132	-	632772	Rhodococcus opacus B4
0	131	65	S	1833	Rhodococcus erythropolis
0	34	34	-	1136179	Rhodococcus erythropolis CCM2595
0	32	32	-	234621	Rhodococcus erythropolis PR4
0	88	0	S	103816	Rhodococcus pyridinivorans
0	88	88	-	1435356	Rhodococcus pyridinivorans SB3094
0	1	0	S	132919	Rhodococcus jostii
0	1	1	-	101510	Rhodococcus jostii RHA1
0	193	0	G	1817	Nocardia
0	126	0	S	37326	Nocardia brasiliensis
0	126	126	-	1133849	Nocardia brasiliensis ATCC 700358
0	66	0	S	135487	Nocardia cyriacigeorgica
0	66	66	-	1127134	Nocardia cyriacigeorgica GUH-2
0	1	0	S	37329	Nocardia farcinica
0	1	1	-	247156	Nocardia farcinica IFM 10152
0.01	322	0	F	1762	Mycobacteriaceae
0.01	303	6	G	1763	Mycobacterium
0	280	0	-	77643	Mycobacterium tuberculosis complex
0	279	0	S	1773	Mycobacterium tuberculosis
0	279	279	-	478434	Mycobacterium tuberculosis KZN 1435
0	1	0	S	78331	Mycobacterium canettii
0	1	1	-	1205677	Mycobacterium canettii CIPT 140070017
0	4	0	S	1769	Mycobacterium leprae
0	4	4	-	272631	Mycobacterium leprae TN
0	3	0	S	1772	Mycobacterium smegmatis
0	3	3	-	246196	Mycobacterium smegmatis str. MC2 155
0	3	0	-	120793	Mycobacterium avium complex (MAC)
0	2	2	S	1764	Mycobacterium avium
0	1	0	S	1203599	Mycobacterium yongonense
0	1	1	-	1138871	Mycobacterium yongonense 05-1390
0	3	0	-	670516	Mycobacterium chelonae group
0	3	0	-	670506	Mycobacterium abscessus subgroup
0	3	1	S	36809	Mycobacterium abscessus
0	2	0	-	319705	Mycobacterium abscessus subsp. bolletii
0	2	2	-	1303024	Mycobacterium abscessus subsp. bolletii 50594
0	2	2	S	1804	Mycobacterium gilvum
0	2	2	S	164757	Mycobacterium sp. JLS
0	19	0	G	992401	Amycolicicoccus
0	19	0	S	639313	Amycolicicoccus subflavus
0	19	19	-	443218	Amycolicicoccus subflavus DQS3-9A1
0	188	0	F	1653	Corynebacteriaceae
0	188	0	G	1716	Corynebacterium
0	77	0	S	152794	Corynebacterium efficiens
0	77	77	-	196164	Corynebacterium efficiens YS-314
0	67	67	S	1717	Corynebacterium diphtheriae
0	33	0	S	1721	Corynebacterium callunae
0	33	33	-	1121353	Corynebacterium callunae DSM 20147
0	5	0	S	169292	Corynebacterium aurimucosum
0	5	5	-	548476	Corynebacterium aurimucosum ATCC 700975
0	3	0	S	42817	Corynebacterium argentoratense
0	3	3	-	1348662	Corynebacterium argentoratense DSM 44202
0	1	1	S	1718	Corynebacterium glutamicum
0	1	0	S	38289	Corynebacterium jeikeium
0	1	1	-	306537	Corynebacterium jeikeium K411
0	1	0	S	225326	Corynebacterium halotolerans
0	1	1	-	1121362	Corynebacterium halotolerans YIM 70093 = DSM 44683
0	83	0	F	85026	Gordoniaceae
0	83	0	G	2053	Gordonia
0	83	0	S	84595	Gordonia polyisoprenivorans
0	83	83	-	1112204	Gordonia polyisoprenivorans VH2
0	1	0	F	85028	Tsukamurellaceae
0	1	0	G	2060	Tsukamurella
0	1	0	S	2061	Tsukamurella paurometabola
0	1	1	-	521096	Tsukamurella paurometabola DSM 20162
0	242	0	-	85009	Propionibacterineae
0	239	0	F	31957	Propionibacteriaceae
0	239	0	G	1743	Propionibacterium
0	236	167	S	1747	Propionibacterium acnes
0	60	60	-	1091045	Propionibacterium acnes ATCC 11828
0	4	4	-	909952	Propionibacterium acnes 266
0	3	3	-	1134454	Propionibacterium acnes HL096PA1
0	2	2	-	1114966	Propionibacterium acnes TypeIA2 P.acn33
0	3	0	S	1748	Propionibacterium acidipropionici
0	3	3	-	1171373	Propionibacterium acidipropionici ATCC 4875
0	3	1	F	85015	Nocardioidaceae
0	1	0	G	1839	Nocardioides
0	1	1	S	196162	Nocardioides sp. JS614
0	1	0	G	182639	Kribbella
0	1	0	S	182640	Kribbella flavida
0	1	1	-	479435	Kribbella flavida DSM 17836
0	168	0	-	85005	Actinomycineae
0	168	0	F	2049	Actinomycetaceae
0	166	0	G	28263	Arcanobacterium
0	166	0	S	28264	Arcanobacterium haemolyticum
0	166	166	-	644284	Arcanobacterium haemolyticum DSM 20595
0	2	0	-	279916	Mobiluncus/Falcivibrio group
0	2	0	G	2050	Mobiluncus
0	2	0	S	2051	Mobiluncus curtisii
0	2	2	-	548479	Mobiluncus curtisii ATCC 43063
0	168	0	-	85011	Streptomycineae
0	168	1	F	2062	Streptomycetaceae
0	164	6	G	1883	Streptomyces
0	56	0	S	33903	Streptomyces avermitilis
0	56	56	-	227882	Streptomyces avermitilis MA-4680 = NBRC 14893
0	43	0	S	29303	Streptomyces cattleya
0	43	43	-	1003195	Streptomyces cattleya NRRL 8057 = DSM 46488
0	22	0	S	68202	Streptomyces fulvissimus
0	22	22	-	1303692	Streptomyces fulvissimus DSM 40593
0	18	0	S	379067	Streptomyces bingchenggensis
0	18	18	-	749414	Streptomyces bingchenggensis BCW-1
0	15	0	S	1888	Streptomyces albus
0	15	15	-	457425	Streptomyces albus J1074
0	1	0	S	1930	Streptomyces scabiei
0	1	1	-	680198	Streptomyces scabiei 87.22
0	1	0	S	42684	Streptomyces collinus
0	1	1	-	1214242	Streptomyces collinus Tu 365
0	1	1	S	862751	Streptomyces sp. SirexAA-E
0	1	0	-	1477431	Streptomyces albidoflavus group
0	1	0	S	1902	Streptomyces coelicolor
0	1	1	-	100226	Streptomyces coelicolor A3(2)
0	3	0	G	2063	Kitasatospora
0	3	0	S	2066	Kitasatospora setae
0	3	3	-	452652	Kitasatospora setae KM-6054
0	151	0	-	85006	Micrococcineae
0	103	2	F	1268	Micrococcaceae
0	92	0	G	57493	Kocuria
0	92	0	S	72000	Kocuria rhizophila
0	92	92	-	378753	Kocuria rhizophila DC2201
0	4	4	G	1663	Arthrobacter
0	4	0	G	32207	Rothia
0	3	0	S	43675	Rothia mucilaginosa
0	3	3	-	680646	Rothia mucilaginosa DY-18
0	1	0	S	2047	Rothia dentocariosa
0	1	1	-	762948	Rothia dentocariosa ATCC 17931
0	1	0	G	1269	Micrococcus
0	1	0	S	1270	Micrococcus luteus
0	1	1	-	465515	Micrococcus luteus NCTC 2665
0	18	0	F	125316	Beutenbergiaceae
0	18	0	G	84756	Beutenbergia
0	18	0	S	84757	Beutenbergia cavernae
0	18	18	-	471853	Beutenbergia cavernae DSM 12333
0	14	0	F	85023	Microbacteriaceae
0	13	0	G	110932	Leifsonia
0	13	13	S	1575	Leifsonia xyli
0	1	0	G	33882	Microbacterium
0	1	0	S	2033	Microbacterium testaceum
0	1	1	-	979556	Microbacterium testaceum StLB037
0	7	0	F	85020	Dermabacteraceae
0	7	0	G	43668	Brachybacterium
0	7	0	S	43669	Brachybacterium faecium
0	7	7	-	446465	Brachybacterium faecium DSM 4810
0	5	0	F	145357	Dermacoccaceae
0	5	0	G	57499	Kytococcus
0	5	0	S	1276	Kytococcus sedentarius
0	5	5	-	478801	Kytococcus sedentarius DSM 20547
0	3	0	F	85021	Intrasporangiaceae
0	3	0	G	53357	Intrasporangium
0	3	0	S	53358	Intrasporangium calvum
0	3	3	-	710696	Intrasporangium calvum DSM 43043
0	1	0	F	85016	Cellulomonadaceae
0	1	0	G	1707	Cellulomonas
0	1	0	S	1711	Cellulomonas flavigena
0	1	1	-	446466	Cellulomonas flavigena DSM 20109
0	141	0	-	85012	Streptosporangineae
0	135	0	F	83676	Nocardiopsaceae
0	134	0	G	2013	Nocardiopsis
0	134	0	S	2014	Nocardiopsis dassonvillei
0	134	0	-	568208	Nocardiopsis dassonvillei subsp. dassonvillei
0	134	134	-	446468	Nocardiopsis dassonvillei subsp. dassonvillei DSM 43111
0	1	0	G	83677	Thermobifida
0	1	0	S	2021	Thermobifida fusca
0	1	1	-	269800	Thermobifida fusca YX
0	4	0	F	2004	Streptosporangiaceae
0	4	0	G	2000	Streptosporangium
0	4	0	S	2001	Streptosporangium roseum
0	4	4	-	479432	Streptosporangium roseum DSM 43021
0	2	0	F	2012	Thermomonosporaceae
0	2	0	G	2019	Thermomonospora
0	2	0	S	2020	Thermomonospora curvata
0	2	2	-	471852	Thermomonospora curvata DSM 43183
0	18	0	-	85008	Micromonosporineae
0	18	0	F	28056	Micromonosporaceae
0	15	0	G	84593	Verrucosispora
0	15	0	S	1003110	Verrucosispora maris
0	15	15	-	263358	Verrucosispora maris AB-18-032
0	3	3	G	168694	Salinispora
0	6	0	-	85010	Pseudonocardineae
0	6	0	F	2070	Pseudonocardiaceae
0	3	0	G	40566	Actinosynnema
0	3	0	S	40567	Actinosynnema mirum
0	3	3	-	446462	Actinosynnema mirum DSM 43827
0	1	0	G	1835	Saccharopolyspora
0	1	0	S	1836	Saccharopolyspora erythraea
0	1	1	-	405948	Saccharopolyspora erythraea NRRL 2338
0	1	0	G	2071	Saccharothrix
0	1	0	S	103731	Saccharothrix espanaensis
0	1	1	-	1179773	Saccharothrix espanaensis DSM 44229
0	1	0	G	147067	Thermobispora
0	1	0	S	2006	Thermobispora bispora
0	1	1	-	469371	Thermobispora bispora DSM 43833
0	6	0	-	85013	Frankineae
0	3	0	F	85030	Geodermatophilaceae
0	3	0	G	88138	Modestobacter
[truncated: 1,084 more rows]
