# Supplementary material for: Transcriptomic responses of the olive fruit fly Bactrocera oleae and its symbiont Candidatus Erwinia dacicola to olive feeding
Source: Sci Rep. 2017 Feb 22;7:42633. doi: 10.1038/srep42633 (PMC5320501; doi:10.1038/srep42633)
Supplement: Supplementary Table S8 [file srep42633-s9.xls]

## Sheet: transcriptome_seqs
>NODE_1_length_22815_cov_59.8657_ID_1
TGGTATCGAGAATTTTTGGAACCAGGCGAAGCGCCACATGCGTAAATTTAACGGTATTCCGAAGGCACATTTCGAGCTGTATCTGAAGGAATGTGAGTGGCGATTTAACACTCCAAGTGCAAAACAGAAATTAACTATTTTAAAACAGATAGTTAAACGTAAAATTTAAACCTTATCTAGGACAGCCCCTTATTTTTTACGGTCAAAATGTGGTATTTTTGAGCAGCTTAAAGGTGTGTAAGAATTTCCTGCCACTATTCATTAGTTTATTTTTGAATTCTCTCCTCAGGCGGTTTGTTTATAACTCCCCTGCGTTTTATCTTACGAAGAAATAATGCCAATCCGCTATTACTGCGGCTTGACAATGTTTTCCTCTGCTCCGTACACTCTTTTGGTGGG…
>NODE_2_length_18837_cov_135.53_ID_3
CGCTGGAGCGCCTGAATAAAGAGGTGAAGCGGCGTTCCCACGTGGTGGGTATTTTTCCCAACGAAGAGAGCATAACCCGGCTTCTGGATGCGGTGCTGACGGAGCAGAACAAAGAATGGCTGTTGCAGAACCGCTACCTGCCGCAGCACAGCATGGCGGAGATAGAGCAGACCGCTGAAAACGATGTGATCGAGGCGCTGCCACTCAGCGCTTAACAGACATATTACCGGACCGGAAGGCTGGATCTGAATTTACACCACCTTGACGGACTCGTCAGTCTGACGCCCAACGAGTCTGAGCGGCTGTACTACTTACAGTCTAATGCTGTGGCCAGTATTAGTTGACCACTATATTATTCAGATGGTCCGGACATTAAGTTAGCGCCTATGGGAATAATCT…
>NODE_3_length_18489_cov_56.2388_ID_5
GCCGGAGAAGCCGGGGTTTGCGGTGCTGATGAAGGGCTTTCTAGGTACGGACCCGTACCAGTGCATCCTGTGCAAGGGCCGACTGCGTTTTGCCGGCGCTCAGGCAGGAACGCAGGCGATGGCATGACTGTCGGAAAGGTTGCGTGGAATGGGGAAAAAGCGATGGTTGCGGATGCCTAAGCCGGATCAGTGTGCCTGAAAAATGGCTTTCCGGTTAAAAACACGACAAAAACTGCATTTTCATACTTAACCGCCGCATCAAAGGGATAGTTCGTTCTGACATTCATGGTTGGGCGCTCTCAGAAGAGGCGATTCAATCTCCTAACCATCAAGGTGGTGTAAATTCACTTACAGGCTTCCGGTCCGGTAATGAGCCTGTTATGCGCTGAGTGGCAACGC…
>NODE_4_length_18060_cov_67.5139_ID_7
GATCACAGCATAATCTCTATTTATTTAACAAAGCTATTAATCTGGCTATACGCGTTAAAAAGCGCCCATTCAGCTGAAAAAGAAAAAAACCTCCCTCGCGCTCCTTTCTGGTTCGATCAGTGAATTGATTCTGTTCAAGAAAAATTTGCCTGTTTTCCTAGCATAAAACACCAAACTGTATTCTGGATCAAAAAAATAACCCTAATAGGGGGCAGGAAAACGTGATGAATCCTGCCAAAATAGGCGTTGTTAAATGCACGATCCAAACAAGATTTTAGCCGCTACACTATAGTTCACATGATGCTACTGACTCGATTTAGCTCACTTATCGAGCATTATATGTTAAATTCGTGTTGTGGGTGTGAATTAATGTGCGGGTAGTTTTGTCAAAGTTGACAA…
>NODE_5_length_17964_cov_188.995_ID_9
AGCATGGCGGAGATAGAGCAGACCGCTGAAAACGATGTGATCGAGGCGCTGCCACTCAGCGCTTAACAGACATATTACCGGACCGGAAGGCTGGATCTGAATTTACACCACCTTGACGGACTCGACCTCACTCTCGTAGATAAGGCCCTGAAAACCGTCATCATTCGCAAGTTGCCCAATAAGCGGGCGGAGACCGTGGCTACCGCTTTCAGGGACATTGAAGCCAATACCTTCTGCGAGTTTAAGACCCTGACCGCAGATAACGGCCCTGAATTCGCCCTGCACGAGCAAATCACGGAAATCACAGGGGCGCAGGTCTACTTTGCACGCCCATACCATTCCTGGGAACGTGGCCTGAATGAGCATACCAACGGTCTGATACGGCGCTTTTACCCCAAG…
>NODE_6_length_16792_cov_64.1206_ID_11
CAGTGGTCCGGAACGTTTGGTGATGACGAAACGCTGACGGCAGCGATGCTGGATCGGCTGCTTCACCATGCGCATATCGCCCAAATCAGCGGCCAAAGCTACCGACTGAAGGATAAGCTGAAAAGCGGTCAAATCCAGAAGAAAACGAAAGTAACAACGTTCGAGTAATTCAAAGGGGGGGGGTCAGTTTTACTTTGGCAGGGGGGGTCAGAATTCGATCGGTATTGACAAGATAGCGGTTCCAGCCGTTATCGACGGTGAAAAGGAGTTTGGCGGGACGCGGGATATACATGGAGCTGAGTATAAAGCGGAGCTCCAGTCATGCAAAGCACCGGAACGGCGAAGCCGTGACGCTCGCCCTGTAAGGGCGCTACGTTCAATCGTGCTTCGCAGAAGGAG…
>NODE_7_length_16702_cov_80.5438_ID_13
CATGGCGGAGATAGAGCAGACCGCTGAAAACGATGTGATCGAGGCGCTGCCACTCAGCGCTTAACAGACATATTACCGGACCGGAAGGCTGGATCTGAATTTACACCACCTTGACGGACTCGACCCACCGGCGGCCGCTTCAGGTAGCGGCCGAGGTATTTCACACTGTGCCAGGCTCCCCGAGTCTTCTTCGCGAAGTGTACCTTCCAGTACCGGCCATACTGCGCCTGCAGATAACGCCGCCACTGGCGCTCATCGCGGATGTGACCCAGACCCGGCAGCAGGCCGGGCATGATCTGGGCCTAGCTGTCGCGCAGCAGGCGGATGACCGCGCTCTGCCAGATTTCCTCCACAGCCATTTTTTAAAGAAGAGGCGGCGATGGATGCCGGGCTGGAGTG…
>NODE_8_length_15835_cov_72.7022_ID_15
CTGCGGCCTTAACGTAGGTATAGCCGTGGTCGACAACTAACTTCGCCGCTTCGAGCTTAAATTCCGGCGTGAAATGTTTAGCCATTGGGTCACCTGTGGTGTTGGGAAGGTGAGAATATCACCTTCCGATCAGGTGGCCAGTATCAGTGTGCCACTACAGTTTCGACTGGGAATGGGCCTAAGACAAATCCCTAATCAATTGCATTCGTTACTTGACTGAGAAGTAAAATTAAAGTCTTCTATTTACCGACGCTGCTCAATATCACACATTTTAATGAATCTGGTAACAAGTGATGTGAGATTTGCTAAAGTAGTTCCTGAGCTTATTAGTGGTTCACTCAATACCAAATCTGCGCTCCTGACGATTTCTATCAGAACAGCGCAGGTTTCCAGTTTCCC…
>NODE_9_length_15197_cov_96.0581_ID_17
TAATTTTCCATCTTATGTTTTTTCCTGCAGTTGAGAGGAAACCTAAGACTAAAGAAATGGCAAGCAGGGAGCTAGCGCTAGGGGATGGCACAACATAAAGCAGGGGCGCGGTAGACCGCGCCCCACAGAATCAAGCGTAACCGTAGCTCATCAGACGCTGATAACGACGGTCTAGCAGCTCTGCTTTGGTCAACTTATCTAGCTCGACTAGGTCGGACAGCAGCTGAGCCTTAATTGTTGCGCCAATCGCCAGCGGGTCGCGGTGCGCGCCACCCAGTGGTTCAGGCAGCACGGTGTCGATCAGCTTCAGCTCTTTCAGGCGCGGGGCGATAATGCCCATCGCTTCCGCTGCCAGCGGTGCTTTATCTGCGCTTTTCCACAGAATAGAGGCACATCCTT…
>NODE_10_length_14922_cov_84.2882_ID_19
AGGTGAAGCGGCGTTCCGACGTGGTGGGTATTTTTCCCAACGAAGAGAGCATAACCCGGCTTCTGGGTGCGGTGCTGACGGAGCAGAACGAAGAATGGCTGTTGCAGAACCGCTACCTGCCGCAGCAAGCGGTTCGGAAACCGACTGCCTGACTTGCCGATAGAGTTCCTGAGCGACAACGGGTCATGTTATACGGCGAAAGAAACCAGAGCGTTCAGCAGGCAACTAAATCTGGAGCAGAGAACAACCGCGGTGCGGAGCCCGCAGAGCAACGGAATGGCGGAAAGCTTCGTGAAGACAATGGAACGGGACTATATCAGCGTAATACCGAAGCCAAACCGTAAGGTGGCTCTTATGAACCTTGCCGTTGTCTTCGAGCATTATAATGATAAGCATCCC…
>NODE_11_length_14827_cov_72.2864_ID_21
AAACCAGGAGTGCCTATCTACGTGCTCGGCTATCAGCACTCTGAGGCGGTGAAAATAGTATGCAGCAGTGTTCCTGTGGACACCAACCAGCTCTGCGGCAATACGGGCTGTGGAGCCTGCAATAAACTGTTCAAGTAACCGTTCCTGTTTGTACTGACTGAGTCTGCTTTTTCTCATGGCACTATCCTAGATGATCTTAGTTATCTAGGACAGCCCCATTATTTATTGTATCAAGTAATGAAGAACAATTTAAATGCTGTATTCAGTGAGACTTCGGAGGCATTACCCATGAAAATCTATGCAGCCCAGAAGTGGGTTCATGGACACCTCATACCTCGATGAAAACGCCCGGCTCAGGGCACTGCTGCAGGAGCAGCCGACCACCATCCGCAAAATGGC…
>NODE_12_length_13762_cov_261.666_ID_23
TCTCACGTTGAATATGATACCCCAACTCGTCACTACGCGCACGTTGACTGCCCAGGCCATGCCGACTATGTGAAAAATATGATCACCGGTGCTGCTCAGATGGACGGCGCGATCTTGGTTGTTGCTGCGACTGATGGCCCAATGCCGCAGACTCGTGAGCACATCCTGCTGGGTCGTCAAGTTGGCGTTCCTTTCATCATCGTGTTCATGAACAAATGTGACATGGTTGATGACGAAGAGCTGCTGGAGCTGGTTGAAATGGAAGTGCGTGAGCTGCTGTCTGCCTACGATTTCCCTGGTGATGACCTGCCAATCGTTCGCGGTTCTGCACTGAAAGCACTGCAGGGCGAAGCTGACTGGGAAGCGAAAATCATCGAACTAGCTGAGCATTTGGACAGC…
>NODE_13_length_13609_cov_55.6386_ID_25
GCTCCGCTTTATACTCAGCTCCATTCATGCAAAGCACCGGAACGGTGAAGCCGTGACGCTCGCCCTGTAAGGATGCTACGTTCTTAACGTCGGTGATCACCACGTGCCGGGTGCTCATCGATGCCGCGGCAGATGGACGACACCTAGCTGCGGGAGATACCAGTCATTCTCATCGACTGGACCAAGGCGTCAACATCCTGCCAAATTTACACCACGTCCCAAGACTCTACCTAGCGCAGGTACTGCAGGCAAGCATACGTTCGACAGATAGTTTGGTCCAGTCGCTGAGTTGATGGACATTCTTCTCAAGAAAGCGTTCCCAACTAATTTCGGTGGTTTTCAGGTCAAATGCCACGCGCAGCTTTTTCATCATGATGTTGTTGGTCATCTTGCATTCGA…
>NODE_14_length_12949_cov_70.0901_ID_27
AGCAAAAACTGAGTCGCGACTGGCTTCAGCGCTCTGGGTTACCTTTGGATAAAATGATGCAGTCCCCTCACTCCACCACCATCACCACCGTTGAAGCGATGATCAAAGCGTTGAGCACGGGAAATTACAGCGTGGTTTTGGGTTGGTTGGAGGAGGAAGTATCAGAAACGGATCGTATACGTTTGCAACGAGCAGCGAATTCTGGACAGGCTCTCGGACTGATTATGCGCCCAGAAGGCCCGGAAGAGTTCCCTTAACCTTCCATCTAGGCCGTTAAATGGAATAAAAATTCACTCTAGTTTGTATCATTAAGTAAAATTGAGATTTTTCTCGGTTTTTTTCTTTACCTGCCCCGCTTTAACCCTCTGATTATGATATGACGCGGCTAGACAATGGTTT…
>NODE_15_length_12692_cov_47.3964_ID_29
CGCCAGATCTTTGCAACAGTGCCTGACTCAGTGCGTAAAGTCGTGTGGCTGGCGATACAAGCAGCGTCGCAAAAATGGACAATGCCGCTGAGGGACTGGCGCGTGGCAATGAGTCGCTTTATTATTGAGTTCGGTAGTCGCCTGAACGACCACCTCTAAAAAGGCATTTACACAGAATTATGTACAGGGTCCTGACCCGCAGTTTTTGTCCGCCCGTTAATTGAAGGTATTACGGTTCAAATGGCTGATGCAAGAAATGATCGTGGCCGCACTCTGGGTAGTGGGTCAGGACTTCCGGGGTGTAGATCGCCCGGGTAAATCCCACTATTTCCCGACTCTGATACGCGCCGTGATGGTTGATATCCTGGAATACTTCGCGCCACTCCAGTTGACTTTTGT…
>NODE_16_length_12393_cov_41.5052_ID_31
AACGCTATGAGTCAGGCAGCGTGATCCTGACCAGCAACCTGCCGTTTACTCAGTGGTCCGGAACGTTTGGTGATGACGAAACGCTGACGGCAGCGATGCTGGATCGGCTGCTTCACCATGCGCATATCGCCCAAATCAGCGGCCAAAGCTACCGACTGAAGGATAAGCTGAAAAGCGGTCAAATCCAGAAGAAAACGAAAGCAACAACGTTCGAGTAATTCAAAGGGGGTGGGTCAGTTTTACTTTGGCAGGGTGGGGCAGAATTCGATCGGTATTGACAACCGACGTTTTCGACTGCATCTTCCGCTTTGTCAGCGCCATTCTCAACCAGTCCACCACGTTGCCCTAAGCGCGTTTCTGGCAGGCCGTGGCTAACTGCGTGCAGGAGTATCAGCAGGC…
>NODE_17_length_12359_cov_89.1206_ID_33
ATAAACAGAAAATTAACAAGCCGTCTATGTTTGATAACTATAGACCGAAATTCGCACAAAATGATAAACGTGATAGTTACCGGGATTTATGGATTCTCAGCGGGCAGTAGCAGCAGCCGTTTCTTCGAGATCAGGCTGTGACCGTGCCGACAAAAATAGTCGACCACGCCGCAGGTTTTCAGTACCTGTAACGGTTTCTGGCAGTCGGGGCAGCAGGCAATAGCGGGGATGGCGCGCTGGCAGCGATCGCAGTGAAACTGCTCAGCCATCGCGGTGAGTGAGTACTGGCAAACCTAGCATGGAAGTGACATCGGACTCTCCTTTACTTCAGCGTGGCACAAAAAACAAAGGATTGACCCCAAAAGCGGTCAACCCCTACATTACACGCCGTAAGGACCC…
>NODE_18_length_12086_cov_79.6542_ID_35
ATAGCCGTGGTCGACAACTAACTTCGCCGCTTCGAGCTTAAATTCTGGCGTGAAATGTTTAGCCATTGGGTCACCTGTGGTGTTGGGAAGGTGAGAATATCACCTTCCGATCAGGTAGCCAGTATCAGTGTGCCACTACAAGCTCGGTGGCTGCTTGAACGACCACCTCTAAAAAGGCATTTACACAAAATCATGTACAGGGTCTCAGAAATAAAACGGGGCGCAGCAGTGATACCGCGCCCCGTAGGTGTCAGGCATGCCTGACCCTTCTATTTTGTGGGATTACTTCTTAATATTCGACGTGAAATCGCGCTGATCGTAGCCAGTATACAACTGGCGTGGACGGGCAATTTTCACGCCGTCATCATGCATCTCTTTCCAGTGTGCAATCCAGCCCAC…
>NODE_19_length_11405_cov_64.6248_ID_37
CAGAATGTTGTTGGTCGAGCGGTAGTTCTGCTCAAGACGGATAGTTTCTGCGCCGGGAAAATCATTGAGGAAACGCTGGATATTTTCCACCTGCGCCCCGCGCCAGCCGTAGATTGACTGGTCATCGTCGCCGACGATAATCACTTTGCCGCTATCGCCCGCCAGCATGCGGATCCAAGCGTACTGGATGTTGTTGGTATCTTGGAACTCGTCTACCAGAATATTGATAAAGCGCTTGCGGTAGTGATTAAGAATATGCGGCTTGTTCAGCCACAGCTCGTGTGAGCGCAGCAACAACTCGGCGAAGTCTACCAGCCCGGCGCGATCGCAGGCTTCCTGATAGGTCTGGTAGATCTTCAGCGAAATCTGCTCAATCAGGTTGCCGTAGCTTTCGATATG…
>NODE_20_length_11167_cov_42.9928_ID_39
CTTATCACTCTTGGGAACTGGGGGTGAATGAGCACACGAACGGGCTGATACCCCGCTTTTATCCCAAGGGAACGGACTTCAATCAGGTGAGTCATCGAAAGATGACTGAACTCGAACATATCCTCAACACACGAGGGAGAAAATCTCTGGGCTATCGCTTCCCCAATGAGGTATTTTAAACGCACTTACAGGCAGCATAACCCCCTGCCGTTTTGTTGCGTTTCGACTGGGAATAGGCCCTAAAGGGTGGTCGTTTTGCGGTCACCTTTTTTCATTGCGACTATTGCAGGAACAAGTTGCTGATACGTTCACGCCCGAGCGTCGACATCGGGCCATGACCTGCAATAAAGGTCACATCGTCACCCAACGGCAGGAGTTTGTTGTGAATAGAGGCAATCA…
>NODE_21_length_10888_cov_35.8041_ID_41
GATGCAGCGCAAGGGTGTACAGCTGATACTGCAAATCATAGCGGTGGGACTGCATTGCCTGCGCCAATGCCTTCTGGGTATAGGCGCTGCTCACTTCGCCCAGACAGTTGGATTTGTAATCCAGCAGGTAATATTTCTCCTGCCAGCAGAACACTAGGTCGATAAAGCCTTTTAGCATGCCCTTCACCTGATAGAAATTCAGCGGCGGGCAGCCCGCCGACAGCGGGTCCTGACGTACCAGCGCGTTGAGCGCTTCTGCTTTCAGCAGGCGTTCAATCGGCAGGTAAAATTGTAACTCCACCCGGCGCGCATCGGAGGGCAGCTGGTGTAGCGAGGCACCGCTGTCATTAAGCGGCGTGTGTAAAATGCGCGTAATCCACTCGCGCATCACCGGGAGCC…
>NODE_22_length_10508_cov_32.7168_ID_43
TTCTTAATTGATGACATGATCCAGCCATCGCTGGCCTTTCCCCCCTGAAGGCACGACAGAAAAACGAAGGGATAACTTTTTATGGGGAATAACAAAATTGGTTATCCGTGGCTTACGTGGAGGCATTACCGGGTCAGTCCCGTTGGAAGCGTATGTCGTGAAACTGAAGTGTGTGGGCCATCGCCTCAACGAGCCGCCCAGACGACGTATTCTTCAGATGGTCCGGACATTAAGTTAACGCCTATGAGATTATGCCCCGGGCAGGGTGACGCGCCACGGCAGCAGTTCGCCTACGCGGTTGACCGACCAGTCTGCTATCACCGACAGCACCTGACAAAGATAACGCTCAGGATCTATACCGTTAAGCCAACAACTCCCGATTAACCCGTACAGCTGCGC…
>NODE_23_length_10495_cov_165.71_ID_45
CTCCATTTCAAGGCGTTGTATTTTCTTCCTCGCCTCACGCAGCTCGAGCTGTTCTGGCGTCAGAGGAGGCCCGGCGGGCGTTTTCCCCTGGCGCTCAAGTCGCAGCTTATTCACCCAACGGGGGATAGCCGAATGGCTTACGTTAACTGCCTCTGCGGCCTTAACGTAGGTATAGCCGTGGTCGACAACTAACTTCGCCGCTTCGAGCTTAAATTCTGGCGTGAAATGTTTAGCCATTGGGTCACCTGTGGTGTTGGGAAGGTGAGAATATCACCTTCCGATCAGGTGGCCAGTATCAGTGTGCCACTACACAAAGAAACCTAACGCGGCTTCGGAGGTCAAAGACTCACGCGTTCAGATGTCTGAAAAATCCGCAACGCGATGAATTTACGCGCTATC…
>NODE_24_length_10405_cov_86.4684_ID_47
CGCATCAGTGAACGGCAGATAGTCGGCGTAGCGCGGGTTTGGCAGTTTGCCCAGCAGCTGCTGCGCCACGTCGCGGGCTTTGCTGCCGGAAATGCGCAGGATGCGACGCCGCCACGGCCAGGTGGGGTCACTTGGGCGACGATAGTATCGCTATGGCTCATGTTGAACTCTCTTTTTTAAGATAAAAAAAGGCGGTCATGATGACCGCCTTAGTGTAAGCATTGTGCCACAATTTAGCACGGGCGAGGCATGCCTCGCTCCTAAGGGCAAATTACGCTTTTTTCTTGTCGCGGCTGTGCAGACCACGCTTTTCCAGCCCGCGATAAATCAGCTGCTGCTGGAGAATGGTCACCAGATTACTGACGATGTAGTACAGCACCAGACCAGACGGGAACCACA…
>NODE_25_length_10366_cov_85.3642_ID_49
GACTTTATCGCCGCTTGTGTGTTGGTAAATCCATTCGTGACTAACCGGTCTGCCGGTGATATCGCCAATGGCGCTGATTTGCTCAGGGCTCCACAACCAGTTGAGCGCTGCCTCAACAAAGAAGACCGTATCCTCATGCATCCGGCGTTTGCCGGCAGCTTTGCGGCGGCTGGTGCTGAGCTTCTGCGCTACCGCAGGCTGGTAGCCATCTACAGAGCGATTACGGTGCAGTTCCCGCGAGACTGTTGACTTATAGACGCCTAACCGGCGACCAATCTCGGCCTGACTAACTTTGTCTTCACACAACAGAGCTATCTGGTATCGTAATCCTTCGGTTAACTGCTGATATTTCATAGTTACTCGCTCATCTTTAATCGGAAGAGCAGGATAGCTTATCGG…
>NODE_26_length_10257_cov_55.3667_ID_51
GAGCTGTTGACTCTGGTGGTCAACAACCTGCCGTTCAAAGACGGCGAACAGGTGGAAGAGGAAGCACCAGGCCGGAACGTTGCCTGATGGCTCCATACACCAAATTTGACAATAACTCAGCTTTTATGCGGCAGCTGCTTATATGAAGCCGATGAAATACCCATGGAGGAAGCAGTGAAGCTGACTAAACTGGCCCTAGCCGCAATGATTGGATTGGGTATGCTGCCATTAACTGCGCAGGCAGACGAGTTGCCAAGTGGCCCGCATGTGGTGACGTCCGGGCAGTCCAGCGTCGATGCCACACCGGATATTGCCACGCTGGCTATCGAAGTGAATGTTTCCGCGAAGGATGAGGGCGAAGCGAAGAAACAGGCGGATAACCTCGTCCAGCAGTATTTC…
>NODE_27_length_10207_cov_52.9871_ID_53
TTGTAAAACACTCATCTCCACTCTGGTCTCCAATGTCATCATTGGCAGTGCCTTAAAACTGCCATTTTTACCCTGGGTGGGTCAGATTTACATCGGTAGCGACAGGTATAGCCGTGGTCGACAACTAACTTCGCCGCTTCGAGCTTAAATTCTGGCGTGAAATGTTTAGCCATTGGGTCACCTGTGGTGTCGGGAAGGTGAGAATATCACCTTCCGATCAGGTGGCCAGTATCAGTGTGCCACTACAGTATAGCAGGTTTGTGAGCGGCAGGAAGCAACTATGACTCATATTGGTGCACAACTTGCACGAAAAGGGATTCAGCACCAACATTTGCACTTAATCAGTGCAATCCTTTGGCGCTATGCACCTTGCCAGCGCGTAAACAGATCTTCGTCCAG…
>NODE_28_length_10116_cov_218.065_ID_55
GATCAGGTCTTTCACTGTACCCGCAACATCTTCAATGGGGACATCCGGGTCGACACGATGTTGATATAGCAGGTCAATGACGTCAGTCTTAAGACGCCGTAATGACCCTTCAACAGCTTCACGGATATGCTCAGGACGGCTGTTTAGAATCTGCTGCTTGTTGTCCGTACCGAAGGTAAAACCGAACTTGGTGGCAATGACCACACGGTCACGAAACGGTTTTAAGGCTTCACCGACAACCTCTTCATTAAGGAAGGGGCCATATACTTCGGCGGTATCGAAGAAGGTGACGCCACGTTCAACCGCAGCGCGAATGAGCTCGATAGCCTGACAGGTATCGGTCGCCGGGCCGTAGCCGTGGCTTAAGCCCATGCAACCGAGCCCAAGCGCGGAAACTTC…
>NODE_29_length_9877_cov_105.96_ID_57
TTGACGCTGACATCACCGATGCCGGTCTGGATACGTCGCTCAGGCAGAAAACCGTTACGCACCACCGCCTAGCGACCGTCATCGAGACGGAGGTCAGCAAACTAAGCAAGCATCACAGCCAGATCAGTGGGTTCAACTGGCTTCTGCAACATCTGTAGGGTAAGATTGGACATGGCGTATCATCTCTCTGTTGTTGAAATCCTAGAAGAAATCAATCAGCAGGATACGCCACTTTCCTCAAATCCCCATACACCACAAATGACCATAACTCCTAAGCTATAACGTAACTTATTGATATTACAGGCATGAAAAGCCGTTTTCAGCCTTTTGAAGGGCTGAAATCAGTCTTCTTTCGGCGAGGCGTTCTCAACCCGGCTTTTAAGTTTCTGTCCCGGTCGA…
>NODE_30_length_9458_cov_63.906_ID_59
CTTCGGGGTAAGCCAACAGACGTGGCGTTCCACAGCGACCAGGGCAGCCCCTATACCAGCCGTAGATATCGGCAGGCGCTGTGGCGCTGTAGGATAAAGCAGAGTATGAGTCGACGGGGAAACTGCTGGGATAACGCCCCTATGGAGCGGTTCTTCCGGAGCCTGAAGACCGAATGGGTGCCGACGAAGGGCTATAACAGCTTCAGCGAAGCCCAGGGCGCGATAATCCGCTATATAACGGGATATTACAGCGCTATCAGGCCCCACTGGTATAACGGCAGTCTGACGCCCAACGAATCTGAGCGGCTGTACTACTTACAGCCTAATGCTGTGGCCAGTATTAGTTGACCACTACATCTCCGACGCGCACAGCGGCCTGAAGGCGGCGATACAGCAGGT…
>NODE_31_length_9132_cov_61.6988_ID_61
CAGGATAATATGACGCTCAAAATGTCGACCTTTAAATGGGTTCATGTGCTGCTCCTTCAACTAAACAGTGGCATCAGTTTACCATCGCCAGATCTTTGCAACAGTGCCTGCAATCGATACCCTGATAAATCTTTACCAAATTACCCGGGCTTTCCTATCGACGAAAGTTTCGCCTTTCCGTATGATGGCACCGATCTTACACCCTGTTGAGTTGAGTTGATGATTAGCCTGATTGCGGCCTTGGCGGTCGACCGCGTCATTGGGATGGAAAACGCCATGCCGTGGCACCTGCCGGCTGACCTGATGTGGTTTAAAAAGCAGACGCTGAATAAACCGCTGATTATGGGGCGTCGTACTTGGGAATCCATCGGTCGCCCACTACCGGGCCGCCTGAATATC…
>NODE_32_length_8833_cov_53.5057_ID_63
TCGCGACTTTAGCCAGTATCATCATGTGGTTAAGCGGCTTCTGCTTTGAAAACAAAGGAATACACTCTAAATATCAGGCAAATACGGTGAAGCACAGGCGAGTTGTTTCATTGTTAAAGCTGGCAGAGAATGTATTTCGACATTCCCCGCTCATATTGAAAACCCTGTCGCTGGACTCGGGACTGAAGAAATTACAGCAAAGGTATAACGATATGATTTTGGTTTACTAAATTTTCTGGGGATCCCTCAGGGGGCATCCCCGGTCCTGCTGGCCGCCGGGGATTCGCTGCGCCAGGAGAGCGTCGGCGCGCTGCAGCGCCTGCACCAGCGCGGTTATCAGCTGGTGATGCTGACCGGGGATAACGAAATCACCGCAACGGTCATTGTGCGCGAAACCGG…
>NODE_33_length_8805_cov_66.4471_ID_65
CTTGCAGCTGGAGAATATGCCGATTTCTTGCTAGGTAACGCTGGGGCAGATACAGCGTAGTCGTGATCATGCGCTGGAATTCACCCTGCAGGCGCGGGTCGCCGGCGCTTAAGGATCGCGCTGATGACTAACCGCTGGTTGACCGGCTGGCTGCATCCGGCACAGCAGCAGAGCGAATCCGCTAAGGCGCATCTCTTCTCATACTCTAGGCGGCTGGCGCTAGAGTCTTAGGACGTGGTGTAAATTTGGCAGGATGGTAAGCGCCATCGGCTTATCTGGTAAGTGCCGAGGCATCGATGAGCGGGTGCAGGCGTTCCTGCAACGTCCGCTGGAGGGAGAATCCCTACCTGTGGCTGGATGCGACCTACGTGAAGGTGCGTAAGAACGGCTGAGTGGTCA…
>NODE_34_length_8591_cov_85.7494_ID_67
CCGCTAAGTTGCAAGCAGAGTATCCGCATATTCCGCAGTATCCTCAGATCAATGGCGATGTGAATGTGAAGTTGGCCGCCGGTTGGCTGATCGATCAGTGTGATTTAAAGGGTTTCCATATTGGTGGAGCGGCCGTGCATGCCCAGCAGGCGCTGGTGCTGATTAACGCCAATGAAGCGACGGGGCAGGACATCGTCAACTTGGCCCGGTCCGTACGTCAGCGCGTGGCAGAGAAATTCAACGTCTGGCTGGAGCCTGAAGTACGCTTTATCGCAGCACAAGGTGAAACAGATGCCGTAGAGGTTATTGCATGAAAGATAACACCGTACCCTTAACGCTGGTTGGTATTCTGGCAGACGGAGAGTTCCATTCTGGTGAGCAGCTAGGCATGAGCCGCGC…
>NODE_35_length_8590_cov_40.7103_ID_69
TTTTGGCATATTATCGGGGCAGGACTGGCGGTTATTTCCTTGAGATTGTTAGCGCAATCAATTAGATCACATTACGCTATGCCTGTCTTGTTTTCTGGGAATTCATCAGGGGGCTGCCCCTCTTTTCGGTAAGCCCGTTATTTTATGCTAACGGCATTTTGTTCGGATCGGGGTAACGGTACTCGAAGCCCAGCTCACGGCAAATTTTACTGCCGTCGATAAGCTTGCCAGTGTTACCGCTGTCATCCGCGAGGAAGGTCGGGGCCTGCAGCCCCAGCTGGCGTGCCACCTGCGTATAAAACTGCGCGCGCGCCGGGTGCTGTGCTGCGCTGAGATTGTAAATATGCCCGCCCTTCGGCGTTTGCAGCAGCAGCGTAATCGTCTCGATCACATCGTCCA…
>NODE_36_length_8460_cov_267.962_ID_71
ATTAAATCACACAAGGGGCTGGACTGCAATACTTTAAATTAGCGACTATTGGAGTGACCACCCTGCCCGGTGAAACTGGGAGCAAACCCGCAGAAGGACGGAGATTATCGGTCTACTGGCTGCACTTGATGGTTAGGAGATTGAATCGCCTCTTCTTAGAGCGCCCAACCATTAATCTGAAAACCATTTTTCAGGCGAACTTATCCGGAGCCGGTGCCTGAAGCCATCGTTTTTTCGCCATCCGATGCAGCCTGTCAGAGAGCATTCTGGTGGCATGAACGCCCGCCATGGTGCCGGCAAAACGCAGTCGGCCGGTCGAGTCCGTCAAGGTGGTGTAAATTTACTTACAGCCTTCTGGTCCGGTAATGGGCCTGTTATGCGCTGAGTGGCAACGCGTCG…
>NODE_37_length_8322_cov_47.3314_ID_73
GCCCGGGTAGCGGTAGGACACCTGGAAAGCCGGTTGCTGCGCGGATTTGTCGTCGATAACGTTCAGCTCCACGTTGTAGACGCGCTTACTGGTGACGACAAACAGGTTGGTATGCCAGTCACGCCCGTTGGGGGGAATGACTACCTGCGCGGTGTTGCCGTCTTCACCCGGTGCGCCCTGCGTGAGCGCCACCGGACGGATGTAAACCCGGTTAGCGTCCGGTTTGGCTTCCCAGGCTTCTTCGAGGCCTGGTTTGCGCTGATAACGGCTTCATCATCATCAAAAACCAGCGTCGTCATGAATCCGGCTTTGGTGTTGACCACCGTCACGTTTTGCGGGTTGTATATGACCTGCTGCACCCGGCTGTCATAGCGGCTGGCTTGCGGGTTTGCGGCTCCC…
>NODE_38_length_7975_cov_130.34_ID_75
CTTCGGTTAACTGCTGATATTTCATAGTTATTCGCTCATCTTTAGTCGGAAGAGCAGGATAGCTTATCGGTAGCTAACCGTCCCTCCATCTACATGACCGAGCGTTGCACTTATTATCTGAATTCGCGGTTTACTGAATCTTTCAGTGCTTTACCGGCACGGAAGCTAGGGACTTTGCCCGCAGCAATAGTGATCTCTTTACCGGTTTGTGGGTTACGACCAGTACGCTGAGCGCGCTCGCGCACGGAGAAGGTACCGAAACTGACCAGCGCCACTTCCTCGCCAGCCTGCAAAGATTTGGTTACTGAACCGATGAATGCATCTATTACACGTCCGGCTGCCGCTTTAGAAATATCGGCGTTTGCAGCAATTTTGTCGATCAACTTTGACTTATTCACT…
>NODE_39_length_7918_cov_66.8027_ID_77
CCGGAACGTTTGGTGATGACGAAACGCTGACGGCAGCGATGCTGGATCGGCTGCTTCACCATGCGCATATCGCCCAAATCAGCGGCCAAAGCTACCGACTGAAGGATAAGCTGAAAAGCGGTCAAATTCAGAAGAAAACGAATGCAACAACGTTCGAGTAATTCAAAGGGGGTGGGTCAGTTTTACTTTGGCAGGGGGGGTCAGAATTCGATCGGTATTGACAGTATGCCTTACGGCTCCCGGCATGCGTGAACGATTCCGGGGCCAGTTTGATGCGCTCGAGCTGATCTTGACCCGTCATATCCAGACATCTTCAAGAGGGTCCTAGCGTGTCCACCAGTGCCGATCGCCTGACTGCTGCCATTGTCCTTTTTCAATACGTCGTCAGGAACGGACAGA…
>NODE_40_length_7885_cov_67.9951_ID_79
ACCTACTTCGCTCATCCATATGCCTCGTGGCAGCGCGGGCTAAAGGAGAACACCAATGGGTTGTTGAGGCAGTTTATCCCGAAAGGAACTGACCTGACGGCAGTGACGGATGACGAGCTCCGCAAGTACCAGGGAGCACTGAATAGCAGGCCACGGAAATGCCTTGGGTTCCGGCAACCTTCAGTGGTCTTTGTAGAGCTAAAACAGGCGGCTTAGCGTTGCACTTCAAACTTGAATCCGCCGGTTTCTATGGAACAACAGCAGGGCGAAACGCTGAAGCGCGGGTTAAAAGACCTTTACATTCAGCTGATTGCATTAGGCGGCACCGTCGGTGCCGGCCTATTTTGGGGTAGTGCATCGGTTATTCAGGTAGCCAATGCGCTCAACGTGGTGATCCTC…
>NODE_41_length_7841_cov_63.3211_ID_81
GGCTCGAGGGCCAGACAGACGCCTGAGATAGCGCAGCGTCTGCTGTGGAGAACAGCGGTTGTGCGAACCACGATAGTGTCCGGTCGTGCTCGGGTTCATGGCGGCAATCAATTGAAAACGCGCCGGATAGGTAATCTTTGCTTTGGCCTAGGAGATACTGATCTCCCCTGACTCCGGCGGCTCACGTAATGCATCCAGCGCGCGCCGCTTAAACTCCGGCAGCTCATCCAGAAACAGCACGCCGCTATGCGCCAGCGAAATCTCTCTGGGCTTCTGCAAAGAGCCACCGCCCACTAACGCATACAGCGAAGCGATGTGATGAGTGGAGCGGAAAGACCTTTGGCACCACTGACGGCATGGATCGCCGCTATTCACAAGAAACTTGCTACACTCGCATCA…
>NODE_42_length_7829_cov_72.1306_ID_83
CATGCTGTTGTCGGCCATCGGTTGACTCCTTCTGAGATAATTGTCTAATTAACCATTACCTTACCGGATAAGCCAATGGCTCTCACCATCCTTCCAAATTTACACCACGTCCTAAGACTCTACCGGCACCTATGACCGCCAGCTCAATCAGCACCCGCACATCCACGTCTCCGTCACCCGTGGTGGTCTGGACGTTATGCACGGCGTTTAGCGCCGCCTCTTCTTTAAAAAGAAGGCTGTGGAAGAAATCTGGCGGAGCGCGGTCATTCGCCTGCTGCCGAAGGTCTACGAAGCGCTGGAGATGACGCCGCGGAAAAAGCCGGAGAAGCCGGAGTTTGCGGTGCTGATGAAGGGCTTCTTGGGTACAGATTCGTACAAATGTATCCTGTGCGACAACCG…
>NODE_43_length_7796_cov_43.8083_ID_85
AAACCAGGAGTGCCTATCTACGTGCTCGGCTATCAGCACTCTGAGGCGGTGAAAATAGTATGCAGCAGTGTTCCTGTGGACACCAACCAGCTCTGCGGCAATACGGGCTGTGGAGCCTGCAATAAACAGTTCAAGTAACCGTTCCTGTTTGTACTGACTGAGTCTGCTTTTTCTCATGGCACTATCCTAGATGATCTTAGTTATCTAGGACAGCCCCAAAATTAAAATAATTGTACATATGCGGGCCATCACCCTGCAGCTGGACCGTAATGTCGCTGTCAAACTTCAGGGTGGCGGTCAGCAGGCTGGTCGCCACCAGCAGCTTGCCAAGCACCTGCTGCACCGGCTGTGGGTAATCGTGGCCGTCGATAATCTCGCGCTAAGTCTTTAAAATATCTA…
>NODE_44_length_7782_cov_99.9289_ID_87
TCATGGTTAGGAGATTGAATCGCCTCTTCTGAGAGCGCCTAGCCATGAATGTCAGAACGAACTATCCCTTTGATGCTGCGGTCGTGCATAGGTTTACTACTCTGGCAGTATGAAAATGCAGTTTTTGTCGTATTTTTAATCTGAAAGCCATCTTTCAGGCACACTGATCCGGAGCCGGTGCCTGAAGCCATCTTTTTTTCGCCATCCGATGCAGCCTGTCAGAGAGCATTTTGGTGGCCGTGCTTGAACAGGAGCTTTGCAGGGCGCGGTATGTACATGAAAGGCGATGCGGAGGAGAGAGTAAAGCACGGGCAAAAAAAAGCCCGCCGAAGCGAACTTTTTTGAAAACGGCAGCGATTACAGCTTAGCTGCGTTCTCGGACAAGTACTTAGCCACACC…
>NODE_45_length_7688_cov_100.427_ID_89
AAGCGGTAGGTTCCGGCTTTGAACTTCGCAAGCTCCGGTTCCAGCTTCAACAACACCCCAAACCACGGCGTGCCGCTGATAATATGTTTTGCTTCCAGCTGCGCTTCCAGCACCACCCGCCCGGAACCGACCGGCAGCGTAAAGATGGTTTCACTGTCAATGGTCAGGGCAGAATCGGCAAACTGACGCGTTTCCCAGTAGCTGAATGCAGCAGCAGCTAGCACGGCGATAGCCAGCAGCGCGACGAGTATCTTTCGGATTTTAGTCATGACGTTTCCACATCATTCATTATCGGGATTGAGCTGGCTGAACAGGTCGCGTGACGTATAGCGCCATGCCTCAATCTGGCTGACCGGTAATACCGGCATCAGCGCGTTGGTAATCAGCACTTCTTCAGCA…
>NODE_46_length_7557_cov_89.7272_ID_91
CTGCCTCTGCGGCCTTAACGTAGGTATAGCGGTGGTCGACAACTAACTTCGCCGCTTCGAGCTTAAATTCCGGCGTGAAATGTTTAGCCATTGGGTCACCTGTGGTGTTGAGAAGGTGAGAATATCACCTTCCGATCAGGTGGCCAGTATCAGTGTGCCACTACAATTTTCAGCTGCGGTTCTTTTTCACACATCAGCCCGATGAAGCGGGAGGCATAACTTTCTTCCCCTCTTATTATCCTCCAGGGCATCAACCAACGGCTCACACGCGAAGCGGACGAAAGACGGGCTGGCGCAGTAACAAGTGCGCTCCCACCTTTACGCCATCTGGCAACCGTCATCCCTGACGGTGGTCTCACTACCTGTGAAGCCCTTTGCCACCATTTCCTTCCATATCTA…
>NODE_47_length_7468_cov_44.256_ID_93
GAAGGTCCCCCCCCCCTACTGTGACCTCGCCATTATCTACCACAAAAACGACATTAAGACGCTGCCGAAATTCCGCGATGGCGCTATCGGCGAGTTGGTCAAAATGTATGTTATAGCTTTATTTCCGCCATACCGGTAGAGTCATCCGGCATTAATCTCACGCTGACCAGGATACGTAATGATTGGAATAAGCGCCCGTGCGTGGCAATGGCATCAAATGCAGGATGTCTCACTGTATATTCCGTATCAGGATTTTAAAGAGTGGCTGGAAAAATTAACATTGTAATAATATTAACCGACAAATAATAACATACCGTCTTTCAGAGACTGTTATTTTTACTTAAAGGAAGGGTTGAATATCACCCACGCCTTCGCGGATCACTTCCGGCGTATTTTCCG…
>NODE_48_length_7272_cov_70.1933_ID_95
ACAGATCGCCGCGGTGGCTGCACGCTATGACTATCAATATCTCAGCCTGACGCAGTTGCTGAGCGCCCAGCGGAGATTTTTGCATCAGCTGGGGAAGAGGGATAATGCTGCATGCAGCCCGTTCAGAATATTTGTAATTGTCCTTCGGTTTACCAGACATTTATACCTACCACAGCCCGCTGTATCCAGCTAAAATGCCTTCAGCCGCACTAGGAACCCCGGTGATTTTCACACAGTTTCCGGGGTAGGTGAACAAATTTATCAACAGGTTAGGTGTAAATGCGCATATTGCTGAGTAATGATGACGGTATCCATGCGCCAAGCATCCAGACACTGGCGAACGCCCTGCATGAATTTGCTGAGGTGCAGGTGGTCGCACCCGATCGTAATCGTAGCAGC…
>NODE_49_length_7232_cov_33.8911_ID_97
AGCATGGCGGAGATAGAGCAGACCGCTGAAAACGATGTGATCGAGGCGCTGCCACTCAGCGCTTAACAGACATATTACCGGACCGGAAGGCTGGATCTGAATTTACACCACCTTGACGGACTCGACCTCACTCTCGTAGATAAGGCCCTGAAAACCGTCATCATTCGCAAGTTGCCCAATAAGCGGGCGGAGACCGTGGCTACCGCTTTCAGGGACATTGAAGCCAATACCTTCTGCGAGTTTAAGACCCTGACCGCAGATAACGGCCCTGAATTCGCCCTGCACGAGCAAATCACGGAAATCACAGGGGCGCAGGTCTACTTTGCACGCCCATACCATTCCTGGGAACGTGGCCTGAATGAGCATACCAACGGTCTGATACGGCGCTTTTACCCCAAG…
>NODE_50_length_7203_cov_63.2834_ID_99
GAGGGGGCTTATGCCGCCAGTAAGTGCGTTAAGAGTGGGAATGGGGCCACGGTTCTCGCGCTCCCCGCTAATTTTAAAGCGAACGGTACTGAGTACAGTTTTTAACCATCTAACTAGAAACTACCGAAATATGGTGTTGGTTTATTAGCAGTGATTTTCTGGGGATCCCTCAGCCGCAGCGGGGTGATGGAGGGGCCGGGCGCGCCGGCTGCCTGTACTCCCCGGCAGGGCGCGTCTTTTGTCGTTCTGGCGTGTTCAGGCCGATCTCTGAGCGGTTACCGCACGTTTAGCGATGGAAGTCGGGGATATTACAGGGGCAGCCCCGACAGCAAACCAGCAGCCGCTAAATTGAATAAATCACAATCCGCCTGACTTATAATTCCTCGCGGCCGGTGCGCC…
>NODE_51_length_7178_cov_60.739_ID_101
TGATGCGTTATCTGGCAACTTTCCTTCCTGTAGTCGCTTTACTTTCCGCCTGTAGCAGTCAGCCGAAAACGGCCTCGGCCGAACTTCACAGCAATCCGTTTAAAGGCAACGGCGGCTTCTTGCTTGAGCCTGCCCACAGCGGCACTGTGCTGGGGGGCGATTTCTCCAATAATCAGGCGGTCAACGCATTTATCGACAAAATGGTGCGCAAGCACGGTTTTGAGCGCCAGCAGCTGCACAATGTGCTGGCGCAGGCCAAGAACCTCGACTGGGTGATCCGCCTGATGGACCGCCAGGCACCCACGCCAACCACTCAAGGGCCGACCGGACTAAACAGCGCGTGGATCCGCTACCGCAGCAAGTTCATTACGCCGGATAACGTGCAGAATGGCGTGGCGT…
>NODE_52_length_7120_cov_66.5257_ID_103
GATAAATCGTGGTGTGATCGACATTTACCCCTCGCTCAGCCAGCATCTCCTGCAGCTCACGATAACTGATGCCATATTTGCAGTACCAGCGGACGGCCTACAGGATAATATGACGCTCAAAATGTCGACCTTTAAATGGGTTCATGTGCTGCTCCTTCAACTAAACAGTGGCATCAGTTTACCATCGCCAGATCTTTGCAACAGTGCCTGTCAGACTTCCCAGTGGCAATAAAGTGAGGATTTTAATCTTCTGCGGAGTAAAAGCAATCGTTTGCCACTGTATCGGGGTGAACAGTGTAAGGTAGGGAGGTTACGCGTTGGTATAGCGTTCGGTTTCCGGCAGCCAGCGCTCAATCAGCGCCGAAGCCTGCTCCGGGTAATGCTGGTGGATATGGCGCG…
>NODE_53_length_7102_cov_45.5845_ID_105
TTGTGTTTTTCAAGCAGAAGACGGCATACGAGGTTCCCTTGTGACTGGAGTTGAGACGTGGGCTCTTCCGCTCTGGAACTGGTTGAAATGGACGGCGAATGCGACTATGTGCATTTGCTGATCAATTATCCACTAAAACTGGCAATATCAAAAATATGTCACATCAGGTAGAGCTGAATATCGGGAGCGATCTGCAGCGAATCCGCATTAACAGCACGCTGGTTGGCGAGGTGATTGGTTTGATTTTGTATCTGCCGTCGCTGGTGCTGTAAGAAAAAAGGGCTGACCGAAAAAGAGGGTCAACCTCTACACGAGTTCCGTGAACGCCGCACCATCATTACGGGCTGACCATCAGCCCCTACAGATCTTGTGGGAATCGACCGCTTTTCTGGTCGACCC…
>NODE_54_length_7026_cov_67.19_ID_107
CGAGGATTAAGAACGCCAGTGCCAGCATTTTTACCGACGGGTGGCGATCGACAAAATCACCAATTGCACGGGCGGCAAACATCATCACCAGCACGGCAATCACTACGACAGCCATCATAATAATCAGGTTATCGGACAGGCCTACGGCGGTGATCACCGAGTCGAGACTGAAGATAATATCCAGCACTATAATCTGTACGATAGCCTCGGCAAAGGAGTGCACGTTGGTTTTATGCTCGCCTTCGCCGCCTTCGATACTATCGTGGATCTCCATGCTCGACTTCCATAGCAGGAACAGCCCGCCGAACAGCAGGATCAGGTCACGCGCTGAGAAGGCGTAGTCCATCAGCGTGAACAGCGGATCGGTCAGACGAATAACACAAGCAATAGAGGCCAGCA…
>NODE_55_length_6978_cov_111.274_ID_109
ACTGTCGAGTAGCGCCTTCCCACCGTCAATACATCCGGCGGATTGTAGGCGATTCATCCAGTGGTTTTATGACGAATCGTCGGCGATTCACATGGCAAATTGCCGACAATTCACCATCACACAACGTTATGAAATATATATCGTGAATCGTACATGAATCATCAATGAATATCCAATGATTCATACAGTAGTCGCAAATGAATCTTATAAACTTCCACTCTGGAACTGAGTGGAATTTAAAAAACATAAGTGCATGACTTGGAAGGCCAATCAGCAAAATTTTAATTTTGCGTGGGGTGTGGTGCTTTTGGTGGTGAGGAGTGCATATTAGTTGAGTCTGGGCATGGGATGGGTTAACGTATTTCCGGCATGGTGACCGGAGGGAAGAAATGAAACGGA…
>NODE_56_length_6791_cov_53.9238_ID_111
GTGTGGCATGGTAAAGGTGATGTGCTGCCCTTCGCAGTCGGGCAGGACGTGTTGTTGCTCAGCAATCCACTGCTCGGTAGACTTCATGCCGCCGGCGCTGCAGGCCTTTGACTTGCAGCTCTGGCAGAAGAAGCAGGAGTGGGTACAGTCAGGTAAAGCGCAGCAGTAGCGGCGCACACCCATAGCGCAGGTGCCGCAGGCGAGCATGCGCTCAACGGCGAGTGGGGTCCACTGGCTGACGCTGTCGCCATGTTTTTTGAGATAGCGGTTCCAGCCGTCATCGACGGTGAAAAGGAGTTTGGCGGGACGCGGGATATACATGGAGCTGAGTATAAAGCGGAGCTCCGGTCATGCAAAGCACCGAAACGGCGAAGCCGTGACGCTCGCCCTGTAAGGGCG…
>NODE_57_length_6772_cov_31.8113_ID_113
TGTTTGAAAGGTAACGGTAACGCAGTTTACCTGACGGGTTAATCGTTAATAAAGTAGTTCCCTATCTGGTTTTGCGAAGACTGATTATTGATGACATGAACGGCGTATCGACCTAGTGAAAAGCTAACATAAAAAATGGCTCTCTGAAGCCGTGCGGTTTTTTAGGCTTATCAGATGCGGAACTCATCGTGGTGCGGGCATCCTTGTCCATAGTGACGTGACACCGGATAGATTTAAGCAAGCCCACCATTATTAATCAAAAATCAGTGTTGCAAAAATGGTGGGAACCATAGATTTTCTATACTTTGGTTTTCTCGGGGAACTCGCACAAATCTTCAATTAGGCAGGAGCCGCAGCGCGGTTTGCGCGCAATGCAGATATAGCGACCGTGCAGGACAA…
>NODE_58_length_6771_cov_103.844_ID_115
GCCACGCGCTCAAGGATATAGGGCTTGAACGGGTCAAGCTTGCAGGGTCTGGGTGCGCGAGGCTTGTAGCGGATATCCGCTACGGGCAGCGGGCTACGGATATATCTGCGAACGGTCTCACGAGAGCATGAAAGCTGGCGCGCAATGGCGCGTATCGACATGCCCTGACGGTGTAAAACACTCATCTCCACTCTGGTCTCCAATGTCATCATTGGCAGTGCCTTAAAACTGCCATTTTACCCTGGGTGGGTCCGATTTACATCGGCAGGTGGGCCAGTTTTACATCGGTAGCGACAGTCATTTCCTGAAACGCCAGTTTGCTCTCCAGCATCTCCAGTCGCTGCTCCAGCAGTGATTGTTGCGTTCTGTTTTTTTTTAACGAAGAGAGCAGAATGCGGC…
>NODE_59_length_6733_cov_238.979_ID_117
ATGCTCAAGCCTCTGATATTAAAGTGCGAGCAGTACAACGCGCTACGCGTATGGCGTTTTTAATCGCCGGTATCGGTATGACATCGTAGGCCCCGTTGGTCCCGTACGCTAAACAGCGTGCTCAGCTGGGTGATGGTTCACTCGGCACCCTGCTGCGGTGCCTAGGATTAGGTTCACTGATTGCAATGCCGCTTACTGGCGTGCTGGTCGGCCGCTTCGGCTGCAAGCGGGTGATGGCCAACGGTAGTGCGCTCCTGCTGCCCCTGCTGGCATCGCTCTCCACACCTCTCTCGCTGGACCTATCGCTGATGGTATTTGGTACCGCTATCGGATTAATCGACATGGCGATGAATAGTCTAGGCCGTGGATTTTGGCCGCACCGCGATGCTGTTCTGCGGC…
>NODE_60_length_6688_cov_73.2635_ID_119
AGCATGGCGGAGATAGAGCAGACCGCTGAAAACGATGTGATCGAGGCGCTGCCACTCAGCGCTTAACAGACATATTACCGGACCGGAAGGCTGGATCTGAATTTACACCACCTTGACGGACTCGACCCATTTTTTCCGGTCAGCCCATAATAGGGCAGGCAAGGAGCGACCGAAACATCTGTCGCCCCTGCGTGTTACTTACGTCGCGAACGACGTGAACTGAACAGACCCGCAATAGCAAACAGCAGCGAGATCGCCCAGATGCCCCAGTTACCGATGCGGGCATACGGCGTCAGGCCGGTGGTCGGGGTCACTTTTGCCGCTAACACTTCCGCTTTGAACTGCGGAATGATGTGGGTGATGTCACCGCGGGCATCGACCACCGCCGTCACGCCATTG…
>NODE_61_length_6684_cov_86.4429_ID_121
GCCGCCTTCAGGCCGCTGTGCGAGTCGGAGATAACCAGCTTAACGCCCTCCAGTCCGCGCTCTTTCAGGCTAAGCAGGAAGGCCAGCCAGAACGCTTTGGCTTCTGACTCACCGATACCCATTCCGATAATCTCACGGCGTCCGTCCAGGTTAACCGCGCAGGCAATTATTACCGCCACGCTGACAACACGGCCGTTCTTACGCACCTTCACGTAAGTCGCATCCAGCCACAGATAGGGCCATTCACCGTCCAGCGGACGGTGCAAGAACGCCTGCACCCGCTCATCGATACCACGGCAGATAGAGCAGACCGCTGAAAACGATGTGATCGAGGCGCTGCCACTCAGCGCTTAACAGACATATTACCGGACCGGAAGGCTGGATCTGAATTTACACCAC…
>NODE_62_length_6677_cov_83.3957_ID_123
TCATAGTTACTCGCTCATCTTTAGTCGGAAGAGCAGGATAGCTTATCGGTAGCTAACCGTCCCTCCATCTACATGACCGAGTGTTGCACTTATTATCTGAATTCGCGAGGTATTCACTCTAGTCGTAAAACGGGAGGCTGAACAGGAGGGAAATTTGAAAAACTGCGGGGAAGTTCCAGATAAAACGATGGGCCGGAAGTATTCCGACCCATAAGGACTAAAGAAAAATTACGCTTCTTTAGGACCGCGGCTTGCGCGCTTACGGTCGTTTTCAGTCAGGTGACGTTTACGAATACGTACAGACTGTGGAGTCACTTCTACCAGTTCGTCATCATCGATGAATTCAAGCGCCTGCTCGAGGGACATCTTCTGTGTCGGAACCAGCGTGGTGGCTTCGTC…
>NODE_63_length_6661_cov_58.7129_ID_125
CATGGCAAACTGAAACGGATAATCAACGCCACGCTGGGCTTCAAATCAATGAAAACGGCTTACGCCACGATCAAAGGCATTGAAGTGATGCGGGCGCTACAAAAAGGTCAGGCAGAATCATTTTATTTGGGGCATCCCCTAGGCGAGATGCGTCTGTTGAGCAGAGTCTTTGAAAGATAAGACCTTTCAATAACACGAAAGGCTAACTCATCAATATCTTTGCAACAGTGCCAAGCGGAGCTCCAGTCATGCAAAGCACCGGAACGGCGAAGCCGCGACGCCCGCCCTGTAAGGGCGCTACGTTCGAGAGTTCATCCGCCACGCCCACGTCGAACAGCAGGTTGGCTTCCTTGCGGTAGTTGACGATATCCAGCATCTCATGGCTGAGCGTAAACATGC…
>NODE_64_length_6586_cov_80.455_ID_127
AGCTCCGCAAGTACCAGGGAGCACTGAATAGCAGGCCACGGAAATGCCTTGGGTTCCGGCAACCTTCAGTGGTCTTTGTAGAGCTAAAACAGGCGGCTTAGCGTTGCACTTCAAACTTGAATCCGCCGCTGACGGAAGTTGCAGAGCAGGGGAACTTTATGGTCAAGCTGCCACCCACCAAAATGGGCAGCCGCTGGCAGCCGCAGCATCTGCGCGCGCTGGATGTGGTGATCCAGTAAATTCAATCGATAAAAAAAAGGGCGAGGCATGCCTTGCCCCTGCGGAGTAACGTCTATTTTGCATGGGCCGGGTAGGGATCAGGCATGCCTGACCCGACTACGTTATTACCCTTCTGCCTGCTTGGACTGGATCGCCGTCAGTGCGATGGTGTAGACGATA…
>NODE_65_length_6489_cov_59.7446_ID_129
CTGACGGCAGTGACGGATGACGAGCTCCGCAAGTACCAGGGAGCACTGAATAGCAGGCCACGGAAATGCCTTGGGTTCCGGCAACCTTCAGTGGTCTTTGTAGAGCTAAAACAGGCGGCTTAGCGTTGCACTTCAAACTTGAATCCGCCAACTACTGGCACAGGCATGGCAGAATGGTGTCGAAGTGCTATGTTATAAGGCGCAGTTATCACCCTAGGGGATGGTTCTCAGAAAAGCCCTGAAAGTGGAGTTGTAAAATTTAGCGCAATTTGTTTTTATACTGCCGATCACGCAAATACGCTTTCCCTCACATGCTTGTCAAGGCGTGATCAGGAAGAGTTGCTTACCTTAACCGCTTCTGGTATTTATAGCGGCCCGTTTTTTCCCCATGTGGGGGGC…
>NODE_66_length_6407_cov_30.6529_ID_131
CAATGAGTCGCTTTATTATCGAGTCCGGTGACCGCCTGAGCGATCACCTTTAATACGAGGGCAGTTACACAGAATTACGGACAGGCTCACTTATAATGATAAAAGCATGAAGAAAAAATCGTCTTTTTTGCTTTGGATCGGGAGAGGAGAAAATTTTACAGCAGATTTATCCTTAGCTGGCAGACTGGGTCAGCAGAGTGCTGGCCCTTTAATACTACTCTTTCTGCATCGCCACTTTAGCGCTATAGCCTTTCGCCACGCTTGCCGCTAGGTCACCGCGTGCAATCCAGCGATAGCTCCCGGCACCCAGCGCCACACCAATAAACCAGCTAAAGTTCGCCACGGCATGCAGGGAAGGGATAAAGCTAATCACTAGGCCAATCGCCACTGACGGCAGCA…
>NODE_67_length_6252_cov_48.1561_ID_133
GCTCCGCAAGTACCAGGGAGCACTGAATAGCAGGCCACGGAAATGCCTTGGGTTCCGGCAACCTTCAGTGGTCTTTGTAGAGCTAAAACAGGCGGCTTAGCGTTGCACTTCAAACTTGAATCCGCCCTTAAGAAAATCAGCGGTGGCCATGACCGAAGTGTAGAACACGCTGTCCGGCAGTTCGATCCCAGCAGAGGCAATGCGATTCGACAGATCAATCGCCGTTTGCGAAGGGTAGTTGGTCAGCACCACCAGCGGCATATTGTTGCCAACAATACGCTGTAGAAACTCCTGCGCACCCGGCACGGGGGTATTGTCGTGCATCGGCATGCCGTCGATATCACAGATGACGTTTTCAATGGTCATTCGTTCGAAATCCATTTTTTATTAACCTTCCAG…
>NODE_68_length_6227_cov_74.3482_ID_135
TCATTCTCCATTTCAAGGCGTTGTATTTTCTTCCTCGCCTCACGCAGCTCGAGCTGTTCTGGCGTCAGAGGAAGCCCGGCGGGCGTTTTCCCCTGGCGCTCAAGTCGCAGCTTATTCACCCAACGGGGGATAGCCGAATGGCTTACGTTAACTGCCTCTGCGGCCTTAACGTAGGTATAGCCGTGGTCGACAACTAACTTCGCCGCTTCGAGCTTAAATTCTGGCGTGAAATGTTTAGCCATTGGGTCACCTGTGGTGTTGGGAAGGTGAGAATATCACCTTCCAATCAGGTGGCCAGTATCAGTGTGCCACTACACTAGGCGGGGTCGGATTTTTCTTCCTTTAAGAATGCTATGGGTCAGGTTTCTCTGGCCCATAATTTATCCCCGCTAAATTCCG…
>NODE_69_length_6194_cov_44.0582_ID_137
GTTTCCCAGCCTAGGTGGCCGACAGTATGAGACTGATAATTACGACCATCTGGAGTGGGTAGGGCGTTTCCTCGGACGCATTCATCAGGTTGGGCAACGCAAGCTGTTCAGCCAACAGCCAACTATTGGTTTGCAGGCGTACATCGACGAACCGCTGCAGATTTTTATCGACAGCGCGCTGGTGCCGTCGAAACTGAAAGTGGATTTACTCGCCAGTATTGAACGCCTGCGCACAACTTCACAAAACTGCTGGAATACTCAGTGGCAGCCTTTGCGCCTAAACGGTGACTGTCACCCCTGCAATATTTTATGGCGCGATGGCTCGTTATTTGTCGATCTCGACGATGCCCGTAATGGCCCGGCTGTGGAGGATCTGTGGATGCTGGTAAGCGGTAACCG…
>NODE_70_length_6191_cov_1003.34_ID_139
CCCCCCGGCCTGCTCTATTCGCTGTGGGCGAATGTTCGCAGGTGGGTGCGGTTCCTGAAAATTAGCAATTTCTTCGAAATTGAATTTTCTTTCCGCGTACCACTTCATTATTTTTCGTCTTAACAATAAAATCCCGTCGCCTGTTAGTCTGTGTATTGTACAATAAACTTTTGTTTTGTGTGATTACATTTGCTCGCGGTATATTTCAGCCCTGCACTCCCTTTCAGCTTCCAGTGCTTCACTGTAGGACGCATCATCAATTTTTGTGCCTTTGCTTTCGGCATGGCGTCTTAATTTATTTGCATCAGCTTTATTAAGTTCTGAAAGATGATCGCGCAAAAGACCGATAAAACAACTTTCGTATATTTCGTAATACAGCCCACAACCTCTGTGGGCTTC…
>NODE_71_length_6185_cov_46.1578_ID_141
CATTCGTGGCTATCCAGTCCAGCGCTTCCCGGTCGCAACAGTCCAGAGTGAACGTGACCCGCAACTTATCGCCATTATCGCAGTTGAACTCAGGGACCCAGCGCAGGTTTCCATTACAACAGTAGTCAGTGTGCACGTAGCCAGAAACTCGATGAGTTTGGTGCGGGTAAATTTTTTCCGCAGTCATGCCTTGCCTGATTTATCCTGACAATGAATGTGAAAAGAATGTTTGCCGAGATCGATACTAATCAGCGTGACGTTTTGCATGATGGTCTTCTCCATAAAGAAACACCCTGTCAGGGTACCACTCACAGGGTGGTGGGACCATCTCATTAACCGCCAGCGGTGTTTATTGGGACGTTATTCAGCAGCATTCCGCAGCAGCCAGTCGCCGCTGGC…
>NODE_72_length_6166_cov_60.8992_ID_143
ACGGATAATCAACGCCACGCTGGGCTTCAAATCAATGAAGACGGCTTACGCCACAATCAAAGGCATTGAAGTGATGCGTGCGCTACGGAAAGGTCAGGCAGAATCATTTTATTTGGGGCATCCCCTAAGCGAGATGCGTCTGGTGAGCAGAGTCTTTGAAAGATAAGACCTTTCAATAACACGAAAGGCTAACTCATCAATATATTTGCAACAGTGCCGAAAAAAAACTTATAGATAAAAACGCTGTCAAAAAGTAAAAAATTAGCGCGATTTACTGCCGTTTTTTTCTCTGCGTAACAGAACAGATCGGCGAAGATGGGAAAAAGGCTTAGCGGGCATCGCGGCACGAAAAGCGCCATTTGATAAAAAATTGACTTGGCCGGACGTTTGCTTTACTTA…
>NODE_73_length_6164_cov_50.2662_ID_145
TGGGCATCCCTAGGCGAGATGCGTCTGGTGAGCAGAGTCTTTGAAAGATAAGACCTTTCAATAACACGAAAGGCTAACTCATCAATAAATTTGCAACAGTGCCTATCGTGACGCTGATCGAACTCTGGCCGGAGGAAACTCTTGCTATCTCGCTGACCCTCGACTCATTATTACAGCGCTCATTCCTGCACTGGCTGCGCGATATGCTGCCGCAATGCACTAAATTGCAAAGAAAACGTATTTTATTTGAACTTGCAGAAGCGGATGTGTGTCAACACATCAGCCGCTTAGAACCGGTGTTCCGTTTACTTTACGGTTTTAGCTGTAGCGTAGCGGTGAATCAGGCAGGGTTAACGGTGATCAGTACCGCCTATATCAAGCAGTTTCAGGTGCGGCTGA…
>NODE_74_length_6157_cov_67.7133_ID_147
AACTTCGCCGCTTCGAGCTTAAATTCTGGCGTGAAATGTTTAGCCATTGGGTCACCTGTGGTGTTGGGAAGGTGAGAATATCACCTTCCAATCAGGTGGCCAGTATCAGTGTGCCACTACATAGTGATCGGCGATCGTTTAGGTAAAGGCCAGAAAGTGGCAGCAGGTATCAAGAAAGCGGGCGGTAAAGCCATTGTAGTCCCGGACGTTGCAGCGGATATGAAGCTGAGCGACGTGATAAAAGCGGAAAACGCCAACTTTGGTATCTCCTTCTGCAGCAGCGGCGGCGCGGGTACCATCACCGCACAGAACAAATATGGCCCATTCCCAAAAGAAGACTTTTGCTCCGGTAACCTGCGCGATTTGCTTATGCTGCGCGAACTCAGAGCCATTATCTGC…
>NODE_75_length_6133_cov_41.869_ID_149
TTCTGAATAATACGAAGCGCCTGCAAATTCCACGGTTGATCAACACAGATAAAGCCCCGACGTATGGGCGGGCGCTGGCATTGCTGAAGCGGGAAGGTAAATGTCCGCAGCATGTGCATCACCGGCAAATACAGTACCGGAATAATATAATTGAGTGCCATAATGGCAAACTGAAACGGATAATCAACGCCACGCTGGGCTTCAAATCAATGAAGACGGCTTACGCCACATTCAAAGGCATTGAAGTGATGCGGGCGCTACAAAAAGGTCAGGCAGAATCATTTTATTTGGGGCATCCCCTAGGCAAGATGCGTCTGGTGAGCAGAGTCTTTGAAAGATAAGACCTTTCAATAACATGAAAGGCTAACTCATCAATATCTTTGCAACAGTGCCGCAAAA…
>NODE_76_length_6130_cov_80.1249_ID_151
ATTTTATGGTATCTCACAATTTGAAAAGCAGCATGAGTCGTCGGGGTAATTGCCATGATAACGCGGTGGCAGAAAGCTTTTTCCAGTTGCTAAAACGGGAACGTATAAAGAAACGGATCTATAAAAATAGGAAAGAAGCGAAGGCGGATATCTTTGATTATGTGGAGATGTTTTATAATGCTAAACGCCGCCACAGTGCCAGTGAGGATCAACCCCCTGCAGTTTATGAAAGCGCCTGGTTCATGAGGCACGGAACCGTCTAGGAAACTAGGGTCTATTCAGTGACGCTCGCCCTGTAAGGGCGCTACGTTCATTACGATTGGTGGAAATAATAGACATGGGCTGACCTTCTTTTTCGGCCAGCCCGCATAAGATTACGATTATTTAAGAGCGGCAATC…
>NODE_77_length_6071_cov_60.7485_ID_153
GATCAACCGTGGAATTTGCAGGCGCTTCGTATTATTCAGAAGTTTACCCATAAAGCGATAGGCGGCTTTGGTGTGACGACGTGAAGACAGGTAAAAGTCAATGGTGCAGCCCCTGCTGTCAACGGCGCGGTACAGATAAGCCCAGCGTCCGTTGACCTTCACGTAGGTTTCATCGAGATGCCATGAGTCAAAACCGGAAGGTTGACGCCAGTACCTTTGCAGTACCAGCGGACGGCCCACAGGATAATATGAGGCTCAAAATGTCGACCTTTAAATGGGTTCATTTGTTGCTCCTTCAACTAAACAGTGGCATCAGTTTACCATCGCCAGATCTTTGCAACAGTGCCCGCAGTATCAACGCAGAAACGCGGGCTGTTTCTGCTCCCATGCGCTGATATC…
>NODE_78_length_5958_cov_40.6954_ID_155
CGACACGACGCACTGCCGATCTAACGTCTGAATAATACGAGGCGCCGGCAAATTGCACGGTTGAGCAACACAGAAAAAGCCCCGACGTATGGGCGGGCGCTGGCAGTGCTGAAGCGGGAAGGTAAATGTCCGCAGCATGTGCATCACCGGCAAATACAGTACCGGAATAATATAATCGAGTGCCATCATGGCAAACTGAAACGGATAATCAACGCCACGCTGGGCTTCAAATCAATGAAGACGGCTTACGCCAAAATCAAAGGCATTGAAGTGATGCATGCGCTACAAAAAGGTCAGGCAGAATTATTTTATTTGGGGCATCCCCTAGGCAAGATGCGGCTGGTAAGCAGAGTCTTTGAAAGATAAGACCTTTCAATAACACGAAAGGCTAACTCATCA…
>NODE_79_length_5955_cov_121.612_ID_157
GCTTTCCGGTTAAAAACACGACAAAAACTGCATTTTCATACTTAAACCTACGCACGAGCGCCGCATCAAAGGGATAGTTCGTTCTGACATTCATGGTTGGGCGCTCTCAGAAGAGGCGATTCAATCTCCTAACCATCGAGGCGCTGCCACTCAGTGGTTAACAGACATATTACCGGACCGGAAGGCTGTAAGTGAATTTACACCACTTTGACGGACTCGACCCACTGAAGAGCGAAAGAAGATTACTTCACCAACCATGATATCTCCGTCTAATCCTTTCACGCAGGTCATCATCAGCGTAAGAGGTCAGGGCACCGCCGATTTTCATCGACACACTGATTGAAAGGCTGGGCATAAAACGCATAGCGAATGTCGTTCTTGCAAAGGTTAGGGTTCTAT…
>NODE_80_length_5923_cov_55.7992_ID_159
GCCGAGCCGCTGATCGTTTTTTTGTTATAGGTACGGCGACCACCGAGATCGACACTCTTTCCCTACACGGCGGTCTTCCGAGCTGCCATTGTGGGGGCCGGAGGGCGTATGGAGCGTAAGCTGGTTCAGGCAACGGAGCAGGCTGAGGGTGCGCGTCTGGGGGCAGCCATTGTCCGTGCTGGCTCATCGCTGGTGGGCACCGATGCAGGTGAACTGGCGGGCTGTCGCGCGCTGGGTATCAAGGTCAGCGACAATCTGGATGTCGTAGTTAATGACTTCGACGTGCTGATCGACTTCACCCACCCGGAAGGCATGCTGCACTATATAGCGTTTTGCCGTCAGCATAAGAAAGCGATGGTGATTGGCACTACCGGTTTTGATGAGGCAGGCAAAGCGGCG…
>NODE_81_length_5916_cov_44.312_ID_161
GTGCCTGAGCAGGGCGCGGGTGGCACAGCGGAACAGGTTGTTGAGCAGCGGCCAGTTGTTGCTGAAGAACGGCCAGAGCAGGTGTGGCATGGTAAAGGTGATGTGCTGCCCTTCGCAGTCGGGCAGGACGTGTTGTTGCTCAGCAATCCATTGCTCGGTAGACTTCATGCCGCCGGCGCTGCAGGCCTTTGACTTGCAGCTCTAGCAGAAGAAGCGGGAGTGGGTACAGTCAGGTGAAGCGCAGCAGTAGCGGCGCACACCCATAGCGCACATAGCGCAGGTCCCGCAGGCGCGCATGCGCTCAACGGCGAGTGGGGTCCACCGGCTGACGCTGTCGCCATGTTTTTCGAAATAGCGGTTCCAGCCGTTATCAACGGTGAAAAGGAGTTTGGCGGGACG…
>NODE_82_length_5908_cov_46.4364_ID_163
CAGTTGCAGCATCATGTCGGCGGCGGTAATGAACCGGATGCTTAACCCCGCCATCGCGGCTTTATAGCCAATGGTGGTCGCCAGGTGCGTTTTGCCGACGCCTGAAGGCCCTAGCAGGACAACGTTCTCCTGACGTTCGATAAATGCCAGACCTGCCAGCTCCTGGATCTGGCTTCGTGGAACGCCGCTGGCATAGGCGTAATCGAACTGCGCCAGTGTTTTTATCACCGGCAGGCCTGATAACCGCAAAATGGTCTGGCGACGCCGTTCGTTCTGGCCATCATGCTGGAGCTGCAAAACGGCTTCCAGGAAGTCGGCATGTGTGCCGCTGTTGTCGATGGTCGCCTGTGCCACACTGGGCCACTCTGCCGGCAGACGGTCGAGCTTGAGTTGTTCGCA…
>NODE_83_length_5878_cov_101.96_ID_165
CACGGTTGATCAACACAGATAAAGCCCCGACGTATGGGCGGGCGCTGGCATTGCTGAAGAGGGAAGGTAAATGTCCGCAGCATGTGCATCACCGGCAAATAAAGTACCGGAATAATATAATTGAGTGCGATCATGGCAAATTGAAACGGATAATCAACGCCACGCTGGGCTTCAAATCAATGAAGACGGCTTACGCCACAATCAGAGGCATTGAAGTGATGCGGGCGCTACAAAAAGGTCAGGCAGAATCATTTTATTTGGGGCATCCCCTAGGCAAGATGCGTCTGGTCAGAGTCTTTGAAAGATAAGACCTTTCAATAACACGAAAGGCTAACTCATCAACATCTTTGCAACAGTGCCCTGAAGCGTGAGAAGGTGGTGAAATGGCTGGATCGCACG…
>NODE_84_length_5870_cov_60.093_ID_167
GATAATCAACGCCACGCTGGGCTTCAAATCAATGAAGACGGCTTACGCCACAATCAAAGGCATTGAAGTGATGCGGGCGCTACAAAAAGGTCAGGCAGAATCATTTTATTTGGGGCATCCCCTAGGCAAGATGCGTCTGGTGAGCAGAGTCTTTGAAAGATAAGACCTTTCAATAACACGAAAGGCTAACTCATCAATATCTTTGCAACAGTGCCGAAATTGTAGGGGGCGACCACTTTTTCCGGTTGACCTTTGCCGATGTTGTGTACCGGCGGGCTGACCGAATCTGTGTAGACGAGCTGACCGAAAAAAGGTCAGCCCCTACAAGCAAAAGGTCAGACCCGACAGAAATTATCGGAATAAAGAATTACGTTTCAATCGCCAGACGCAGTTTCTTCA…
>NODE_85_length_5846_cov_58.5401_ID_169
GGAGCGACAAGCTGGCGGAGAGCTGTATCAGCAACTTCCTCACCGGGGAAAGCGCTACAGCTTGGGCAAAAATCAGAAATTACTCCTACTCACTCTCGTAGATAAGGCCCTAAAAACCGTCATCATTCGGAAGCTGCCCAATAAACGTGCGAAAACCGTGGTTGCCACTTTCAGAGATATTGAAGCCAATACTTTCTGCGAGTTTATTGCGCGGCCTTACCATTCCTAGGAGCGCGGCCTGAATGAGCATACCAACGGGCTGACTAGGCGTTTTTACTCTAAGGAAACGGACTTAAGTCAGGTCAGTCATCGTAAGATTGCCGAACTCAAACACACGCTCAACACCAGAGGGCGAAAATTTCTGGGCTATCGCTCTCCCAATGAGGTATTCGCCAGCTT…
>NODE_86_length_5778_cov_88.1651_ID_171
CTTCGGGGTAAGCCAACAGACGTGGCGTTCCACAGCGACCAGGGCAGCCCCTATACCAGCCGTAGATATCGGCAGGCGCTGTGGCGCTGTAGGATAAAGCAGAGTATGAGTCGACGGGGAAACTGCTGGGATAACGCCCCTATGGAGCGGTTCTTCCGGAGCCTGAAGACCGAATGGGTGCCGACGAAGGGCTATAACAGCTTCAGCGAAGCCCAGGGCGCGATAATCCGCTATATAACGGGATATTACAGCGCTATCAGGCCCCACTGGTATAACGGCAGTCTGACGCCCAACGAATCTGAGCGGCTGTACTACTTACAGTCTAATGCTGTGGCCAGTATTAGTTGACCACTACAATGAGAAAACGACTGGCACAGGTTGACTGAAAGTGAACAGTCA…
>NODE_87_length_5723_cov_128.238_ID_173
CGACTTACGTGAAGGTGCGTAAGAACGGCCGTGTTGTCAGCGTGGCGGTAATAATTGCCTGCGCGGTTAACCTGGACGGACGCCGGGAGATTATCGGAATGGGTATCGGTGAGTCAGAAGCCAAAGCGTTCTGGCTGGCCTTCCTGCTTAGCCTGAAAGAGCGCGGACTGAAGGGCGTTAAGCTGGTTATCTCCGACTCGCACAGCGGCCTGAAGGCGGCGATACAGCAGGTGTTCTGTGCGGTCGAGTCTGTCAAGGTAGTGTAAATTCACTTACAGCCTTCCGGTCCGGTAATGGGCCTGTTATGCGCTGACTGGCAACGCGTCGATTACGTTGTCTTCAGCAGTTTGGTCTATCTCCGCCATGGTGTGCTGAGGCAGGTGGCGGTTCTGCAGCAGC…
>NODE_88_length_5701_cov_37.0014_ID_175
CATCTAAGCGCGAAACTTGCCTCGAGATGAATTCTCCCTAGGTCCTTGAGACCTCTGAAGGGACGTTGAAGACTACGACGTTGATCGGCCGGGTGTGTAACCGCAGTGATGCGTTGAGCTAACCGGTACTAATGACCCGTGATGCTTAATCTTACAACGCCAGAAGCGTTCTGGCGCGCGTTCGAGAGACGCAAAAGAGATTTTTAGCTTGTGGACCGCCCAGGCATCCTGACGCGCCACTGTGCGGTTGCTGAACAGACTGGCTCCCGCTAGGGTGCTGTGACCGGCCACGTCGAACAGATTTTTCACGGCATAGGGTACGGCAACCAGAACGGGCAGCGACTGGCCTTCACGCTTCAGGCGATCGAGGCGGTCGGCCTCCTGCAACATGCGCTCCTG…
>NODE_89_length_5679_cov_69.6472_ID_177
TGGGTACCGACCCGTACCAGTGCATCCTGTGCAAGGGCCGACTGCGTTTTGCCGGCGCTCAGGCAAGAACGCAGGCGATGGCATTACTGTCGGAAAGGCTGCGTGGAATGGAGAAAAAGCGATGGTTGCGGATGCCTGAATCGGATCAGTGTGCCTGAAAAATGGCTTTAACCCGGTTAAAAACACGACAAAAACTGTATTTTCATACTTAAACCTACGCAGGGCCGCCGCATCAAAGGGATAGTTCGTTCTGATATTCATGGTTGGGCGCTCTCAGAAGAGGCGATTCAATCTCCTAACCATGAACAGGAGGGACAACTTATGGAAATGGAAGCCACTGGAGCACCTCAAAAGCACCATCATACACTAAATCAGTAAGTTGGTAGCATTACCCGAAAA…
>NODE_90_length_5671_cov_79.0579_ID_179
CATGGCGGAGATAGAGCAGACCGCTGAAAACGATGTGATCGAGGCGCTGCCACTCAGCGCTTAACAGACATATTACCGGACCGGAAGGCTGGATCTGAATTTACACCACCTTGACGGACTCGACCGCCCGCAGCGTGGTTCGCCTTCTCTCTACTACCTTCGCCATATTCTGAACGTACTGCCGGAGTAGCCCAGCAACAAAGTGGCCGAAATGCTGCCATGGAACGTAGATCTCACCAATAAATAGCCGTCAATACGACGCTCGCTTAACGCTTACCAACTTGCACGATGGAAAAAAAGACAAAAAAAGGGCCGCATAAGCGGCCTCTGGTTCACATTAACTTGCGTTAGTTAGTGATGATGATCGACTGGGTGGCTATGTTCCAACTCTTCTTTATT…
>NODE_91_length_5669_cov_55.1283_ID_181
TACGCAGTGGTCCGGAACGTTTGGTGATGACGAAACGCTGACGGCAGCGATGCTGGATCGGCTGCTTCACCATGCGCATATCGCCCAAATCAGCGGCCAAAGCTACCGACTGAAGGATAAGCTGAAAGCGGTCAAATCCAGAAGAAAACGAAAGCAACAACGTTCGAGTAATTCAAAGGGGGTGGGTCAGTTTTACTTTGGCAGGGTGGGTCAGAATTCGATCGGTATTGACACAATGCTTCACGCCGGAAACCTGACGTCATTATTATTACCGATGCTGGCTTTCAGGGGCGATGGTTTCAGCAGGTCAGTTCTCGTGGCTGGACTTATATATGCCGGGTATTGGGAAATCATTATTACAATGTCGGTAATGGGTGGGAAAAGGTTTTAGATTCAGGC…
>NODE_92_length_5668_cov_41.4091_ID_183
CGACATTTACCCCTCGCTCAGCCAGCATCTCCTGCAGCTCACGATAACTGATGCCATATTTGCAGTACCAGCGGACGGCCCACAGGATAATATGACGCTCAAAATGTCGACCTTTAAATGGGTTCATTTGTTGCTCCTTCAACTAAACAGTGGCATCAGTTTACCATCGCCAGATCTTTGCAACAGTGCCATTCTGTGTAAATGCCTTTTTAGAGGTAGCCGTTCAGGCGGCCACCGAACTCGATAATAAAGCGACTCATTGCCACGCGCCAGTCCTTCAGCGGCATCGTCCATTTTTGCGACGCTGCCTGTATCGCCAGCCACACGACTTTACGCACTGAGTCATCCGTCGGGAACACCTTACGATTCTTGATAGCATGGCGGATCACGCTATTCAGC…
>NODE_93_length_5624_cov_66.2525_ID_185
GCGTGGTGGTGGAGAGTAGTTGGCCTTTATATAGTATTGTTTATTTTTTAATGATACGGCGACCACAGAGATCTACACTCTTTCCCTACGCGACGCTCGTCCGATCTAGGATCACCTGTTGCTTTTCAATCTCAACGCGAATACCTTATTAACTCGACCAGCGACATGCCGATTGGGTTAGGGGGGAAGATCGAACGGGTGGCAAATACGCCCATGCGGGCATTACCGCCTAGGCGCGGGGGCCTGACTGTTGAGTGTCAGCTGCCCTCGATCGTCTGATAGAATACAAAAAGCAGCTACAGATGGCTGAACTCTTCGAGGTGGTGTATGGCTTCCGGGTAGTTATACGGCGCTGCGAAGTGGAGTTCTCCACCACTATCCTGAGCCAAACTAGATTGG…
>NODE_94_length_5598_cov_19.2151_ID_187
CCTGAACACAGCACCCAGAACATACCATTGATGATCATACGGTGTTCTGCCCATGGGCGTCCGGCCCGTGGTGTTACTGGTTCAGTTGGTAATAAGGGCTGGATGAGAGCCCATGCTTCATCGGAAAAATCGTAATGTGTTGTGGAAACAGGCAGTTACTATAGCTCAGGTGATTAAGGGATACAGCCTAGGAAACCCACAGCTTACATTGCCACAGGACCACGTTGTTTGTTTCTCTCCTGAATCAGCGCCATCATCCTTCTTAGATCCGCATCGGCCGGCTCGCCGTGGTTCATCAGCCAGTTAAACAGGTCTGGGTCATCGTTCTCCAGCAGCCGGACAAACAGTTGCTTGTCGGTGTCGTCCAGTGAGTCAAACTCATACTCAAAAAACGGCATG…
>NODE_95_length_5579_cov_62.1302_ID_189
CTTGGCTACTATGCAAAACTGGACCAGTTAATCCGGGCGCTCATCACGCCTTAGTGGCGAATATTTAAGCAGATTTAGCGGCGCTGTCACATTCTTGACACACGGACAAGAAGAAGAGTCTGCCGTGAATAAGATATCTCTCATAAGTTAATGTAATATAAAGATAAAATCGCGCACCTTAAACTCTTATTACCGCTTAACGCCGGATAAACAGAAATATGTCAGGGATGTTTTCGTGAGGTGCTCTGAGCGGCTGCACCAATGCAAAACGTGCCAGAAAATTTTCGGACCACTCTCTGCGTCACAATAAAGTCAGTTTAGCTGCTCTACGCGACACCGTCGTTGGTTTTAAAGACTTTCCACTCCGGCGACAGCTCACGCAGGCGGGCGACAGACTTC…
>NODE_96_length_5572_cov_47.3456_ID_191
GTCATGCAAAGCACCGGAACGGCGAAGCCGTGACGCTCGCCCTGTAAGGGCGCTACGTTCTTCGAGGATGAAGCGGTTGGGATCAGGAGTCGCTCAGCGGCGCTGCTGCCGTGCGATAACGTCTTCGCCATTGAGAGCCGCTGGTGATCCGCGGCCTGGGCACCGGGTGCGATGTCACTGCTGGGGCAATTCAGTCTGACCTGAATCGTTTGGCACAGCTGCTGTAATCCTCCCCCCCCCTGATTTGGGCTAGGCATGCCTAGCCCCTGCACAACGTTTGCATGAATTTCCCTCATAACCCTTGCTGGTCTGTCATGGCACACCATCATTTTTCTGTTGACTGAATAGGCAAATTCCGTCATTTTGAATGTCTGGACGTCTAAACGGATAGACGTGTAA…
>NODE_97_length_5565_cov_87.724_ID_193
CTCATCGGGCACTTACGGGAACTGCACGACTTTTATGGTCATCGCAAGGGATGCCGTATTGCCCGGAAGCACGTCTCTTGGTATCTGCAGGAGCACGCCCCAAACGACCAGTTTTGGCGCACATTCAGCGCCATAGAGGATGCCAGCGCACAGCGAAGACAGGGCACGATCTTCTTCTTCAACGTTTACATGGCGCAAGCCAGTGCCATGTAAACGCTGTTAAGATATCAGGATGCTGACAAATTGATAATCTAATGCTAATGATATTCGGAGTCATAGTGCTCAGAATGATTGGGATTCAGGATTCACAAAAAAAATGGCAGAGTGGGCTGATAAGGTAGCTTCAGGTGGCCGTGTCATTGTGAAACATCCTAGCTACTTCTCAGAGAATATGCAGAA…
>NODE_98_length_5534_cov_34.9532_ID_195
TCAGGCAGAATCATTTTATTTGGGGCATCCCCTAGGCGAGATGCGTCTGGTGAGCAGAGTCTTTGAAAAATAAGACCTTTCAATAACACGAAAGGCTAACTCATCAATATCTTTGCAACAGTGCCCTTTTTTGCACAATAAAGCCCTTTGCCGTCTGGCTTCAGCAGGCTTTCAGCTATTTGAGTTAGGGGGCGCTTTTTTCCGAAAAACCTTGATGAAATGTGCGGGACATCAAAAATCTGCTACGCCGTTCACAGTAAAATTTGCAACGAATCCGCGAACGGGACCAAACTCCTTGAAACGTTTCAGCGTTTTCGCTTTAGGCTGTTATCCGGGTGATGGCGCTTTTTTGTCAAATTAGATGAAACGATTCAAATGCAGCAGCGAGGAGAACCATGT…
>NODE_99_length_5526_cov_27.4071_ID_197
CTAAAATCCCCGGAAGGCCGGCTGCTGCTGGTGACCCCGCGTCCCGGCACGATTTCGCCATGGTCTTCGAAAGCGACTGACATTGCCTACAACTGCGATATGCCGCAGGTGCTGCGCCTTGAGCGCGGCTTGGCCTTCTATGTGCAGGTGCCACAGCTGACGGAAGCACAGTGGAGCCAGCTGGCATCGCTGCTACACGACCGCATGATGGAGTGTGTGTTTACCGACACCGCACAGGCTGAAGCCCTGTTCGCCCACCATCGGCCTGCGCCGCTGCACAGCGTCGATGTGCTGGGTGAAGGACGTAATGCGCTAGTGCAGGTCAATCTCAAGCTGGGCTTGGCGCTGGCCGATGACGAGATCGACTACCTGCTAGCAGCGTTTAAAAAGCTGGGGCGC…
>NODE_100_length_5520_cov_59.8563_ID_199
TAATCTTATTCTTAACCTGTGCAGTCCCCGGCAAAAAAACGACCGATGTTGGTCAGCGTCAGCAATGCACCGTTGATTAACGCCACTGTGGCATCCATCAGGGCATTTTATCGGTATTGATGAAATGGAGCTAACGCATCCCAGAAGAAATTCTGGCATACTATTACGAATTAGGGATAGCGGTTATCTCATTGAATTGAATTGTTGGCATAAATCAGTAGATCACATAACGCTATACCTGTCTCGTTTTTCTGGAGATTCCTCAGCCCGCAAGGGCGTTGACCATAGCCATCTCAGGATTGGATGATATCTCGCTGACGCAGCAGATCTAATAACTGAACGGTTAATTGTGTTACCAATTGTTCGCCATTAAGATGAATATCTGCAGGCTCTGGTGCT…
>NODE_101_length_5518_cov_48.6029_ID_201
GTTTTGTTGAAGGCACGCGCATGCAGGAGTGGCTGAGCCAGTTACGCAACGCGCTCTACATCAAGCACACGCTGAGCAACGATAAGCTGGCAACGGTAGCCGCTGCGCTCAAGCTTGAGGGCGAGCAGCAGGGTGTGGAAGGCTGGTTCTATCCGGATACTTACCTTTATACCGCAAACACTCCCGATGTAGCGCTGCTGAACTGCGCCCATGAGCGCATGGAAAAACGGGTGGATAGCGTTTGGCAGGGGAAAATGGATGACCTCCCGTATAAAAGTAAAAATGATATGCTGACCGTGGCCTCGATTATTGAGAAAGAGACGGCGGTCAGCGAAGAACGCAGTAAAGTGGCCTCGGTGTTTATTAACCGCCTGCGCCTCGGTATGCGTCTGCAAACCG…
>NODE_102_length_5464_cov_33.4188_ID_203
CGCGGCAAGCGATCGCCGAGGACACTCTGGCTGTTCAACCAGCGGGTAGGTTATTGTTGCCGTGTTGCCCTAGCGTAAACAGTAGTAAGGCAGAGGTTCTAGGTAGATCGGTGTCACGGTCGGCAATGTTACAATGCGGAGGGTGAAAAGGCGATAATTGCTCGTCGCCTTGAGCAAGATTAGCTCAGAAGTTTAACAACTTACTGATTTTTTTTAACAAAACCGTCAAGGTAACGCTCGGCGTCCAGCGCGGCCATACAGCCAGTGCCGGCAGAAGTAATTGCCTGACGATAGATATGGTCCATGACATCGCCGGCAGCAAACACGCCCGGGATGCTGGACTGCGTTGCGTTGCCGTGGATGCTGGACTGTACCTTGATGTAGCCGTTTTCCAGCTCC…
>NODE_103_length_5460_cov_78.399_ID_205
GCAGCAGTAGCGGCGCACACCCATAGCGCAGGTGCCGCAGGCGCGCATGCGCTCAACGGCGAGTGGGGTCCACTGGCTGACGCTGTCGCCATGTTTTTCGAGATAGCGGTTCCAGCCGTTATCGACGTTGAAAAGGAGTTTGGCGGGACGCGGGATATACATGGAGCTGAGTATAAAGCGGAGCTCCAGTCATGCAAAGCACCGGAACGACGAAACCGTGGCGCTCGCCCTGTAAGGGCGCTACGTTGTTACTCTTTACAAAAGGGCGGACAAATTGCGGAGAAATCAGCTTCGCTGCATGCCCTAAATCAGCGATCCGACAGGCCATAAAATGGGACCCAGCGCAGGCTTCCATTACAACAGTAGTCGGTGTGCACGTAGCCAAAAACTTGATGAGTC…
>NODE_104_length_5428_cov_373.415_ID_207
ATTGTTAAAGAGCATAACACTTGGCAACATGCTGTTATCCAGCACACGCTGAAGTATTTTATTTAGAAAATATAGCATGGTGGAGCTAAGCGGGATCGAACCGCTGACCTCCTGCGTGCAAGGCAGGGCTACACACGTGCTACAATGGCGCATACAAAGAGAAGCGACCTCGCGAGAGCAAGCGGACCTCATAAAGTGCGTCGTAGTTCGGATCGGAGTCTGCAACTCGACTCCGTGAAGTCGGAATCGCTAGTAATCGTAGATCAGAATGCTACGGTGAATACGTTCCCGGGCCTTGTACACACCGCCCGTCACACCATGGGAGTGGGTTGCAAAAGAAGCAGGTAGCTTAACCTTCGGGAGAGCGCCTACCACTTTGTGATTTATGACTGGGGTGAA…
>NODE_105_length_5415_cov_51.7508_ID_209
CTTTCCCTTCACGACGCTGTTCCGATCTAACCTTCTGTGGCCTTTGTAGAGCTAAAGCAGGCGGCTTAGCGTTGCGCTACGAACTGGAAACCGCCGAATCCGCGTATTGGCCAACTGTAAACCACCCCAGTCGGCATTAAGAAGATCTGAGGATGTGAAAGCAGCAGCCTTGTTCGAGCAGGATAAACGGGATCTGCTGGATCTGGTGCGCGCCCGGGATATCACCAATGCGACCGAAGTGGTGCTGCGTAAAATCACCACCACGCAGAATGCTTTCTTCGATATCGTGGTGGCCTTTGCCGACTCGCAGTCTGGCTAGCTTCAGGCCGAAGGGGTTAAGGCGGTGAAGAATGGCTCAACGGCGATTAAGATCGTGCTGATCTTTTCCGCGCTGGCGAT…
>NODE_106_length_5394_cov_30.3104_ID_211
CGACGAAGGGCTATAACAGCTTCAGCGAAGCCCAGGGCGCGATAATCCGCTATATAACGGGATATTACAGCGCTATCAGGCCCCACTGGTATAATGGCAGTCTGACGCCCAACGAATCTGAGCGGCTGTACTACTTACAGTTTAATGCTGTGGCCAGTATTAGTTGACCACTACAGTCCTAGGACATATCCAGGACTGACCAGTGAACCGGGTCCGCGATTTGCTGCTGTGGAAAACCGATTTCACATCTGCCTAAGCGTCAATACGGTCCGCATGTGATGCTTACAGATAATCTATCGAAGTTATTCAAGAAAACTGGTGAGGTGCAGCCGCCGGTTAAGCGCGGCTGTAAAAGCAGGTCAATCAACGGCGGGGCAGATATTACGCACGACGCGCCAG…
>NODE_107_length_5392_cov_45.1138_ID_213
GGGTACCGAGGCGGGTGTTGTAGTGACGGTCACGGTAGCTGTTACGGTAGGTTTCCCGCTCGTCACTGCGCTCATGAGGCTCTGCGTTGATGCGCTGAGTGACATCGGCCTCCATGATGCGGTTGAGCATAAATTCGGTGAGTTCACGCAGAAAGTTCTCGCCGCCGAGTTGCATCAGGGTGTTGCTGAATGTCATGCTGTTGTCGGCCATCGGTTGACTCCTTCTGAGATAATTGTCTAATTAACCATTACCTTACCGGATAAGCCAATGGCGCTCACCATCCTTTCAAATTTACACCACGTCCTAAGACTCTACCCGAAGCGCGCCTGCAAATTCCACGGTTGATCAACACAGATAAGGCCCCGACGTATGGGCGGGCGCTGGCATTGCTGAAGCGG…
>NODE_108_length_5382_cov_91.3762_ID_215
GTTGAAAAGCTTGAAAGTGATCTCTCTGATATCAAGCAAGACCTCGCTGCTATTAAAATTCGCTCATTCCACCCCCTCTGCCGTTGCCACCGAAGTCAACGGGTACAAGATTATCTTCTTTAGCCGTTATGATTCATCCTCGTGAACGTTCATACGGTCTTCAACCCAATAGACAACATTGGCAGCACGAAAGTAGCTGATAAAACCACAGTTCTGGCAGACGAGACGGTATTGATAATTGGACACCAATTTTGTCTTCGATTCATCTATTAGCGATGGCGTTGCATAGTGGACGGCTGTCGCTTCAAAATATTGCTGGCTTTCTTCTTCAGTCAGCTCTGAAGGTTTCTTTTCAGGAAATGGACTCCGTGATGAATCTAAACTCATGGTTTCAGGTGT…
>NODE_109_length_5367_cov_96.6431_ID_217
GTTTTGCCGGGCCGTCTGACGTTTACCCAGACCAAAAGCAAAAAGAACCGTACAGTGCCCATTTCCGACCAATTACAGAAAATCCTACCCAAGAAGCCCGGCGCGCTTTTCTCCCCTGCTTACGAGTCATTTCAAGCAGCTCTGTACAGAGCCGGGATTGAACTACCGAAGGGACAGCGCACACATGTCTTACGCCACACTTTCGCCAGCCATTTTATGATGCGTGGTGGCAACATTCTGGTGCTTCAACAGATACTCGGTCATAGCACGATTATGATGACTATGCGTTACGCGCACTTTGCCCCTAATCACCTTGATGCCGCAGTTGCGCTTAACCCATTAGATAACCGTACAAAAGCAAAATAAATGAACCTGAAAAAAGTTGCGCTGCCACCCTGC…
>NODE_110_length_5348_cov_40.9561_ID_219
GTTTGTGTTTTGTTTTTTTAATAGTAATACGGACGCTTAGATTTAAACTCTTTTTTTATTTGAAGGATACGGCGACCACCGAGATCTACACTCTTTCCCTACAAGACGCTCGACCGATCGCGGTGGTGCGTAACGGTTTTCTGTATCCTCAATCTTCGAAAAAGCCTTCTTTAACATTGAGTTAATTATTCCCATATGAGGCCGCTGCGCTAGCGAAAACGATATGACCTCACGATTGAATAAATCCACTATCGGAGATAAAAAGAGTTTTTTCCCCATTTACAGAGAACTCTGTTACATCAGTGACCCATTTCTGGTTCGGGCATACTGCTGATGATAAAATCATGTTTTTCATAAGCTTGTAGACTTTTTTATGGTTGATGTTAATACTGTTTTTTT…
>NODE_111_length_5321_cov_37.9486_ID_221
ATTTTATGGTATCTCACAATTTGAAAAGCAGCATGAGTCGTCGGGGTAATTGCCATGATAACGCGGTGGCAGAAAGCTTTTTCCAGTTGCTAAAACGGGAACGTATAAAGAAACGGATCTATAAAAACAGGAAAGAAGCGAAGGCGGATATCTTCGATTATGTGGAGATGTTTTATAATGCTAAACGCCGCCACAGTGCCTGTGAGGATCAACCCCCCGCAGTTTATGAAAGCGCCTGGTTCATGAGGCACGGAACCGTCTAGGAAACTAGGGCCTATTCAAAGACCCGCTGTGGTTAGCCATCAGTTTGTTCCTTTTAAGATAATTGTCTGATGAACCATTACTTGACCAGATAAGCCGATGGCGCTCACCATCCTGCCAAATTTACACCGCGTCCCA…
>NODE_112_length_5258_cov_64.07_ID_223
AGCATGGCGGAGATAGAGCAGACCGCTGAAAACGATGTGATCGAGGCGCTGCCACTCAGCGCTTAACAGACATATTACCGGACCGGAAGGCTGGATCTGAATTTACACCACCTTGACGGACTCGACCCGTGCGGGTAGAGTCATGGGACGTGGTGTAAATTCGGCAGGATGGTGAGCGCCATCGGCTTATCCGGTCAGGTAATGGTTAATCAGACAATTATCTTAAAAGGAACAAACTAATGGCTGACCACAGCATGACATTCAGCGATACCCTGATGCAACCCGGCGGTGAGGACTTTCTGCGTGAACTTACCGAATTATTTATGCTCACCGCATCATGGAAGCCGATGTCACTCATCGTATCAACGCAGAGCCCCATGAGCGCTGTGATGAGCGTGA…
>NODE_113_length_5247_cov_61.3885_ID_225
GCTGAACGCAGTACCACAGAGCACAGCGTATCTCCCGCGACCGCGCAGCCTTATACACCCTGCACGGTGACGCTGGTCATGGATGCCAGCGGAAAGCTGGCCTGTCCTGTCGGAGCGGAGGCATCACCTGGTGTGGCACCGGCAGTTTCCACAGTAACCGGCGTACAACGTATGCGGCTTGACCCGGATTTGTATATTCCGGTCGATACCTATATTCCCTGTACGCTTCAAAGCCGCTTTGTGTCCGACGTTGCCGGGCGTATTTCCTGCCTGATATCTGAGGACGTTTACAGCGAAAGCACCCATGTACGGCTGATACCCGCAGGCACCCGCGCCCGTGGCGTCTACAAGACCGGCACACTCAATCACGGCCAGGCGAGGATGTTCGTGATGTGGACG…
>NODE_114_length_5195_cov_51.0876_ID_227
TAATATGACGCTCAAAATGTCGACCTTTAAATGGGTTCATGTGCTGCTCCTTCAACTAAACAGTGGCATCAGTTTACCATCGCCAGATCTTTGCAACAGTGCCATGCTTAGTACGTTCATGTGAGATAACTCCCACATCAAGCGGCTGTGGTTATGCTTCGATGATTTCTTTCAGCTGAAGTTCATCGAAAATCTGTTTTACCCACTTTTCAATACGTTCGTTAGTGAGTTCTGGCTGGCGGTCTTCATCAATCGCGAGACCGAGGAAGTTGTTGTCGTCTGCTAGGCCTTTGGAGGCTTCAAAGTGATAGCCTTCGGTCGGCCAGTGACCGACGATAATCGCCCCGTTCGGTTCGATGATGTCGCGGATGGTGCCCATCGCATCACAGAAATATTCAG…
>NODE_115_length_5149_cov_61.6892_ID_229
ATAATATGACGCTCAAAATGTCGACCTTTAAATAGGTTCATGTGCAGCTCCTTCAACTAAACAGTGGCATTAGTTTACCGTTGCCAGATCTTTGCAACAGTGCCCTCGCCAGCGGCCAGCTGGTCGCGCTGCTGCCGCAGTATCAGTTAGAGGATCTGGGGATGTATGCGATTTATAGTTCACGCCAGCACCAGCCACCACGTCTGCGGGCACTGCAGGATTTTCTGTCCAAGTGGTTTCACGCGGAACGGGCGCAGAGATAGCAGAAGACGATAACAAGGGATCCCAGGGGCGAGGCATGCCTCGCCCACCATTCTAACCGCGATAAACGCAGCCAGCCGTGCAGGTTTCTTTCACCATCACCGCGCTCAGCAGCGGCAGCACCGGTTTCATCTGCTG…
>NODE_116_length_5083_cov_72.4068_ID_231
GGGCAGTGCTGCGCAGACAATCAGAAACTGACAACATGGCGGTGCTCAATGCCAAACGTGCATACCGCATCATGCGTCAGAATGTGCTGCTGCTTGAGCGTAAACCGGAAATACCGCCATCGAAGCGGGCGCATACAGGGAAAGTGGTCGTTGGAGAAAGTAACCAGCGGTGGTGCTCTGACGGCTTCGAGTTCAGCTGTGATAACGGTGAAAAACTGCGGGTAACGTTCGCGCTGGACTGTTGCGATCGCGAGGCACTTCATTGGGCAGCCAGTACCGGTGGATATGATAGTGAAACCGTGCAGGACGTCATGCTGGGTGCAGTGGAGCGTCGCTTCGGTAACAGCCTGCCGACAGGCGGGCTTTGTTGAATAATAGGTAATCATGCTGTTTTAATAT…
>NODE_117_length_5075_cov_343.946_ID_233
ATTATCTCCCTAAGCCCTTTTCGCTTATTGAACTGGTGGCGCGTATTCAGGCACTGGTGCGTCGCTGCGCTACGGATGGCGCAGACATCACCCAGCTGCAAATTCACGATCTGCATCTCGACTTACTGGCTCGCCGCGTATTTCGCGCCGGAACGCGACTGGAGCTGACCGCTAAAGAGTTTTCCCTGTTGAGCCTTCTGGCCCGGCATCAGGGGGAGATTCTGTCAAAAATGATGATTGCGGAGCAGATATGGGACATGAATTTTGACAGCGATGCCAACGTGGTTGAAGTGGCCATTAAACGACTTCGGGCCAAAGTGGATGCTCCGTTCGATATCAAACTGCTGCATACCGTTCGTGGCATGGGCTATGTCCTCGAAGTCCGGTCCGAATAAGTGA…
>NODE_118_length_5061_cov_70.033_ID_235
CTTCGGGGTAAGCCAACAGACGTGGCGTTCCACAGCGACCAGGGCAGCCCCTATACCAGCCGTAGATATCGGCAGGCGCTGTGGCGCTGTAGGATAAAGCAGAGTATGAGTCGACGGGGAAACTGCTGGGATAACGCCCCTATGGAGCGGTTCTTCCGGAGCCTGAAGACCGAATGGGTGCCGACGAAGGGCTATAACAGCTTCAGCGAAGCCCAGGGCGCGATAATCCGCTATATAACGGGATATTACAGCGCTATCAGGCCCCACTGGTATAACGGCAGTCTGACGCCCAACGAATCTGAGCGGCTGTACTACTTACAGTCTAATGCTGTGGCCAGTATTAGTTGACCACTACAGTGCCGTTGTGGATCGCAGAGAGATTTCGCGTAGAGGCTGACC…
>NODE_119_length_5046_cov_42.1445_ID_237
CGCTGGAGATGATGCTGCGGAAAAAGCCGGAGAAGCCGGGGTTTGCGGTGCTAATGAAGGGCTTCCTGGGTACCGACCCGTACCAGTGCATCCTGTGCAAGGGCCGACTGCGTTTTGCCGGCGCTCAGGCAGGAACGCAGGCGATGGCATGACTGTCGGAAAGGTTGCGTGGAATGGAGAAAAAGCGATGGTTGCGGATGCCTGAGCCGGATTAGTGTGCCTGAAAAATGGCTTTCCGGTTAAAAACACGACAAAAACTGCATTTTCATACTTAAACCTACGCACGAGCGCCGCATCAAAGGGATAGTTCGTTCTGACATTCATGGTTGGGCGCTCTCAGAAGAGGCGATTCAATCTCCTAACCATGAACAAAAAATATCAGGCGCTATGCGCAAAGGC…
>NODE_120_length_5034_cov_56.4799_ID_239
GGAGAAAAAGCGATGGTTGCGGATGCCTGAGCCGGATTAGTGTGCCTGAAAAAAATAGGTTTCAGGTTAGAAATACGGCGAAGATGGTATTTTTATCACAAAACTCATGTTGATCCTCGCCGTAACAGGTATGGGTCGTGTCGCCTTCCATGGTCAGGTGATCCGAAAAGAAGCGATTCAGATTCCTAACCATGTACGGCCAGTACTGGAAGCTACCTGAAGCGGCCGCCGGTGTCGGCCTCCCGCCTGCGGCACTATGGCGGTGGCGCGGTGGTCCACCACTACCTCGATCACCGCACGGGGAAGCATAAACGCCAGACGCTGAGCCAAAAAGAGATGATGGTGCGCTACTCCGGCTTTCTGGCCAACCGCAAACGGGGATCGGTGCTGCCGAAGGTC…
>NODE_121_length_5004_cov_57.6162_ID_241
GAATGGCTGTTGCAGAACCGCTACCTGCCGCAGCACAGCATGGCGGAGATAGAGCAGACCGCTGAAAACGATGTGATCGAGGCGCTGCCACTCAGCGCTTAACAGACATATTACCGGACCGGAAGGCCGGATCTGCATTTACACCACCTTGACGGACTCGACCGGGCGTTTCGGTTTCTCCCGTACCGTCATTTCCAGCGCTTCGTAAACCTTCGGCAGCAGCGAGCCCCGCTTGCGGTTGGCCAGAAAGCCGCCAGAAAGCCGGAGTAGCGCACCATCTTAAAATGCCGCGCCAGAACGTGGCTGATATAGCGCCCGATCATCTCTTCCTGGCTCAGCGTCTGACGCTTATGCTTTCCCGTGCGGTGATCGAGGTAGTGGTGGACCACCGCGCCGCCG…
>NODE_122_length_4973_cov_50.7967_ID_243
ACATTTACCCCTCGCTCAGCCAGCATCTCCTGCAGCTCACGATAACTGATGCCATATTTGCAGTACCAGCGGACGGCCCACAGGATAATATGACGCTCAAAATGTCGACCTTTAAATGGGTTCATGTGCTGCTCCTTCAACTAAACAGTGGCATCAGTTTACCATCGCCAGATCTTTGCAACAGTGCCGTCTGTAATAGGTGGGCGTCTAAGTTACCCGCACTGGCTTAATGGCTAAATACGGCGCTGGCTTTACGCTTACAATTTACACATAAACTCACCAATAATTGCGTCATAAAAGGGATGCTAGGTGCTAGCATTCCAAGTCAGTCGCTCGCAAAACATGCGACTCAATCAAGAATGGCCGGGTGGTCAGTGTGGCGGTGATAATCGCCTGCGC…
>NODE_123_length_4971_cov_67.7977_ID_245
CAACGGCGCTGATTTGCTCAGGGCTCCACAACCAGTTGAGCGCTGCCTCAACAAAGAAGACCGTATCCTCATGCATCCTGCGTTTGCCGGCAGCCTTGCGGCGGCTGGTGCTGAGCTTCTGCGCTACCGCAGGCTGGTAGCCATCTACAGAGCGATTACGGCGCAGTTCCCGCGAGACTGTTGACTTACAGACGCCTAACCGGCGACCAATCTCGGCCTGACTAACTGCGAGTTGACCGAAAAAGAAGGTCGATCCCTACGGCATCGGAATAGGTAGGGACCGATCATCTTTTTCGATCGGCCCTGCTGTTAATTCAGGTGTAATTATTCTCGAACCAGCTCTCCAGAATAATCACCGCAGAGAGTGAGTCGACTCTGCCCTTGCTCAGGGCGCGAAAG…
>NODE_124_length_4944_cov_44.4677_ID_247
TTTTTTCTAAGTCCACGTTTCTCAAGGCCCGCAGTCGATGTCAATGGTTTAAGAAATTTGATCGAGCGCAAGTTTCTTGTTCATCCCAGATGTTCCCTGAATTTCTTTGCTGAAAATTCGGCGGAATGAAACGCCTCAATAGCAATAATTGCCGTGATGGGTTAACCCTAACTCAGCCGTGATGACAGTTGTAAGACGAAAAAAATCTAGCAGGGGTGGATCGGCATCCACCCCTGAAGGGTCAGTCAATCGCACGGTGGGTGTAAACCATGTAGTTTACATCAATGCCAGGGGCCAGCTTGAAGTGGTTGGTCAGCGGATTGTAGTGCAGTCCAATGATATGGCGCTCGTGCAGTGGGGTTTCGTCAACCCAGTTTAGTAATTCGCCGGGGCGGATGA…
>NODE_125_length_4938_cov_39.8601_ID_249
CGCCAGATCTTTGCAACAGTGCCCGAAAATCTATGCGGCCCAGAACGCGCTGGAACTCCTTCCATGCTCCGGCAAAAGCTTAACCGAATGCCATTGATCCGCCAGTACCACCGAAGCACCGTCGTGCTGCAGCCCGAACGGTTGGCGGGTTTGACTATCCACCGGCATCAGCGCCTTGATACTCTCTTCGTTCAGCACGGTGAAACGGATGCCGACATGCACCACTATCGTTCCCTCGCTGCGCTGATTAAGCTGCTCAAGCGTGACTGCGGGTTTCCAGATAATTATCAGATAATCTCCAGTAAAGCCTGCAGAGGGTGGTGCACGTTGCTGCCTTCAATGCGCTTAACCTGGCTGCGGCACGAGTACCCGGTCGCCAGACAGCGCTGGCGCGGCAGT…
>NODE_126_length_4927_cov_45.0862_ID_251
GCGATACCACCAGTCGTAAAGGCGCGCTGGAGCAGCAGCTGGCGGAGGTGCATCGCGGCGGTGCGCGTATTCTGGTCGGCACCCAGATGCTGGCGAAAGGCCACCACTTCCCGGACGTCACCCTGGTGTCGCTGCTCGACGTTGACGGCGCGCTGTTTTCCGCCGACTTCCGCTCGGCGGAGCGCTTCGCCCAACTTTACGTGCAGGTCGCTGGCCGTGCCGGGCGCGCAGGCAAGCAGGGGGAGGTGCTGTTGCAAACCCACCACCCTGAGCACCCGCTGCTGCAAACCCTGCTGCATCAGGGCTACGATGCCTTTGCCCATCAGGCGCTGAGCGAGCGCAGCAGCGTGTTGCTGCCGCCGTTTACCAGCCATGCGCTGTTCCGCGCCGAAGACTATG…
>NODE_127_length_4865_cov_80.5325_ID_253
TGTCATGCTGTTGTCGGCCATCGGTTGACTCCTTCTGAGATAATTGTCTGATTAACCATTACCTTACCGGATAAGCCGATGGCTCTCACCATCCTTCCAAATTTACACCACGTCCTAAGACTCTACCCCAGTTGAACTGGAGATTGTCGTTAATGTTATTTTCACGGGCAAGTTGTGCCACGCTGACGCCGGGTTGCATCGACTTCGCCACCAGAGCAATTTTGAAGTCGCGGGGGAAGTTGGGACGTCGTGGTCGTTTGCGGGCAACAGGGATTTCACAGGAAGCAGTGGCTAAGGGAAGACCGGACGATTTTCGGGATGCCTGCTGGTAAAGGCGTTTATCCAGATTTTTTGCGTTGATTCGTGGCGGCAAAGGCCAGGACAGAGGTTTTGGGGATG…
>NODE_128_length_4724_cov_39.5134_ID_255
ACATTTACCCCTCGCTCAGCCAGCATCTCCTGCAGCTCACGATAACTGATGCCATATTTGCAGTACCAGCGGACGGCCCACAGGATAATATGACGCTCAAAATGTCGACCTTTAAATGGGTTCATGTGCTGCTCCTTCAACTAAACAGTGGCATCAGTTTACCATCGCCAGATCTTTGCAATAGTGCCATCCTTTTCAAAAATAATCCGCAGCTTTTATAATCCGGGTTAATCCGGTGACGTTATTTGCCATAATCAGGGAACCCTTTGCGATGTTGAACGTCAATGTCTGGGTAGCGCACATTTTGCAAAACCACAGAATCTATTGGCGCTTTCTGGTATGCTTGCGGCGCTTTGCTAACAAGAGGCTTCATGTTGTCTATGTCAGGTTGGCGTAATT…
>NODE_129_length_4681_cov_64.3529_ID_257
ACCGGAAGGTTGACGCCAGTACCAGCGCCGCCGCTTTTCCATCTCCGGTGCAGAACGCTGGACCCATCGATAAATCGTGGTGTGATCGACATTTACCCCTCGCTCAGCCAGCATCTTCTGCAGCTCACGATAACTGATGCCATATTTGCAGTACCAGCGGTACGGCCCACAGGATAATATGACGCTCAAAATGTCAACCTTTAAATGGGTTCATGTGCTGCTCCTTCAACTAAACAGTGGCATCAGTTTACCATCGCCAGATCTTTGCAACAGTGCCCGATTTATTCAATAAAGCCAAAACTGCCATATTTATCACACCGATCGGCTTCTGAATGACTGAAATTTAATGAGTAATATAACAGGGGACGGCGAAGAATGGATACCGTCGGTAGCCTCTGC…
>NODE_130_length_4662_cov_36.6917_ID_259
TCCGATCGTGCAAACCCCGCCTCCGTCGCCGGATAAAGAAATGCGCGCGCAGGGCATCGGTAATGCGCTCTGTGGTTTTCTCGGCGGTCTGCCGATCACCGCGGTGATCGTGCGCAGTTCGGTCAACGTCAGCGCGGGGGCACAAAGCAAGCTATCGATCCTGCTGCACGGCATGCTGCTGCTGATCTGCGGGCTGTGGTTTAGCGGGATCCTCAACGCCATCCCGTTGGCAAGCCTGGCAGCGGTGCTGTTGTATACCGGCTGTAAGCTGGCACCGCCGGGCCTGTTTGTCTCGCAGATGCGCCAAGGGGCGCAGCAGTCGGTGCCGTTTATCGCCACCGTTGGCGGCATTCTGATATTTGGCATGCTGGCGGGGATCGGCATTGGTCTCGCGACACA…
>NODE_131_length_4649_cov_36.5391_ID_261
TTAAAACCTTTCAATAACACGAAAGGCAAAATCTTTGCAACAGTGCCGACCAGTCTGCTGAAGACCACGTAATCAACGCGTTGCCACTCAGCGCATAACAGGCCCATTACCGGACCGAAAGCCTGTAAGTGAATTTACACCACCTTGATGGACTCGACCAGCCTTATCCTGCAAGATTTTGTGACGATTGTAAGAGAAGTGCAGCAAATAGCGGGGAAAAATAGAGCCGGCAGTAGCGGGTCGTGCATGCCTGACCCCGACGGAATTGCGGCAGGTAACGTCTCAGGGGCGAGGCATGCCTTGCCCGTCGGTCATTAATCTTGTAACAGTGGTTTCAAGAAACGTGCGGTGTGCGAACGCTCGCACTCTGCCACGGTTTCCGGCGTACCGGAGACGAGG…
>NODE_132_length_4597_cov_132.502_ID_263
TATAGCTTTGATATTTATTGAAGCTTGAAAGAGTTTGTTGATAATTTATAAGAGTTGACAGTCTAACATATTTTATTAATATAATATTATATCGCTGAGAACACCTATAACGGAAAAACGCGGAATTCTGAAACCGGGCATCGAACTGGTGGAACCGACCAGCGGCAACACCGGTATTGCGCTGGCCTATGTTGCAGCAGCGCGCGGCTACAAGCTGACGCTGACCATGCCGGAAACCATGAGCGTTGAGCGCCGTAAACTGTTGAAAGCTCTCGGTGCTAACTTGGTGTTGACCGAAGGTGCGAAAGGTATGAAAGGGGCAATCAGCAAGGCAGAAGAGATTGTCGCCAGTAACCCGGATAAATTCGTGCTGCTGCAGCAGTTCAGCAACCCAGCAAA…
>NODE_133_length_4547_cov_177.401_ID_265
CGGCTGGTCTTGATAATGCCAAAAAGTCATCAGATAAATTATCGGTTGTAAGCAAAGCAAAACCAGTGAGTGTTTCCTTTTTTGAAGAAAACCTAAAAGACATTGATGAGCTTATAACGGCAGAGATGGTTTCAGGCAAAGGCAGAGTGAATCGTTCTGATGTTGTCAGGGCGGCGATAGAAGCACTAAAGACACTACCAAAAACAGAGATATCACGATTGATAGCAGTAGCAAAACAAAAATAACATCTTGTTATCTTGTTATCTTGTTAATGGGCGTTCAGGTCATTCTGTCCAGTTCTGCTGACTGTGCGGGATCTGGCCTGGTGTAATTGAAAAAAAGGAGCCGACTAATGAACATTGCTAAACATACGATGGTTATATTTGTTGCAGGTTGCCT…
>NODE_134_length_4542_cov_41.4358_ID_267
CGCCGGTTTCTTCAAAGATTCTCAGGGTTTCGTCGGTCACATTCCCAGAGACTTCCAGCAGGGCGCGGTTATCACTCAGCTTGACGGCATCGCGCATCTGCTCGACGGTAAAGTTATCGAGCATCACGATATCTGCGCCAGCCTGCAGCGCCTGCTCCAGCTCTTCCATGGTTTCGACCTCGACTTCTACCGGCGCATCAGGGTGTAGCCAGAAGGCTTTTTCCACCGCTTTGGTGATCGAGCCACAGGCAATAATGTGGTTTTCTTTGATCAAAAAGGCATCCGACAGACCAAGGCGATGGTTGGTGCCACCGCCGCACAGCACGGCGTACTTCAACGCGGTACGCATCCCGGGCAGGGTTTTACGCGTATCCAGCAGCTGGGCGCGGGTGCCTTCCA…
>NODE_135_length_4496_cov_48.2889_ID_269
CGCTGGAGATGATGCTGCGGAAAAAGCCGGAGAAGCCGGGGTTTGCGGTGCTAATGAAGGGCTTCCTGGGTACCGACCCGTACCAGTGCATCCTGTGCAAGGGCCGACTGCGTTTTGCCGGCGCTCAGGCAGGAACGCAGGCGATGGCATGACTGTCGGAAAGGTTGCGTGGAATGGAGAAAAAGCGATGGTTGCGGATGCCTGAGCCGGATTAGTGTGCCTGAAAAATGGCTTTCCGGTTAAAAACACGACAAAAACTGCATTTTCATACTTAAACCTACGCACGAGCGCCGCATCAAAGGGATAGTTCGTTCTGACATTCATGGTTGGGCGCTCTCAGAAGAGGCGATTCAATCTCCTAACCATGTACTACTTACAGTCTAATGCTGTGGCCAGTAT…
>NODE_136_length_4450_cov_1516.14_ID_271
ACGAACTTCGGCGCCGCATCCGGCACAATAAGTATTGGGTCAATGAAGCGAACAAGTTCGGGCTAGAGGCTCTTTGCGAGCTGATGTTGGCCATCCTTGACGATCTGGATTTAAGGGACTGGCAAACCATACATAACCTTGAAACGTTGGCCGAACGCGCCGGGCTGACGACGCGCAGTGATGCGGGTCACAAGTCGATTTCTCGTGCCAGCCGGGGATGTGATCGCCTCTCCTGGCTCAATGCCATCATCTCGGAAAAAGCCCCTTTCAACCCCTATGATGCCCGTTGCGCTTGCAAGCACATCGAGGTTACAGAGGATTTCTTCGCCATTCTCGGCATCCCGCTAAAACAGGTTTACCGGGAACGCGCCAGGCTGCTTAAGGCCAACCCGGAAGAAA…
>NODE_137_length_4449_cov_46.5525_ID_273
TAAGCACCCAAAAAGGGGGGAAGTGCGGAATAAAATGAACAATAAACCAGAACTGATGAAATTGCGCTGGCTTGGCGCAGCAGTTTTGCTTTCAATGTATGCCAATACTAGTTGGGGGTTTAACATTGATGATGTGGCAAAACAGGCGCAGGAGTTAGCCGGGAAAGGCTTCGAAGCGCCTAAGAGTAACCTGCCATCACAGCTGCGTGATATGAAATATGCTGACTATCAGCAGATCCAGTTCAATCACGATAAAGCGTACTGGAGCAATCTGAACACCCCTTTCAAACTTGAGTTCTACCATCAGGGAATGTATTTCGATACCCCGGTGAAACTCAATGAAGTTACGGCGACCAGTGTTCGTGCGATTAAGTACTCCCCGGACTATTTCAACTTCGG…
>NODE_138_length_4392_cov_64.9355_ID_275
CGAACGGCTGCGTTTTGCCGGCGCTGAGGCAGGAACGCAGGCGATGGCATGACTGTCGGAAAGGTTGCGTGGAATGGAGAAAAAGCGATGGCTGCGGATGACTGAGCCGGATCAGTGTGCCTGAAAATAGCTTTCCGGTTAAAAACACGACAAAAACTGCATTTTCATACTTAAACCTACGCACGAGCGCCGCATCAAAGGGATAGTTTGTTCTGACATTCCTGGTTGGGCGCTCTCAGAAAAGGCGATTCACTCTCCTAACCATGAACGCGCTGGAACTCATTTCATGCTCCGGCAAGAGCTTAACCGAATGCCATTGGCGCGCTCAATACGCTGGTCGGGCCGCCGCTGATAGCGCTGTGTGAGATGTTAAGAAAAGCCGGGGTTAATCCGCTGGGA…
>NODE_139_length_4340_cov_69.0071_ID_277
CATGGCGGAGATAGAGCAGACCGCTGAAAACGATGTGATCGAGGCGCTGCCACTCAGCGCTTAACAGACATATTACCGGACCGGAAGGCCGGATCTGAATTTACACCACCTTGACGGACTCGACCGCATTGACGCCATCAGCGATAAGCTGGAGCGTCGCCATCCGCATATCTTTGCCGATGCCTAGGTGAGCGGCAGTGCTGAGGTGCTGGTTAACTAGGAAAAAATCAAAAGCAACGAAAATGCGGAGAAAGCACAGGATTCGGTGCTCGACGATATTCCTGCCGCGCTGCCAGCGCTGATGCGCGCCCATAAAATCCAGAAACGCTGCAGCCGCGTGGGCTTTGACTGGACCACCATCGGGCCGGTGCTGGACAAAGTACACGAAAAAATTGATGA…
>NODE_140_length_4336_cov_49.0974_ID_279
GAGCATGAAAGCTGGCGCGCGATGGCGCGTATCGACATGCCCTGACGGTGTAAAACACTCATCTCCACTCTGGTCTCCAATGTCATCATTGGCAGTGCCTTAAAACTGCCATTTTTACCCTGGGTCGGTCAGATTTACATCGGCAGGTGGGCCAGTTTTACATCGGTAGCGACAGAACAGCAGAATGATCACACCACATGCCGTGACCACGCGCCACGTCAGCCGATAGATAAAGCGGCGGCACCCGGCGGGGAATTGGGCGGTCAGTCATATCAAAGTGGGTTTCCAGTTTCCATTGTGCTTCAAAGCCGCTTTGTTGCCAGTATGTGGTTAATAAGACAATCAACATTCATCGGGCATTCGACAATGCTACCATACTCTCGCCATAATGTTGCAGAA…
>NODE_141_length_4330_cov_95.0885_ID_281
CTTCGGGGTAAGCCAACAGACGTGGCGTTCCACAGCGACCAGGGCAGCCCCTATACCAGCCGTAGATATCGGCAGGCGCTGTGGCGCTGTAGGATAAAGCAGAGTATGAGTCGACGGGGAAACTGCTGGGATAACGCCCCTATGGAGCGGTTCTTCCGGAGCCTGAAGACCGAATGGGTGCCGACGAAGGGCTATAACAGCTTCAGCGAAGCCCAGGGCGCGATAATCCGCTATATAACGGGATATTACAGCGCTATCAGGCCCCACTGGTATAACGGCAGTCTGACGCCCAACGAATCTGAGCGGCTGTACTACTTACAGTCTAATGCTGTGGCCAGTATTAGTTGACCACTACACATTAAAACCCGCCCTGGCAGGCTAAAAACTAGGGGAAAACCC…
>NODE_142_length_4297_cov_49.0602_ID_283
TTGAGGCCTTCACCCCGCCGCTTTCCGATAGTAGAACCGTTCTTTCTGAGTCAGATATTTTCCCTGCATGCAACAGGCTCTCCAGTAGGGCAAGAACGGTGATTTTATCCGGGGCTGACCAGTGGGTTACTTTGTTTCGTTTCGAGTGAGAATGGGCGGACGTCCCGGGCAAAGCTGACTGTCAGATAATTATGGCAGCACTTTGGCAGAGAGGATGACGACCGGTTTTTCGGGCACATTCTGGTAAGGGCCGAAGGTTTTGGTCGGGACCTGAGCAATCTTATCGGCAACGTCTATACCTTTAACCACTTTACCAAATACCGCGTAGCCAAAATCACGCTGGCCGTGGTCGAGGAAAGCGTTATCTGTCACGTTGATAAAGAACTGGCTGGTGGCGCT…
>NODE_143_length_4278_cov_70.2479_ID_285
GCCCGGCGGGCGTTTTCCCCTGGCGCTCAAGTCGCAGCTTATTCACCCAACGGGGGATAGCCGAATGGCTTACGTTAACTGCCTCTGCGGCCTTAACGTAGGTATAGCGGTGGTCGACAACTAACTTCGCCGCTTCGAGCTTAAATTCCGGCGTGAAATGTTTAGCCATTGGGTCACCTGTGGTGTTGGGAAGGTGAGAATATCACCTTCCGATCAGGTGGCCAGTATCAGTGTGCCACTACAGATGGCAGAAAATCTGCGTGGTGAAGAAGGAGCCGTCACTGACTAAAGATGAACTGCTTGCTCACTGCAAGAAGCATCTGACAAGATATGAAATTCTTAAAATTATTGAGTTCCATAACTAGCTGCCGAAGACCAACATCGGCAAAATACCGCATC…
>NODE_144_length_4187_cov_54.2924_ID_287
CACCGGCGGAAGCAGCGTCAGCGAATAGAACACCCCGCCAAGATAAGTCAGCGGCGTCAGCACGAAGGTCGGGATCAGGCTGATATCATCGAAAGTACGGGCAAATACCGCATTCAGCAGGCCTGCCAGCGAGAACAGCACCGCCGTTAGCAGCAGCGTCACCGCCACCATCAGCCACGAATGCACGTGGAACGGCACGAAGAACAGCGAAATCGCCGTCACCAGCACTCCCACGCAGATACCGCGCGCCACGCCACCGCCGACATAACCGGCGATAATTACGTGCGTCGGCACCGGTGCCACTAGCAGCTCTTCGATATTGCGCTGGAACTTGGCGCTAAAAAACGACGAGGCCACGTTGGCATAGGCATTGGTGATCACCGCCATCATAATCAGGCC…
>NODE_145_length_4135_cov_19.4678_ID_289
GGAGGAGGGGGGGGGAGGGGAGTGAGGGGAGGGGAAGAGGGGGAGGGGGGGGGAGGGGAAAGGGTTGTTTTTTTCAAGCAGAAGACGGCATACGAGATTGAAGGGTGACTGGAGTTCAGACGTGTGCTCTGCCGATCTGAACCGTATGAAAGAACTTGCAGCAACCGCTAAAGCGTTCCTACTGGATAACGATGAGGCGACCACGAGTGAACTCAATGAACACCTGAAGTCTATAGCATTGACGCTACTCACTGATAAGGTTGGTGATTTCTGGTCCGGTGTAGAGGTGGACCACTTAGGAGATGCGCAGAGAGACCTCAGAGAGTTGGCCCGTGGGTCACTGTCAGTTAACCAGCAAGAACACATAGTGAAGGCTCAGGAAGCCCTAACAGCGGGTCA…
>NODE_146_length_4129_cov_33.046_ID_291
CGCCGCCGAGTTGCATCAGGGTGTTGCTGAATGTCATGCTGTTGTCGGCCATCGGTTGACTCCTTCTGAGATAATTGTCTGATTAACTATTACCTTACCGGATAAGCCGATGGCTCTCACCATCCTTCCAAATTTACACCACGTCCTAAGACGCTACCAGCGGCTGTACTACTTACAGTCTAATGCTGTGGCCAGTATTAGTTGACCACTACAACATAGTCAGTGAGTTAAGGTGGGCTGTTTTTGGCTGACGCCAGTCCAGCTTATCAAGGAGCATGGCGAGTTGTGAGCAGGTGATGGCGATTTTACCGTCGCGTACAGCAGGCCAGATAAACTGGCCTTCTTCCAGCCATTTGGTAAACAGGCACAGGCCATTAACGTCAGCCCAGAGGATTTTTC…
>NODE_147_length_4122_cov_61.1447_ID_293
ACAACTAACTTCGCCGCTTCGAGCTTAAATTCTGGCGTGAAATGTTTAGCCATTGGGTCACCTGTGGTGTTGGGAAGGTGAGAATATCACCTTCCGATCAGGTGGCCAGTATCAGTGTGCCACTACACCACCTTCCTTGAATCCCCATACACCACAAATGACCATAATTCATTTTTCACCTAATGATTAAATTACTTGCATCACCTGCCGCGTTAGCGCATTTTCTTATACATCACGCGGTAACTGTCGTTCAAACCAATATCACCACCGCAATGTAAGTCGTTAGGGAGCTGTTTATGTGTTCTATTTTTGGTGTGCTCGATCTGAAAAGTGATCCGGTTGAACTGCGTAAGAAAGCGCTGGAGCTTTCTCGCCTGATGCGCCACCGTGGCCCGGACT…
>NODE_148_length_4113_cov_29.2406_ID_295
GTGAGTGGCGATTTAACACTCCAAGTGCAAAACAGCAATTAACTATTTTAAAACAGATAGTTAAAGGTAAAATTTAAACCTTATCTAGGACAGCCCCAATGGAAAAGTAGAGTAAGTAAAAAATCGTCAGCCAGAAAACGGGATATCTACCGAATTCTTCTTAACTTGCAGATAAAAACCATGAAACCGACAGTGATGAGTGAACCCGCTCAGGCTGCTTCAGCCTCTTCGGGGCAAAAAAAACACCTGATCATGCTATTCCTGCCAGTACTGGTCGCGGTACTGCTGTTAATGGTGCCGGTTCCGCAAGGACTGGAACCCTATGCTTGGCACTTCTTCGCCATCTTTGTCGGCGTGATTGTCGGTTTGATCTTCGAACCGCTGCCGGGAGCCGTTATC…
>NODE_149_length_4104_cov_63.5763_ID_297
AGTTTACCATCGCCAGATCTTTGCAACAGTGCCTAAAAAAAGCCTGATGATCTTCATCAGACTTTTTTATTCACATCTCGGTTAGCAGTTAGTGAACGGTACCTTCCGCTTCTCAGCACTGAGGAAGTGATAGGTCAACTGGTTTTTATCTTTATCCAGCGCCACCGACACCGAGCCGCCGTCAACCAGTGAACCAAATAGCAGTTCATTAGCCAGCGGTTTCTTTAGGCTCTCCTGCACGGTACGCGCCATCGGACGCGCGCCCATCGTTTTGTCGTAACCTTTCTCTGCCAGCCAGTCACGTGCATCATCACTGACTTCCAGCGAGACGCCTTTGGCATCCAGCTGAGCCTGCAGCTCGACAATAAACTTGTCGACCACCTGATGAATAACGACCTG…
>NODE_150_length_4095_cov_41.2568_ID_299
GCACATTTCGAGCTGTATCTGAAGGAATGTGAGTGGCGATTTAACACTCCAAGTGCAAAACAGCAATTAACTATTTTAAAACAGATAGTTAAAGGTAAAATTTAAACCTTATCTAGGACAGCCCCATAGCCAGAGCTTTATACCTTGGAAGGACTACAAAGCCGTCACCAGCGACCCGCACGTAGACCCACAGCCGTGCCGTGCGCGGCTTTCCGCTGCCCTGCTCCTGCATCGGTACTGGGATATCGTCGGTGTGCACCTTGCTCGGCATCAGCACGTACTGGCGCAGCAGGTTATAAAGCGGCTCCAGCAGTTCGCTAACCGCGCCCGACCAGCGCCCCAGCGTGGCGCAACTCAGCTCCACGCCCTGACGACGGTATATCTCCGACTGACGGTAGT…
>NODE_151_length_4087_cov_26.099_ID_301
CACTTCGCACCCGCATTAAGCGTCTGGCCCGCAAAACGATTTGCTTTTCACGTTCCATCGAGGTCCACGAAAAAGTTATCGGCTCATTCATCGAAAAGCACATGTTCTACTAATTGGATGCATTACCAAAAATCTCATATTGATCGCCCACCCAAACCCCGTCGGCTGCCACAACATTTATTAACAATTTTTGCTATACTCTGTGGCAGGCGCTTACGCGAAAAGGAGTATTCATATGGCTTACAAACACATTTTGACTGCTGTCGATCTGTCCCCCGAAAGCAAACTGCTGGTCGACAGAGCGGTATCTATAGCTCGCCCTTATGATGCCAAAGTTTCACTGATCCACGTTGATGTGAATTACTCTGACTTGTATACTGGGCTGATCGACGTCAATCT…
>NODE_152_length_4080_cov_71.9696_ID_303
TTTATCCAACACCAATATCAAAACAACAACATTCCTTCACTACTTGATTGATGAATTCACCAAAAAAGGCCATGCCTCACTGCTTAACCAGTTGCAGAAGGCTCCCCCCACTGAAGAGGAATAAACCATCTAATAGGAGGACACATGATTTCATCCGCCGTGCTTCTGACTCTGGCCATGCAATGCGCCCCAACCATTCACCCGGATACATCGCATGATGTAGCCAGAGTTGAGTCGGGGTTAAACCCCTTTGCTATTGGTGTTGTAGGCCAGAAAAAAGGGCTTTTCCCCAGCAACATAAACGACGCTCTTGATCATATCGACCAGCTCAAGGCGAAAGGTAAAAATTACTCAGTTGGTCTGATGCAAATCAACCAGGCTAATTTTTCCCGTTACGGT…
>NODE_153_length_4045_cov_43.4923_ID_305
CAGCGCGTCAACCTTACGGGTGGAGACGCCGTTTATCCACGCTTCCTGGATGACCGCGTTCAGTGCTTTCTCCGACAGCCTGCGGGCCTCAAGGAAGGACGGGAAGTACGAGCCTTCACGCAGCTTCAGTATACGCAGGTCCAGGGTACCGAGGCGGGTGTGGTACTGACGGTCACGGTAGCCGTTACGGTAGGTCTCCCGCTCGTCACTGCGCTCATGAGGCTCTGCGTTGATGCGCTGAGGGTATCGCTGAATGTCATGTTGGCTTCAACCAGCCATGGGCTTTATTAAATAAATAGAGATTATGCTGCGACCCCATAAAAACAGCGAGCATCCATAACATAAAATCAGTAGTATTCAACAAAGCCCTAGCCATTTACAGTGCTGTTCTTACTCCAG…
>NODE_154_length_4036_cov_46.7237_ID_307
TTCCCCGTACGGTGATCGAGGTAATGGTGAACCACCGCGACACCACCATAGTGCCGCAGGCGGGAGGCCGACACCGGCGGACGCTTCAGGTAGCTTCCAGTACCGGCCGTACTGCGCCTGCAGATAACGCCGCCACTGGCGCTCATCGCGATGGAATACGCCGCCGGGAACAACGTGGATATTGAAACCCTGTGGAACGATGGGATTATCCGTAAAGTGAGCGGCTTCAAGCTAGTGCCTTACGCCATCCCACGCGGTAACCTCGCGGCGTACTATCCGGAAACGAATTCGCTGGTTCCGCTTTCCAGTTTCGGTGACGGCAGCGCACTCCGACCTTCAAGTCCGTGCCGGTAAAAATTACGCTCTCATCATGTGGCGCTGGGCCTGCGTATTTCCTGA…
>NODE_155_length_4034_cov_39.525_ID_309
TTCGACAACTAACTTCGCCGCTTCGAGCTTAAATTCTGGCGTGAAATGTTTAGCCATTGGGTCACCTGTGGTGTTGGGAAGGTGAGAATATCACCTTTCGATCAGGTGGCCAGTATCAGTGTGCCACTACAAAATCGCTCACGCTTAGTCGGGCTGAGTCCATGCCGGTAAACTTCATCGGAATCACAGCGGGGACAATGGACAGTTACGGTAGCCATAACAACACCTCAACTCATCACAGCATATCACAGAATCCGACCATTCAGAGGCTTAACCAAGAATGCTTAGATTTTTATAGCATCGTTGCGTTCTTAAGCGAATGCCCATGAGATGCAACCACCGTCAGCCTACGTGCCGTTAGCGGCCACTCCACCGTGCCACAGGTGTTTATCGGCGGGT…
>NODE_156_length_3999_cov_32.7014_ID_311
CAGTGACGGATGACGAGCTCCGCAAGTACCAGGGAGCACTGAATAGCAGGCCACGGAAATGCCTTGGGTTCCGGCAACCTTCAGTGGTCTTTGTAGAGCTAAAACAGGCGGCTTAGCGTTGCACTTCAAACTTGAATCCGCCCAATCTTCTATCGGATCCACATACTGATTCGACTGGCGCACAATCAGGGCCAGCACATCCTCCTGCTCCGCCAGCAGCTGAGCCAGCAGTTCGGTGGAGGAGCGCAGTCCGAGCGAGGCCAGTTTGCTCTGCAAACGTTCCACCAGCCGCAGGGGTTTATGGCGGGCGCTGACCACCAGATCATCGCGGCACCAGATCTACAGAGTGGCGCTCTCATCGCTGGTTTCGCGAGCGTCAAAGGTCACATCGTTAAGCAC…
>NODE_157_length_3962_cov_51.5215_ID_313
TAAGACCTTTCAATAACACGAAAGGCTAACTCATCAATATCTTTGCAACAGTGCCGATGTCATTGTCTTTGCCGTCGATATCTTCGCCGTCTGGATCTTCGAAGTAGGTGCCCCAGCCGTCGTAGTCGACGTTAAACTTCGCGGTCAGATCAATCAGCTGCTCAACCTGCGCGTCAATCAGCTCGGCGTTCAGCGCGCTCTCACTGATGATGTCGCAGCACTGCACTTTGGTGCCGTCTTCCAGATCCAGCTCTTCTGGATCGGTAACTTCATAGCCCAGTTTGAAGGCTTCTACTGCGGCTTTTTCCAGCGCATCGAAGCTGTCACAGAAGAGATGATGCTCAATGGTGTAGAGTGCATCAGGGTCGCTGCCGTCATCCAGCAGCTCTTCAATAATTA…
>NODE_158_length_3960_cov_27.1424_ID_315
ACCCGGCTTCTGGGTGCGGTGCTGACGGAGCAGAACGAAGAATGGCTGTTGCAGAACTGCTACCTGCCGCAGCACAGCATGGCGGAGATAGAGCAGACCGCTGAAAACGATGTGATCGAGGCGCTGCTACTCAGCGCTTAACAGACATATTACCGGACCGGAAGGCTGGATCTGAATTTACACCACGTCCTAAGACTCTACCATTCCGATAATCTCCCGGCGTCCGTCCAGGTTAACCGCGCAGGCGATTATTACCGCCACACTGACCACCCAGCCATTCTTGCGCACCTTCACGTAAGTCGCATCCAGCCACAGATAGGGCCATTCACCTTCCAGCGGACGGTGCAGGAACGCCTGCACCCGCTCATCGATACCACGGCAGATAGACGATACCTGGCT…
>NODE_159_length_3950_cov_35.4483_ID_317
GCGTAAGAACGGCCGTGTTGTCAGCGTGGCGGTAATAATTGCCTGCGCGGTTAACCTGGACGGACGCCGGGAGATTATCGGAATGGGTATCGGCGAGTCAGAAGCCAAAGCGTTCTGGCTGGCCTTCAGGCCGCTGTGCGAGTCGGAGATAAAACGCAGTAGGAATGTAATTCCTTTGCAAATATTGAAACGCCGCAGCGATGCCATTTATCTCACGGAAATGGGCGCATTTATCACGCGGCGCATCAGCTTTATGGGTAAACTTCTGAATAATACGAAGCGCCTGCAAATTTCACGGTTGATCAACACAGATAAAACCCCGACGTATGGGCGGGCGCTGGCATTGCTGAAGCGGGAAGGTAAATGTCCGCAGCATGTGCATCACTGGCAGATACAGTA…
>NODE_160_length_3945_cov_164.119_ID_319
AAGGACGGGAAGTACGAGCCTTCACGCAGCTTCGGTATACGCAGGTCCAGGGTACCGAGGCGGGTGTGGTACTGACGGTCACGGTAGCCGTTACGGTAGGTCTCCCGCTCGTCACTGCGCTCATGAGGGTCTGCGTTGATGCGCTGAGTGACATCGGCCTCCATGATGCGGTTGAGCATAAATTCGGTGAGTTCACGCAGAAAGTCCTCGCCGCCGAGTTGCATCAGGGTGTTGCTGAATGTCATGCTGTTGTCGGCCATCGGTTGACTCCTTCTGAGATAATTGTCTGATTAACCATTACCTTACCGGATAAGCCAATGGTGCTCACCATCCTTCCAAATTTACACCACGTCCTAAGACTCTACCGTCGGATGGCACGGTTAAGACCTGCCACGGCGC…
>NODE_161_length_3944_cov_90.4619_ID_321
AACTAATCTGACCGGCTGTACTACTTACAGTCTAATGCTGTGGCCAGTATTAGTTGACCACTACACCGTTTCGGTGCTTTGCATGACCGGAGCTCCGCTTTATACTCAGCTCCATGTATATATATCGCGCGTCCCGCCAAACTCCTTTTCACCGTCGATAACGCTGGCGAACGTGCTGGGCGTGGCGATTATCGGCGTGCTGGCATTTATCGGCCTGATCGTCAGCCTGCCAACCAACCGCGACGAAAAGCTGGTGCATCTGGCTTCCGAAGTGAGCGCGCTCAATAACGGCAAGCTGTCGTTGCTGCTGACGGTGTTCCGCCGCGATGTTCTCGCTGTTCAGCTACATTGCATCGCTGCTGCAGGTAACGGGCATCACTGACCGCGGCGTCAGCTGGA…
>NODE_162_length_3941_cov_88.1715_ID_323
CTTCGGGGTAAGCCAACAGACGTGGCGTTCCACAGCGACCAGGGCAGCCCCTATACCAGCCGTAGATATCGGCAGGCGCTGTGGCGCTGTAGGATAAAGCAGAGTATGAGTCGACGGGGAAACTGCTGGGATAACGCCCCTATGGAGCGGTTCTTCCGGAGCCTGAAGACCGAATGGGTGCCGACGAAGGGCTATAACAGCTTCAGCGAAGCCCAGGGCGCGATAATCCGCTATATAACGGGATATTACAGCGCTATCAGGCCCCACTGGTATAACGGCAGTCTGACGCCCAACGAATCTGAGCGGCTGTACTACTTACAGTCTAATGCTGTGGCCAGTATTAGTTGACCACTACAGTGTCGGGACGGCGGAAGAGCTGCTCTATCTGCTGGGTATTTT…
>NODE_163_length_3926_cov_66.4298_ID_325
CCAACACATTCATTGTTTCAAGCAGAAGACGGCATACGACGTTCCCTTGTGACTGGAGTTCAGACGTGTGCTCTCCGATCTCATCTCTTTACGCAGGGCCGGTTCGAGGGCGGAGAACGGCTCGTCGAGCAGCAGGATCGGCTGTTGTCTCACTAGGCAGCGGGCGAGGGCCGCACGCTGGCGCTGACCGCCGGAGAGCTGATGCGGCAGGCGCTGTAGCTCATTCGTCAGCCCGACTCGCTGGGCGATATTCTGTAACTCCTGCTTGTGCTGGTGGCTGAGCTTCAACCCGGGATGCAGGCCAAGGCCGATATTCTGCGCCACCGTCAGATGTGGAAACAGGTTGTTCTCCTGAAACAACATCGACACCGGGCGCTGCGCCGGAGGCGTCGCGCTATG…
>NODE_164_length_3917_cov_38.8668_ID_327
TAGTGTTCTGCTGGCAGGAGAAATATTACCTGCTGGATTACAAATCCAACTGGCTGGGCGAAGAGAGCAGCGCCTATACCCAGCAGGCAATGGCGCAGGCAATGCAGTCACACCGCTATGATTTGCAGTATCAGCTGTACACCCTCGCGCTGCATCGATATCTGCGCCACCACCTAGCGGACTATGATTACCAGCAGCACTTTGGTGGGGTGATCTATCTGTTCCTGCGCGGTCTGGACGGCAGCGATGCTAGAAACGGCATCTACAACACGCGGCCCGAGTCGGAGTTTGTCGAGGCGCTCGACCAGCTGTTTGCCAAACAAGCGGAGAGTACCTATGACGCTGGCTGAAACACTGCAGCAGGCGCAGAGCCTGCGCCTGCTGCGCGCGCTCGACGTG…
>NODE_165_length_3902_cov_156.169_ID_329
GACGGAGGAACAAAACGCCCATGCCACCTGGCGCGAGGTCGCGGCCCAGCTGGAAAAGAACTTCCCGGCAGTCACAGAGATGATGGACGAAGCGGAGGCGGAGGGGCTGGCGTACTTCGGGTTCCCGAGAGCGCACCGGGTGAAAATCCACTCCACGAACACGCTGGAGCGCCTGAATAAAGAGGTGAAGCGGCGTTCCCACGTGGTGGGTATCTTCCCCAACGAAGAGAGCATAATCCGGCTTCTGGGGGCGGTGCTGACGGAGCAGAACGAAGAATGGCTGTTGCAGAACCGCTACCTGCCGCAGCACAGCATGGCGGAGATAGAGCAGACTGCTGAAAACGATGTGATCGAGGCGCTGCCACTCAGCGCTTAACAGACATATTACCGGACCGGAAG…
>NODE_166_length_3894_cov_260.596_ID_331
CAGGAAGGCCAGCCAGAACGCTTTGGCTTCTGACTCGCCGATACCCATTCCGATAATCTCCCGGCGTCCGTCCAGGTTAACCGCGCAGGCAATTATTACCGCCACGCTGACAACACGGCCGTTCTTACGCACCTTCACGTAAGTCGCATCCAGCCACAGATAGGGCCATTCACCTTCCAGCGGACGGTGCAAGAACGCCTGCACCCGCTCATCGATACCACGGCAGATAGACGATACCTGGCTGCGGGAGATACCGGTCATGCCCATCGACTGCACCAGCGCGTCAACCTTACGGGTGGAGACGCCGTTTATCCACGCTTCCTGGATTACCGCGTTCAGTGCTTTCTCCGACAGCCTGCGGGCCTCAAGGAAGGACGGGAAGTACGAGCCTTCACGCAG…
>NODE_167_length_3870_cov_43.0628_ID_333
TTACGCCACAATCAAAGGAATTGAAGTGATGCGTGCGCTACGGCAAGGTCCGGCAGAATCATTTTATTTGGGGCATCCCCTAGGCGAGATGCGTCTGGTGAGCAGAGTCTTTGAAAAATAAGACTTTTCAATAACACGAAAGGCTAACTCATCAATAACTTTGCAACAGTGCCCCCACACCTGCTCAGTGCCGCCAGTAAATTCAGTTTGTTCTTCTGTCGTTCCTGCCGGCGCCTTGCTAAAGTTATCCACGTCACGCTTAACCCGTAACGGGATACAAAAGTTTTAATAAGGATGCCATAATGAAAAAATTAATGATTTCCAGCTGTTTGCTGGCGACCTTTACTTCTGTAAGCGTACTGGCGGACGCTGCCAGTGATTTGCAGCAGCGCCTAGATA…
>NODE_168_length_3860_cov_29.9186_ID_335
GTCATGCTGTTGTCGGCCATCGGTTGACTCCTTCTGAGATAATTGTCTGATTAACCATTACCTTACCGGATAAGCCAATGGCTCTCACCATCCTTCCAAATTTACACCACGTCCTAAGACTCTACCAGTCAGGACTATCTCGCCCGTATTAGCGCTGGCCCGCGCCGAAGAGAGAATCGAGAACGAAGCGCGCGAAATAGAGCATCTGCGGGCTCAGATAGAAAAACTGCGGCGAATGCTGTTCGGTACCCGCTCCGAAAAACTTCGCCGACAGGTTGAAGACGCAGAAGCCCTGCTGAAACAGCAGGAACAGCAAAGCGATCGTTACAACAGCCGGGATAACGATCAGCAGCTTCCGCGTCAGCTTCGTCAGTCGCGCCACCGCCGTCCTCTGCCTGA…
>NODE_169_length_3859_cov_41.2658_ID_337
ATCCGTGCAAAGACGTTGTACTCCAAAGAAGCCCGTAAGGTTGGCAGTGGTATTCGAGCAGGACGAGGCAAGGTCGAGTATGGGCCGCACATTCCGACATTGTTGAAGTAGGCAGAAGATGGAGAGTTGGATTAACGCGCGAGAGGGGGCGTCTGAGAATCCAACCAAAGCCTATATTTTTTACCACTTCCTTGCCCCCGCCACTCTTTAATTCGGCGCGCAATTTGATGTTCGGAAAGGGACTGCTGAGATCTACCCATAAAAAAAGTCCAGTATGCTTTTTAAGCAGCATAACTTAAATTTTTGACTTTACAACTATTTTGTCATCCTACAACTCATTCAACCACTGCGCAAAGGCTTATTCCACCGTAACGGATTTTGCTAGGTTGCGCGGCTGAT…
>NODE_170_length_3848_cov_30.7751_ID_339
GTCGCCATGTTTTTCGAGATAGCGGTTCCAGCCGTCATCGACGGTGAAAAGGAGTTTGGCGGGACGCGGGATATACATGGAGCTGAGTATAAAGCGGAGCTCCAGTCATGCAAAGCACCGGAACGGCGAAGCCGTGACGCTCGCCCTGTAAGGGCGCTACGTTCAGTTACTGATACTTGACGATCTTGGGCTGGAACCCCTGACGACGGCACAGTGCAATGATCTTCTTAAAATCGTAGAGGACCATTACGGGCAGAGCAGCACGATAGTGGTGAGCCAGTTCCCGGTAGATAAATGGCACGGGTTAATGGAGAACCCGACAACAGCGGGTGCAATCCTGGACAGAGTAGTGCATAACGCCCACAGGCTGGTGCTTCAGGGAAAATCGATGAGGAAATG…
>NODE_171_length_3836_cov_64.5398_ID_341
ATGGCGGAGATAGAGCAGACCGCTGAAAACGATGTGATCGAGGCGCTGCCACTCAGCGCTTAACAGACATATTACCGGACCGGAAGGCTGGATCTGAATTTACACCACCTTGACGGACTCGACCGAGTCTTTAGAAAAAACCTTCTTCTGATATCGCCAACGGCGCTGATTTGCTCAGGGCTCCACAACCAGTTGAGCGCTGCCTCAACAAAGAAGACCGTATCCTCATGCATCCTGCGTTTGCCGGCAGCCTTGCGGCGGCTGGTGCTGAGCTTCTGCGCTACCGCAGGCTGGTAGCTATCTACAGAGCGATTACGGCGCAGTTCCCGCGAGACTGTTGACTTACAGACGCCTAACCGGCGACCAATCTCGGCCCAGCTGGAAAAGAACTTCCCGGCA…
>NODE_172_length_3834_cov_16.1797_ID_343
TGATGCCCCCTTTAAGCACCAGGCTTTTTCACGGGCGCGGCGGTTTTCGATCCCCTTGTTTCTGACGCCGTTCACGTATACCCAGCGGTCAAGCTGATCGCACGCCTGCCACCACTGATGGCGCTTAGGGTAACTGACCAGCGTTGACCGGCAGGCCGCACCGGTACCGACGTTAAACGAAAAGCTGACCAGCGCGTCATACACCGGCGCGGGCATTTCCACCGGTACGCAAATATCAAGCTGGCGCTCGACACGCACCACGTCATACACCAGATTGACCGCCGCCTGCCGTTCGCTGACCCGGCTTTGCGGCGTCACGCCTGCGGTGTGGCCAATACCGTTCGTCCAGACCCCGGCGCTGCACTGGTAAGGCGAGGTGCGGCACCCCTCGGCATCGGC…
>NODE_173_length_3831_cov_71.9698_ID_345
AAACCGGCATATTAAAACAGCATGATTACCTATTATTCAACAAAGCCTCAGGCGTTAACAGGCGATTGGGATCGCGCTCACAGAACGATTTAAATAATATGAAACCGGTTGCAGAAACGGGGTTCTTTCGGCTATTTATTAAAAAACTAGACCGGAGAACAACCATGAATAAGATCTTACTCTGTTGTGCTGCAGGTATGTCCACCAGCATGGTGGTTCAGCGGATGGAAAAATCTGCAAAAAACAAAGCCATTGACGTTGAGATCAACGCCATAGGTTTTTACGAGTTTAATGAGCATATTGGCAACTACGACTGCTGCCTGCTCGGGCCACAGATCAAGTACAAGCTGGTCGATTTCAAACCGATCGCCGACGAGCTGGAGAAACCGATTGCCGTTA…
>NODE_174_length_3787_cov_36.2202_ID_347
TTGAAGTGATGCGTGCGCTACGGAAAGGTCAGGCAGAATCATTTTATTTGGGGCATCCCCTAGGCGAGATGCGTCTGGTGAGCAGAGTCTTTGAAAGATAAGACCTTTCAATAACACGAAAGGCTAACTCATCAATATCTTTGCAACAGTGCCGCAGTCACCAAAATAGGCTAGGATGCCCAACTGCCGCTAAAATCAAGGTATACTCCGTGTAGCTGAATCGGGACCGCTCGGCACCACAGCGGTTTTCCGATCTCCCCTTTGCCAAGAGACCATCTAACTGATTATGCCAGAACTCTACCGCTACAACCTGCCGACCAGAGCAGGCGACCAGCGCCAGCTGGGGCAATTAACCGGTGCAGCCTGTGCCGTTGAATGTGCCGAAATGGTTGAACGTCA…
>NODE_175_length_3753_cov_43.3632_ID_349
ACATCATTCGCTGTATAAAAATAATACTCTGGATATCCCAAAACATCTGCAATCTTCTGCACCAAGCTAAAAGGCGGCTCGGTTCGACCTATCTCATAACTTGATAGACGGGAACGTGTGCTAACCCCTTCAATTCCAAGTTGTGGTCTAGCTCGTCTAGCAGGCAGTCGCGGTTCACTTCCAGCTTGGAGATGCCTTTCAGTGTTGCCTAGTAGGCAATCAGCGCATAGCCCACGCACACTCCGAGGTTGCGCAGCACGGTGGAGTCGGTCAGGTCACGCTGCCAGCGTGATACTGGCAGTTTGTTTGCTAGGTGCTGCATTACCGCATTCGCTAGGCCAAGGTTACCTTCGGACTTTTCGAAGTCGATTGGGTTAACCTTGTGCGGCATGGTGGAAG…
>NODE_176_length_3742_cov_31.4716_ID_351
TCTGGCGTTTATGTATCCTGTGCGGCGACCGGCTGCGTTTTGCCGGCGCTCAGCAGGAACGCAGGCGATGGCATGACTGTCGGAAAGGTTGCGTGGAATGGAGAAAAAGCGATGGCTGCGGATGACTGAGCCGGATCAGTGTGCCTGAAAAATGGCTTTCCGGTTAAAAAAAACGACAGAAACTGCATTTTCATACTTAAACCTACGCACGAGCGCCGCATCAAAGGGATAGTTTGTTCTGACATTCATGGTTGGGCGCTCTCAGAAGAGGCGATTCAATCTCCTAACCATCGAGCTAAGTACCTTTGATAAAAACCCTATTTTTCCACAGGTAGATCCCAGCCTGATCAAAGCGTACAATGCCCGCCACTATCATTCAGGGATCCTATCATGGCCGAC…
>NODE_177_length_3742_cov_71.2846_ID_353
TGTAAAACACTCATCTCCACTCTGGTCTCCAATGTCATCATTGGCAGTGCCTTAAAACTGCCATTTTTACCCTGGGTGGGTCAGATTTACATCGGCAGGTGGGCCAGTTTTACATCGGTAGCGACAGGGTACCGAGGCAGGTGTGGTACTGACGGTCACGGTAGCCGTTACGGTAGGTCTCCCGCTCGTCACTGCGCTCATGAGGCTCTGCGTTGATGCGCTGAGTGACATTGGCCTCCATGATGCGGTTGAGCATAAATTCGGTGATTTCACGCAGAAAGTCCTCGCCGCCGAGTTGCATCAGGGTGTTGCTGAATGTCATGCTGTTGTCGGCCATCGGTTGACTCCTTCTGAGATAATTGTCTGATTAACCATTACCTTACCGGATAAGCCAATGGC…
>NODE_178_length_3731_cov_65.7586_ID_355
ATGCGGGCACAACCTGTTCTCCTGCGGCAACGGCAGTGAGGCTGCCTTCCTGATACTGTTTACGCCACATGAACAGCTGACGGGCGACCAGCGACACGATTTCGGGCTCAAAGCTCTGCTGAACAATAGCGATTTTTTCCTAAATGCTGCGCCGTCTGCGCTTCTCCGGACCTAAACATCAATCATCCGGACTCCAACGACTACTCTAAAAACTAGTATCAAGACTATCACTAACTTAAGTGATACTAACTGTCTGGAGATTCATGGGGCCAGTCTAGTGAGCGCCATCGGCTTATCCGGTAAGATAATGGTTAATCAGACAATTATCTTGAAAGGAACAAACTGATGGTTGACCACAGCATGACATTCAGCAATACCTTGGCGCAACTTGGCGGTGAG…
>NODE_179_length_3719_cov_17.3076_ID_357
CTATATCGCGTTCATGCCAAAACCGGAGGTGAGAACAGCACTGCGAAACCTTGCAGCAACGTTCACACATTATTAATGAAAACTACCCGCACAGCGCGCTGGGGTATCACTCTCCGAGGGAATACCGACGGCAGCGGGCATCGTTAACTTAAGATACAAAAGTTGTCTGGAGATGACGGGGCAAGAACAAGTTTTTCCTGAACAAATTAGAGGGTGTAATGAGACGATAGAAATAAGGTAGCGTGCGGCGCAGGTCGCGTTGCTTAGAGGGGCAGTCTCGTCGCTACGGACGTATGCACTCTTTCCGCTACCAAGTGAGCCAGCAGCAACGCCGTTCTATTTTTTTATTACACAGATTACCTGAGGCGGGTAATAGGCCCGGGTATAGCGATATCACCG…
>NODE_180_length_3714_cov_47.4776_ID_359
ACCTACTTCGCTCATCCATATGCCTCGTGGCAGCGCGGGCTAAAGGAGAACACCAATGGGTTGTTGAGGCAGTTTATCCCGAAAGGAACTGACCTGACGGCAGTGACGGATGACGAGCTCCGCAAGTACCAGGGAGCACTGAATAACAGGCCACGGAAATGCCTTGAGTTCTGGCAACCTTCAGTGGTCTTTGTAGAGCTAAGACAGGCGGTTTAGCGTTGCACTTCAAACTTGAATCCGCCGTTGCCCATCCCAACAATATTCTTGAGTAAATATAGAACGGTCTTAACTGGCTTCCCGATTTGCTGGGTTCAGCCAATTATTCTACGTCAAACAGCAATCCTTCATTGCCATTTTCCGATGTGTTGGCTAACTTAGGAGATGAGGTTACACCTGTTG…
>NODE_181_length_3689_cov_42.1611_ID_361
CCATATTTGCAGTACCAGCAGACGGTCTACAGGATAATATGATGCTCAAAATGTCGACCTTTAAATGGGTTCATGTGCTGCTCCTTCAACTAAACAGTGGCATCAGTTTACCATCGCCAGATCTTTGCAACAGTGCCCTTACCTTGTCCCTGTCAGCTGAACAGATCCAGCTTTTTGTCCATCAGACAGAGCTTTAACAAGCTCTTTCTAAGTCAGATTTTTTGCAGGTATATAACCTCCTGATGCAACTTGCTGAATAATTGTACACCAGCCATCCTCGCTTTGTCATTGGCGTTGCATTTTTTATATACAAAGCCAGTGAGTGGAACAGCAGGATTTTACAGGTACTGCTGCTGAAACTGCGCCAGCGGCAGCGCTTCGGAATAGAAGTAGCCCTGG…
>NODE_182_length_3686_cov_132.476_ID_363
CGCTGGAGCGCCTGAATAAAGAGGTGAAGCGGCGTTCCCACGTGGTGGGTATTTTTCCCAACGAAGAGAGCATAACCCGGCTTCTGGATGCGGTGCTGACGGAGCAGAACAAAGAATGGCTGTTGCAGAACCGCTACCTGCCGCAGCACAGCATGGCGGAGATAGAGCAGACCGCTGAAAACGATGTGATCGAGGCGCTGCCACTCAGCGCTTAACAGACATATTACCGGACCGGAAGGCTGGATCTGAATTTACACCACCTTGACGGACTCGACCGGTAAATGTCGGAAAAAAGCTAAAAAGACACAAGGTGATGACATTTATCAGCAGTTATTGGTCAGCGCGGCTAAACAATTTCCTCTAGTAAGCAGCATGCTGCACCGGACCAGTGCCGCGGGT…
>NODE_183_length_3685_cov_70.8021_ID_365
CACTCTGTAAACCCTTTTGACATTCACTGTTTCTGCTCCCTCATCTTCGTTTTCCTTGCGCAGAAGCGCCCAGACCCTGGGGTATCCGTAGGTTGATAGTTCAGCGATGTGTTTCACTATCTGGGCTATAAGCACCTCATCGTCATAATACCGCCGACGACGTCTGTCCTGCCAGTCTGACGGTCGGTGAATACAGAGCGACAGCTGCGCACGCGACACATTAAGGCAACGGCTGATAAGGGTCAGTCCGTATCCCCGGAAAGCAAGGGCGCGGGCGCTATCCATTTTTTTTTGCGCGGCCGTACTCCACAGCTTCTTTGAGGAGTTCAACCTCCATGGTTTTTTTACCCAGCAATCGCTGAAGCTCTTTTATCTGCTTCATGGCGGCAATGAGTTCAG…
>NODE_184_length_3660_cov_49.3029_ID_367
GGCGTAAGGACGCCTGCGCGAGCACAGCAGTACTGTGCCTTAGTTGTTCGTCCGTGAGGGGCGCTTGCACCATTATGCCATAGCGTTCCAAGCCTTCACTACCGCCTTGACGACATCGCCGTCGGCGGGCAGGCCGGAGATCTGCGCCAGCACGCTGGCAACATCCTGCTTCGCCAGCAGCCCAGCCAGTTCCTGCTCCTGCGGATACTGATCGCTGCGGTAGTGCAGGGCAGCGGCGATACCGGTCACCAGATTATCGTGCGGCAGGTGATATTCCAGCGTGCTGAGCGTTGGCTTAATCAGACGATCGCCCGCGCTCAGTTTACGCAGCGGCTGGCGGCCAACGCGGTCCACATCATCTTTCAGGTACGGATTCTCGAAACGGTCGAGGATTTTCTG…
>NODE_185_length_3562_cov_62.3188_ID_369
ATGTGCATCACCGGCAAATACAGTACCGGAATAATATAATTGAGTGCGATCATGGCAAATTGAAACGGATAATCAACGCCACGCTGGGCTTCAAATCAATGAAGACGGCTTACGCCACAATCAAAGGAATTGAAGTGATGCGGGCGCTACAAAAAGGTCAGGCAGAATCATTTTATTTGGGGCATCCCCTAGGCGAGATGCGTCTGGTGAGCAGAGTCTTTGAAAAATAAGACCTTTCAATAACACGAAAGGCTAACTCATCAATATCTTTGCAACAGTGCCATAATTTCTACATCGTTTTTGGTGAAAGTCACCGGGTATTTGTTACTTGTTGCCATAACAACAGCTCCTGTGAAATGGTGAGCAAAACGTAAAATACAATCGTAATCTGCCGGATGT…
>NODE_186_length_3539_cov_46.5572_ID_371
AAGCCCCGACGTATGGGCGGGCGCTGGCATTGCTGAAGCGGGAAGGTAAATGTCCGCAGCATGTGCATCACCGGCAGATACAGTACCGGAATAATATCATTGAGTGCGATCATGGCAAACTGAAACGGATAATCAACGCCACGCTGGGCTTCAAATCAATGAAGACGGCTTACGCCACAATCAAAGGCATTGAAGTGATGCGTGCGCTACAAAAAGGTCAGGCAGAATCATTTTATTTGGGGCATCCCCTAGGCAAGATGCGTCTGGTGAGCAGAGTCTTTGAAAGATAAGACCTTTCAATAACACGAAAGGCTAACTCATCAATAACTTTGCAACAGTGCCGTCAAACCTGCTCCTAACCAACCCCACCCGATAAGTTATCAAACTCACCTGATAATT…
>NODE_187_length_3534_cov_37.1297_ID_373
TGTCATGCTGTTGTCGGCCATCGGTTGACTCCTTCTGAGATAATTGTCTGATTAACCATTACCTTACCGGATAAGCCGATGGCTCTCACCATCCTTCCAAATTTACACCACGTCCTAAGACTCTACCTAGGCGGCGCAGCAAGGTAAACGGCAAAATGATCTTGCCAAAGTCCGTATGCTTGAAGTCCCCCCACAGGTCTTCCGCGTTTTTCCAAATTAAAGTCAGCCTGTGAAGCTGCCGATCCCGTAAATTCGTTCATTCTGGACTTCAACCACCTTTTGCACAGAACGGTACTGTAGTCAATCTGCGAATTTCAACCAGATTTTGCACAAAAGGGGGATGGAATTCAGTTCTTGACTAAATTTGCGATCCTACCTCAGAATGCAAATAGCCAAAGT…
>NODE_188_length_3530_cov_60.4761_ID_375
TTTTCAATGTAGAACCGCTCTTTCTGAGTCAGATGTTTTCCCTGCATGCAACAGGCTCTCCAGTAGGACCAGAACGGAGATTTTATCCGGGTCTGGCCAGTGGGTCACTTTGTTGCGTTTCGAGTGGGAATGGGGCGGTGAACTCGTGGTAGTGCAGCGCGGCGCAGCCGTTTATCATCCAACGCGAAACCGAGCGGTTTGATTAAGTGCAGCTAAAAGCCGGTATTGGCGCACAGACGAATGATATTGCCGGTGTTCGGCGGGATTTCGGGTTCAAACAGGACGATATTAAGCATGAAAGCGGCCCTAAGGAACTAGGGCCGAAGGATAGCAAATTATTCGCTGTGAGTGGTATACAGCGGCAGCCATATCGTCAGGCGTAGGCCGCCGAGCGGGCTG…
>NODE_189_length_3495_cov_64.5543_ID_377
GGGCCTCAAGGAAGGACGGGAAGTACGAGCCTTCACGCAGCTTCGGTATACGCAGGTCCAGGGTACCGAGGCGGGTGTGGTACTGACGGTCACGGTAGCCGTTACGGTAGGTCTCCCGCTCGTCACTCAGGAGGCTCTGCGTTGATGCGCTGAGTGACATCGGCCTCCATGATGCGCTTGAGCATAAATTCGGTGAGTTCACGCAGAAAGTCCTCGCCGCCGAGTTGCATCAGGGGGTTGCTGAATGTCATGCTGTTGTCGGCCATCGGTTGACTCCTTCTGAGATAATTGTCTAATTAACCATTACCTTACCGGATAAGCCAATGGCTCTCACCATCCTTCCAAATTTACACCACGTCCTAAGACTCTACCACAAGGAAGTCGCTGACGCGTTGGAAG…
>NODE_190_length_3493_cov_39_ID_379
TGGTTCCAGCCGTCATCGACGGTGAAAAGGAGTTTGGCGGGACGCGGGATATACATGGAGCTGAGTATAAAGCGGAGCTCCAGTCATGCAAAGCACCGGAACGGCGAGCTCGCCCTGTAAGGGCACCACGTTCTAAACTGCCCGCCAGCTGGCTGGATACCATATCTTTTCGCTGCCCGGAAATACATCCACCAGCTGCTCTACCGCCTGAGCGGCACCGCGGGTGTGCAGCGTTGCCAGCACTAGGTGCCCTGTCTCAGCGCCAGCTGGATTGTTTCGACATCGCGCAGCCCATCAGCAAAGCGGGTAAAGTGCTGCCCCATTTCACGCTGCTGGATCAGCAACTGCGCGCTGCTGTGCAGAAACTCGAACGGGTCCTCCAGCGTCAGGATATTCCGC…
>NODE_191_length_3489_cov_109.682_ID_381
TAAAGAGGTGAAGCGGCGTTCCCACGTGTTGGGTATCTTCCCCAACGGGGAGAGCATAACCCGGCTTCTGGGTGCGGTGCTGACGGAGCAGAACGAAGAATGGCTGTTGCAGAACCGCTACCTGCCGTAGCACAGCATGGCGGAGATAGAACAGACCGCTGAAACGATGTGATCGAGGCGCTGCCACTCAGCGCTTAACAGACATATTACCGGACCGGAAGGCTGGATCTGAATTTACACCACCTTGACGGACTCGACCTTTTTTCATCGCTGCCGGATATTTGTCACTATATTTCGCCAGCACTCCATCGAACGCCTTATTCGCTGAATCCCGCCTCCTAGACAGCCAGATTTCACCCAGTTCGCTTTTCACCTTTGGCTGTACTGACTTTGGTCGCG…
>NODE_192_length_3479_cov_45.3702_ID_383
GCGTACACGTAGTACGTGAGGATTTTGAGCGCTCGCTGCCCAAGCCTAAAAGGGCAAGTAAGATAGCCTACGCATGTGTTATTTATATCGTGAGAACCATCATGATCGCGTCTTCTTTGCCGTCTATAGTCGGGTAATAGTCACGACGAATCGAGACCTTGTTGAAATCTAGCTGCTCATAGAGCGCAATAGCAGCAGCGTTTGAGGCGCGCACTTCCAGCCACAGCGTCATCACCTCGCGGTGATCCAACTCGCCGATCAGATGCCGTAGCAGCTCACGCCCGAGGCCACGGCGCTGAAAGTCCGGGTCCACCGCTAGGTTAAACAGCATGGCTTCATCCAGCACCACCTGCGTAATGGCGAAGGCTGCCAGCACGTCGTCAACGCACAGGGCAAAAT…
>NODE_193_length_3464_cov_91.5556_ID_385
ACCTACTTCGCTCATCCATATGCCTCGTGGCAGCGCGGGCTAAAGGAGAACACCAATGGGTTGTTGAGGCAGTTTATCCCGAAAGGAACTGACCTGACGGCAGTGACGGATGACGAGCTCCGCAAGTGCCAGGGAGCACTGAATAGCAGGCCACGGAAATGCCTTGGGTTCCGGCAACCTTCAGTGGTCTTTGTAGAGCTAAAACAGGCGGCTTAGCGTTGCACTTCGAACTTGAATCCGCTAGGTAAACATAAAAAACTGCTGACAAGCGCTTGAGCCGTGCTGCACGCTTGCTTTTACTGCACGGTCAAACGTACCATGAAGCACTTGTTTGTCGAGGGGATGGCTAATGTTCACGGGAAGTATTGTTGCACTCGTAACGCCGATGGATGACAAAGG…
>NODE_194_length_3435_cov_105.824_ID_387
ATAGCTGCTACGTGCAAGCGTCAAGACACTCAGCAGTTCTGCCAGAGGATACGTTTCTCTCAGGGCATCAACGATCTTTGTTTTTTCCCTGTTTGTCAGAGTGTTGACGCTGATGCCCGGGTCTTTTCTTATGATTTCCTTCGCTTTTTTCAGGGTATCCAGCTCCATCTGCTGACGCTGTATTTCCTGATTAAATCGGGCAATTTCTTCCCACAGCGCATCGCGCTCCTCCTCAGGGGAAGGCACCTTGTGTTTGTGCATGACCTAGTAAGCCCCGTTGCCTATAATTTCATCTTTCCATTTATACAATACCGTGCGACTGATACCGATATTTCTGGCAATTTCACTGGCAGATACACGTCGTGTACAGAGCTTCCATGACCTGGCTGCGCTTGGTTA…
>NODE_195_length_3416_cov_45.6388_ID_389
AGGTCAGATATACATTTTGAGAGTAACTTCAGCGTCGGCGGCTCATCCAGTCCGTTCAGATGAGCAATGGTCAGCTTCGTGCGTTTACCTGTGAAATCCAGCGAAACGGCCTGATTATCAGCAAAATTTTTAGCGACCTGTCGGTACACCGTGTCGAGTTGCCGGGTCAGCGCATTGACGGCCTCTCCGGCGTTGAGGGGATGCCCGAGGGAACGATACACCTGCACTCTGTTGGTATGCCAGTCCTGACCCTGGAGAAGTTTAGCCCGTGGATCTCCCCAGCGTTCGCTCCGTGCGACGTAAATATCCCGTCGCCTCAGGCTGTCTTGTAACTTATTCATAACACAGAGGGGATAGCCCTGTCGGGATAAATGACCTTCTTTGCCATAGCAGAGTCGC…
>NODE_196_length_3411_cov_76.43_ID_391
GACGGGGAAACTGCTGGGATAACGCCCCTATGGAGCGGTTCTTCCGGAGCCTGAAGACCGAATGGGTGCCGACGAAGGGCTATAACAGCTTCAGCGAAGCCCAGGGCGCGATAATCCGCTATATAACGGGATATTACAGCGCTATCAGGCCCCACTGGTATAACGGCGGTCTGACGCCCAACGAATCTGAGCGGCTGTACTACTTACAGTCTAATGCTGTGGCCAGTATTAGTTGACCACTACACGATTGCCGAACGGCTGACCAATATAGCCAACGATAAAAGCGTCAGCCGGGCGCAGGTTGCACTGGCTTGGCTGCTGAGCAAACCGGCCGTCGCCGCCCCTATTATCGGCGCATCGCGCAGCAAACAGCTGGCCGACTTGGTAAAAGCGGTAGAG…
>NODE_197_length_3397_cov_56.4131_ID_393
AGTATGAGTCGACGGGGAAACTGCTGGGATAACGCCCCTATGGAGCGGTTCTTCCGGAGCCTGAAGACCGAATGGGTGCCGACGAAGGGCTATAACAGCTTCAGCGAAGCCCAGGGCGCGATAATCCACTATATAACGGGATATTACAGCGCTATCAGGCCCCATTGGTATAACGGTGGTCTGACGCCCAACAAATCTGAGCGGCTGTAGTACTTACAGTCTAATGCTGTGGCCAGTATTAGTTGACCACTACAATTAGCGGTGATTCTCTGGGGAGATCCCTCAGCCCGGGAGGGGCTAGGAGAGATCGTCAGGCTTTTTTGCCGCGGCAGCGGCTTTAACGATTACCGCGAAAGCGTCGGCTTTCAGTGATGCACCACCCACCAAGGCACCGTCGAT…
>NODE_198_length_3381_cov_42.0292_ID_395
TGTGCTATACGGGTAAACGCAGCCCGTATCCCTACTCCACCCGGTGGCTGGATGAGTTTGACGACCCGGATCTGGCAGGCAGACTCTACGGTGGTGCCTTCCCGCTGGTTGACGTTACCATCATTCCTGATGACGAAATCGCAGACCACCGCAGCATGGCCGCCCTGACCCTGCTGCAGAAACATATTCACCACCGGGACCTGGCAGAACTGGTTGAACGACTGGCGCCCATTTTACTGGCCGGCTATCTGTCTTCATCGCAGGTGATATCACTGGTAAACTATATCGTGCAGGCTGGCGAAACGTCCGACGCTGAAGCCTTTGTACGCGAGCTGGCACAGCGTGTGCCGCAACACGGAGACGCACTTATGACCATCGCACAACAGCTTGAACAGAAGG…
>NODE_199_length_3370_cov_98.831_ID_397
GATTTATCGATGGGTTCATGTGCTGCTCCTTCAACTAAACAGTGGCATACAGTTTACCATCGCCAGATTTTTGCAACAGTGCCAAATAGATCACCGGACTGAAAACTGAAAGTTGTGCTGCATCTTGCTGGATTTCTGCCGCTGCTGTGGCTGCTATTATCCATCGATCAGGGTTGGTTCAGCGCCGATCCGGAGAAAGATATCCTGCATTTTACCGGCAGGATGGCGTTAAATTTCTGCTGGGATCGCTGCTGATCGCTCCGCTGGCGCGCTATGGTAAGCAGACGCTGCTGATCCGCGTGCGCCGTCTGCTCGGGCTGTGGTGTTTTGCTTGGGCTACCCTGCATCTGGTGAGTTACTCCCAGCTGGAGCTGGGTATCAGCAATCTTGGCCTGCTCG…
>NODE_200_length_3363_cov_87.7342_ID_399
TCTTCTTCGCGAAGTGTACCTACCAGTACCGGCCATACTGCGCCTGCAGATAACGCCGCCACTGGCGCTCATCGCGGATGTGACCCAGACCCGGCAGCAGGCCGGGCATGATCTGGGCGTAGCTGTCGCGCAGCAGGTAGATGACCGCGCTCCGCCAGATTTCCTCCACAGCCTTCTTTTTAAAGAAGAGGCGGCACCAAACGCCGTGCATAACGTCCAGACCACCACGGGTGACGGCGACGTGGATGTGCGGGTACTGATTGAGCTGGCGGCCATAGGTGTGCAGGGTGCAGAAGATGCCGACCTCAATGCCCAGCTTGCGCGTGTGCCTGAGCAGGACGCGGGTGGCGCAGCGGAACAGGTTGTTGAGCAGCGGTCAGTTGTTGCTGAAGAACGGCC…
>NODE_201_length_3355_cov_164.221_ID_401
CCACAGGATAATATGACGCTCAAAATGTCGACCTTTAAATGGGTTCATGTGCTGCTCCTTCAACTAAACAGTGGCATCAGTTTACCATCGCCAGATCTTTGCAACAGTGCCAATCTGTTTATATAATAATTACAGCCTAGCTCACAAAGCGGCGGTACGAAGGGTTAATCCCACAGGCTGTCGGGGAGATTGCTTCCCGCTTAACGGGCAACTTGATAAACTCCGGCGGTAACTCTTTCCTAAAAAGGACATCCCCTATGTACCAAAACCTCATTCGTGCCGAGCTGAACGAAGCGGCAGACACGCTGAATAAATTTCTTAGCGAAGATGCAAATATCGAGTCTATTCAGCGTGCGGCGGTTTTACTGGCTGACTCATTCAAAGCGGGCGGTAAAGTGC…
>NODE_202_length_3330_cov_50.4933_ID_403
AGCCTGAAAGAGCGCGGACTGGAGGGCGTTAAGCTGGTTATCTCCGACTCGCACAGCGGCCTGAAGGCGGCCATACAGCAGGTGTTCTGTGCCAGCTGGCAGCGCTGCCGGGTTCACTTCATGCGTATTGACAAAAATGCGCGTGACTTCGTTATCTTTCGCCGCCAGTTTAATCAGACTGTCGATCTCAAACTGCCAGTGACGCGCCACGACATTTTTGCCGGCGACAGTCACCAAATCGAGCGGCTGAGGCTTCAGCAACATCTGCTGCGTCCAGCGCTGTTTCGGCAGCTGCAGCTAGATATCCATGTCCAAACCGGACTGGTGACTGACGTGACCGCTGCTGAAGCGCTCACCGGCCACCATGCCCATATCGCCGACAACACTTCGCCGGGGCCC…
>NODE_203_length_3328_cov_42.522_ID_405
TTCTGGCGGGCTTTGGTCAGTTCGACCAGCTCCGGGGTCGGGCTGATGTCAGCGTACAGCGCCAGCTTGCCTTTCAGCGGGCCGTCGGTGACTTCTTCCGCGCTCAGGGCGGTGACGTCGCCATAACGGCGAAACGGGCTGTCAGCGGTGTAACCCTTGATGTGTTCCATGTTGATGCGGGCGCCGTACATCTCCGGGTCATAGTTTTTTGCCATCTGCGAAATCCAGTCGCGGGAAATCACGCGGCCGTCGGTGGTTGCGCCTTCTGTTGCGATGCGAAAACGCTTTGCTTTAAGTGTTGCCATTAATCAGGCTCCGGTCAGTGAGTTGGTTCAGGTCGGGGCCAGTTTCACCGCCACGGCCTGTCCGCTCAACGAAAGCCAGCCCGCTCAGCCATCA…
>NODE_204_length_3323_cov_54.3063_ID_407
CATTCCAGCATGTATTACCGAACACTAGTTGTAACCTACTGATTTTATGTTATGGATGCTCGCTTTTTGATGGGGTCGCAGCATAATCTCTATTTATTCAACAGAGCCGAGAGTACGCCAAAAATAAAAATCGGAGCTAAATTTCTCCGGTTTTTTTATCTTTCAATCAGCACGATTAAGCCTGTTGTTGATCCTCTGCGCTGCCGGGCAACGGCCAGCCGCCCAGACGTTTCCAGCGATTAACTAATTCACAGAATAGATCCGCAGTCTGCAACGTGTCATACAGCGCGGAGTGTGCTTGGGTATTATCAAAAGCGATGCCAGCGGTGGTGCAGGCTTTAGCCAGAACAGTTTGCCCCAGCGCCAAGCCACTCAATGCCGCCGTATCAAAGGTGACAA…
>NODE_205_length_3298_cov_34.9303_ID_409
ATGCAAAGCACCGGAACGGCGAAGCCGTGACGCTCGCCCTTAAGGGCGCTACGTTCATGCTAGCCACGTTCCAGCCACTGCTTTAGAATCAGCAACTAGTTTACTAAACAGCGATCGAGTATGACAAATCAGGATCTGCCGCCTTCATCCCACCCTGTTGCCCGCATTCTGGTAATCAAGTTTCGTCACCATGGCGATATGCTTTTAACCACTCCGGTTATCCGCTCGCTGAAAGCAGCCTGGCCCGATGCCACTGTGGACGTGCTGCTATATGAAGAAACCCACGCCATGCTTACGCATCATCCGGATATTCATCAGGTCTACTCAATTGACCGCACGTGGAAGGAACAGGGCACTCGCTTCCAAGTCAACCAAGAGTGGGAGCTGTTAAAAACGCTG…
>NODE_206_length_3287_cov_53.6861_ID_411
AGCGTATCCGTGATTATTTTCCCTGATATAATTTTTATTAGAAACAAAACAACCAATTTGTCGTCTATTGATCTTTCCTTTTTTGCCATGAATTGGCAATTTTTTAACATGAATCATAAAATGTTTTATTCAAATAGTGATATATGTCCATCAGCATCCTCTCCGAAAACGCCTAGATTTTTATAGCATAGTTGCATAGTTGCTTTCTTAAGCGAATGCCATTGGAGATCCAACAGGGACAATACTCAGGATAATCTGAGAATATCATGGTGTTGTGACAGTTTAACCAATGTGTAGAAAAGCAAGAACTGAGGCTGAAAGTCACTAAAAACACGATGACTGGCAGTCTGGTGCGGCGCAAGTCAAAACCGCAACGGCAGGCGCGGCGTTTTATACAGC…
>NODE_207_length_3265_cov_53.0045_ID_413
TTCTGTTGCGCTTGACGTTCTTGGCCACTTCAACCCGAGCGCCAGCCTGCAGGTGCTCCAGATCCTGGCGCGACAGGGAACCGTAGTTCGGATCGCTGTAGACCGATAACATCACGTCGCCGTTGCTGGCAATGTAGGCGTGTTCACGGGCGATTAGCTTTTTAACCAGCTCGATAATCTCGCCGATGTGGCGCGTGGCGCGTGGCTCCAGGTCCGGCGGCAGAATATTCAGCGCGGCGAAATCCTTGTGCATTTCGGTGATCATGCGGTTGGTCAGCTGTTCAATGGTTTCACCGTTTTCGTTGGCGCGTTTGATGATTTTGTCATCAATGTCGGTGATATTACGCACATAGTTCAGCTGATAACCGCTGTAACGCAAATAGCGTGCCACCACGTCGA…
>NODE_208_length_3263_cov_109.062_ID_415
CTTCGGGGTAAGCCAACAGACGTGGCGTTCCACAGCGACCAGGGCAGCCCCTATACCAGCCGTAGATATCGGCAGGCGCTGTGGCGCTGTAGGATAAAGCAGAGTATGAGTCGACGGGGAAACTGCTGGGATAACGCCCCTATGGAGCGGTTCTTCCGGAGCCTGAAGACCGAATGGGTGCCGACGAAGGGCTATAACAGCTTCAGCGAAGCCCAGGGCGCGATAATCCGCTATATAACGGGATATTACAGCGCTATCAGGCCCCACTGGTATAACGGCAGTCTGACGCCCAACGAATCTGAGCGGCTGTACTACTTACAGTCTAATGCTGTGGCCAGTATTAGTTGACCACTACAGACAGCCCTTTTCCGAATCGCGCAGGGTTTTCATGATGCCCAG…
>NODE_209_length_3260_cov_17.7855_ID_417
CCGAAAGATGGCTGTTGATGATGTTGATATAGCGGGCGCGGGTCTTCATGGAGCGTTCTGTTTCAACCGCGATAATTGCGCCGTTGTCCATAGTGATAATCCCTTCCGGCCTGTGCTTTGTGCCAGGATAACGCGCCATAAATTCGCCCCGGTCGCCGTTTATCCAATGGCTGGCTCCTTTTTCCTCAAGGGTGAGTCGTACCCGCTGATTTAACAGGCGGTGCTCCAGTGACCAGTATTTGAGTTTTCCGGGTTCAAAGTAGCCAGGAAAAACCTCATCGTCAGGCATAACCACCATCGCCAGCCCCTGCATGGTAATTCCCCACAGCGATTTTTTTCCGGTTAATACTGGGTACTCATACTTTATTATAAAACCCATGAAAACAGCTTTGTTAAGTA…
>NODE_210_length_3259_cov_49.8828_ID_419
GTTCCCGGGAGCGCACCGGGTGAAAATCCACTCCACGAACACGCTGGAGCGCCTGAATAAAGAGGTGAAGCGGCGTTCCGACGTGGTGGGTATTTTTCCCAACGAAGAGAGCATAACCCGGCTTCTGGATGCGGTGCTGACGGAGCAGAACGAAGAATGGCTGTTGCAGAACCGCTACCTGCCGCAGCACAACATGGCGGAGATAGAGCAGACCGCTGAAAACGATGTGATCGAGGCGCTGCCACTCAGCGCTTAAAGACATATTGGACCGGAAGGCTGGATCTGAATTTACACCACCTTGACGGACTCGACCCTCATCGATACCACGGCAGATAGACGATACCTGGCTGCGGGAGATACCGGTCATGCCCATCGACTGCACCAGCGCGTCAACCTTAC…
>NODE_211_length_3257_cov_37.1224_ID_421
TGCTGCTCCTTCAGCTAGACAGTGGCATCAGTTTACCATCGCCAGATCTTTGCAACAGTGCCCTATTATTCAACAAAGCCCTTCTACGCCACGCGCGATATCACCGCGACCGTCGACTACTATTCCGCTGATTACCACCTCGATCCTCGCGAAAAAACTGGCCGAAAGACTGGATGCGCTGGTGATGGATGTGAAAGTGGGATCCAGCGCATTTATGCCGACATATGAACTGTCTGAATCGCTGGCGTAGGCGATAGTCGGCGTAGCCAAGGGCGCGGGCTGCAAAATCACCGCGCTGCTGACCAATATGAACTAAGTGCTGTCTTCCAGCGCCGGCAATGGCCGTGGTGTCGATGGGCGGCGGGCGTCCTCGTGCCAGCGGCAGCATTGATTACAGCG…
>NODE_212_length_3237_cov_41.8894_ID_423
AACCTCAATCATGTAGGGGCGGACCCTCTTTTCCGGTCACCCCGCAAAGATTACTGCAGCAGCGAGATATCCGCCACCTGTAGGAACAGCTCGCGCAGTTTCGCCAGCAGCGTCAGACGATTGATACGCATTTCTTTCTCTTCAACATTGACCATCACCTTATCAAAGAAGTTATCCACCGCTTCACGCAGCTGCGCCAGCTCGATCAGTGCATCTTGGTAACGGTCTTCGGCGAAGAACGGTGCCAGTTTGCTGCTCAGTGCGGAGACGTAGGTCGCCAGCTTAATCTCTTCATTCTCTTCCAGCAGCGACGCCTGCACGCTGTCGTTGAGCGGCTCGGTTGCCTTCGCCAGAATGTTGGAGACGCGCTTGTTGGCAGCCTCTAGGCTGGCTGCTTCA…
>NODE_213_length_3234_cov_51.7847_ID_425
CTGCTGCGGTTCCTGCAAACGCTGGGCGCCCACTGGAATATCTCGCTGTTTCACTACCGCAGCCACGGGACTGACTACGGTCGCGTTCTGGCGGCGTTTGAGCTGAGCGACATCGAGCCGCAGTTTGAAGAGCATCTGGCGGCTCTGGGTTATGATTTCCACGATGAAACCAATAACCCGGCCTTCCGTTTCTTCCTTGCGGGCTAAAGCAGTTTCCAGAAAGCATCAATAAGCGGCTCAGTGAGCCGCTTTTTTTGTACGCATACGCCGAGTTCAAACGGTGCCACCATCTCGACATCTTCCAGCTCCAGAATACGGTTACGGATTGGCTCCGGGCTGTTCTCCAGCACCACATCTGGCAGCAGTGCGATGCCGCACCCCAGCGCCACCATCGAGACA…
>NODE_214_length_3223_cov_35.5245_ID_427
TGTCATGCTGTTGTCGGCCATCGGTTGACTCCTTCTGAGATAATTGTCTAATTAACCATTACCTTACCGGATAAGCCAATGGCTCTCACCATCCTTCCAAATTTACACCACGTCCTAAGACTCTACCGTATGCCGTTGCCACTGCATTCCCTGACCTTCGGCACTTTGACGCTGACATCACCGATGCCGGTCTGAATATGTTGCTCAGGCAGAAAACCGTTACGCACCACCGCCTAGCGACCGTCATCGAGACGGAGGTCAGCAAACCGGGCAAGCATCACAGCCAGTTCAGCCTTAACCGCACTGGCGATCAACCGCTGTGCACCAGTACGGAGTAAATCGTGGAATGGATCAGTGGGCTCAACTAGCTCCGGCAACATCTGTAGGGTAAGATTGGAC…
>NODE_215_length_3221_cov_253.035_ID_429
AGCGTGGATAAACGGCGTCTCCACCCGTAAGGTTGACGCGCTGGTGCAGTCGATGGGCATGACCGGTATCTTCCGCAGCCAGGTATCGTCTATCTGCCGTGGTATCGATGAGCGGGTGCAGGCGTTCTTGCACCGTCCGCTGGACGGTGAATGGCCCTATCTGTGGCTGGATGCGACTTACGTGAAGGTGCGTAAGAACGGCCGTGTTGTCAGCGTGGCGGTAATAATTGCCTGCGCGGTTAACCTGGACGGACGCCGGGAGATTATCGGAATGGGTATCGGTGAGTCAGAAGCCAAAGCGTTCTGGCTGGCCTTCCTGCTTCAAGCTTGCAGGGTCTGGGTGCGCGAGGCTTGTAGCGGATATCCGCTACGGGCAGCGGGCTACGGATATATCTGCGA…
>NODE_216_length_3201_cov_52.8591_ID_431
CCTGCCAACCCCGCGTCCGGCACTGCGCCTGACGGAGGAGGGTGGAGAAATCTCCGTGTACTTCAGTAACGACCAAACGGATTCGGTCACCAAGGAGATGCAGGCATTCTCTGCCGAAAAAGTCCATCGCCTGCACCATCTTTGCGGCTATATCGTTTGCGCTAAATCTTCCAGCTGTGGTATGGAGCGGGTACGCGTCCATCGATTCACCCGAGAGCTGATGGCACGGATGCCGTGGCTGCCGGTGGAAGAAGATGGACGCCTGCACGATCCCAACCTGCGCGAGAATTTTGTTGCGCGGGTGTATGCCCTGCACGAGTTTAACCAGCTGTGGAGCAGCGGCCTGACGCGCGCCAAACTGATGGCCTTCCATACCCGTTACAAGCTGCTGCTGCTGGC…
>NODE_217_length_3175_cov_20.5509_ID_433
AGAAGCCGAACTCAAACAGAAACTTAGCCATTTCGAGATTGACACCATTTTTGGCAAAGACCAGAAGTCATTCCTGCTCACGCTCGTAGATAAAACCCTAAAAACCATCATCATTCGGAAGCTGCCCAATAAACGTGCGAAAACCATGCTTGCCGCTTTCAGAGACATTGAAGCCTAATACTTTCTGCGAGTTTAAAACTCTGACCGCTGATAATGGCCCTGAATTCGCCCTGCACGAGAAAATTACGCAAATTACGGGGGCGCAGGTCTATTTTGAGCGGCCTTATCGAAGCCACGGCAATGGCAATCTTCTGGTGCGTTTCGGAAGAGTTATACAGCAGGGTCAGGTTAAGGGGATGCATCGGACCATAGCTGGCCGCTGCCAGCAGCGCCTTAACA…
>NODE_218_length_3128_cov_184.503_ID_435
GGGCCTCAAGGAAGGACGGGAAGTACGAGCCTTCACGCAGCTTCGGTATACGCAGGTCCAGGGTACCGAGGCGGGTGTGGTACTGACGGCCACGGTAGCCGTTACGGTAGGTCTCCCGCTCGTCACTGCGCTCATGAGGCTCTGCGTTGATGCGCTGAGTGACATCGGCCTCCATGATGCGGTTGAGCATAAATTCGGTGAGTTCACGCAGAAAGTCCTCGCCGCCGAGTTGCATCAGGGGGTTGCTGAATGTCATGCTGTTGTCGGCCATCGGTTGACTCCTTCTGAGATAATTGTCTGATTAACCATTACCTTACCGGATAAGCCAATGGCTCTCACCATCCTTCCAAATTTACACCACGTCCTAAGACGCTACCTAGCGATAGAGCGTATTCTTGC…
>NODE_219_length_3123_cov_58.6575_ID_437
GTATGGGCGGGCGCTGGCATTGCTGAAGCGGGAAGGTAAATGTCCGCAGCATGTGCACCACCGGCAGATACAGTACCGGAATAATATCATTGAGTGCGATCATGGCAAACTGAAACGGATAATCAACGCCACGCTGGGCTTCAAATCAATGAAGACGGCTTACGTCACAATCAAAGGCATTGAAGTGATGCGGGCGCTACAAAAAGGTCAGGCAGAATCATTTTATTTGGGGCATTCCCTAGGCAAGATGCATCTGGTGAGCAAAGTCTTTGAAAGATAAGACCTTTCAATAACACGAAAGGCTAACTCATCAATAACTTTGCAACAGTACCCATTGCAGCGAATCCTGAGACACGCCACACTACAGCAAACCATGACCTATGCGCACTTTGCACCGGA…
>NODE_220_length_3088_cov_1074.02_ID_439
CAAGAACTCTCCCTGATAAGGTCTCCGCTCCAACGCTAGGTAGCCTTTTCAAAACTACTCCAGAACCAATAGCACTAACCACAACCTGACCTCCCTTGCACCGCAGGCTTCATAAGCTGCGGTGCTTTTTTCATAGGAGTTTTTACCTCATGCCGAAAAGCGTACCAGGCAAATCAAGCACGGCTGTTATTTACATCGGGCAAAAGCGCTATCAGGAGTTAGCAAAGCAAGCCCGTGAAATCAGCTACCTGTCTGAATCAAATATCCGGCCAAGCACCTTTCTCCAGTTCCTGATGGATGAATTTGGTGAGCAAGCCCGTACTGAGCTGCTCCGGCAGCTACTCGCAGAGAAACAAAAGGAGTAATGCAATGAGAAAACCCACCTATAACGTGTACGTC…
>NODE_221_length_3080_cov_23.7995_ID_441
AGAAAATGTGGATGCTGAATTTATAACAGCCACTGCAGGCTATGACAAGTTGAGTCCATCAGGCTGCCTACTTGACGGACTCGACCATAAATAGTCAGCGGGCGAAAAGGGTTTCGCCGCAGATTTTTACAAGGATTGGCGAATTTCAGATACAAAAAAACGTCTTTAGGGGTGCTTAACTGGTTGCGGGAGCCGGATTTGAACCGACGACCTTCGGGTTATGAGCCCGACGAGCTACCAAGCTGCTCCATCCCGCGTCCGTGGGGGCGGACTATACGCCTGATTGGTTTTGTTGCAACCACTTTTTGCGGATAAGTGGATAAAATCGTGTTTATCACTCATTTTTTAACCCAGATGCTGGATTTTTGCACAAATGCATACTTTTTCCGGCGACACGTT…
>NODE_222_length_3061_cov_115.493_ID_443
CTTCGGGGTAAGCCAACAGACGTGGCGTTCCACAGCGACCAGGGCAGCCCCTATACCAGCCGTAGATATCGGCAGGCGCTGTGGCGCTGTAGGATAAAGCAGAGTATGAGTCGACGGGGAAACTGCTGGGATAACGCCCCTATGGAGCGGTTCTTCCGGAGCCTGAAGACCGAATGGGTGCCGACGAAGGGCTATAACAGCTTCAGCGAAGCCCAGGGCGCGATAATCCGCTATATAACGGGATATTACAGCGCTATCAGGCCCCACTGGTATAACGGCAGTCTGACGCCCAACGAATCTGAGCGGCTGTACTACTTACAGTCTAATGCTGTGGCCAGTATTAGTTGACCACTACACTTTTGCTGGCAGGGAAAGTTTCTATTGGCGCTCTGGTTTTCA…
>NODE_223_length_3050_cov_43.9008_ID_445
GCTCCGCAAGTACCAGGGAGCACTGAATAGCAGGCCACGGAAATGCCTTGGGTTCCGGCAACCTTCAGTGGTCTTTGTAGAGCTAAAACAGGCGGCTTAGCGTTGCACTTCGAACTTGAATCCGCCCAGCGCTATCAGGCCCCACTGGTATAACGGCGGTCTGACGCCCAACGAATCTGAGCGGCTGTACTACTTACAGTCTAATGCTGTGGCCAGTATTAGTTGACCACTACAGTTAAGCATAAACTCGGTGAGCTCACGTAAAAAAATCCTCACCGCCAAGTTGCGCCAGAGTGTTGCTGAATGTCATGCTGTGGTCAGCCATCAGTTTATTCTTTTTAAGATAATTGTCTGATTAACCATTACCTTACCGGATAAGCCGATGGTGCTCACCATCCT…
>NODE_224_length_3046_cov_593.264_ID_447
CGCTGGAGATGATGCTGCGGAAAAAGCCGGAGAAGCCGGGGTTTGCGGTGCTAATGAAGGGCTTCCTGGGTACCGACCCGTACCAGTGCATCCTGTGCAAGGGCCGACTGCGTTTTGCCGGCGCTCAGGCAGGAACGCAGGCGATGGCATGACTGTCGGAAAGGTTGCGTGGAATGGAGAAAAAGCGATGGTTGCGGATGCCTGAGCCGGATTAGTGTGCCTGAAAAATGGCTTTCCGGTTAAAAACACGACAAAAACTGCATTTTCATACTTAAACCTACGCACGAGCGCCGCATCAAAGGGATAGTTCGTTCTGATATTCATGGTTGGGCGCTCTCAAAAGAGGCAATTCAATCTCCTAACCATCAAGATAGCGGTTCCAGCTGTCATCAACGGTGA…
>NODE_225_length_3028_cov_36.5136_ID_449
GGCACTACTGTGGCGGCGCGGTGATTCATCACTATCTCGATCACCGCACGGGGAAACATAAACGCCAGACGCTGAGCCAGGAAGAGATGATCGGGCGCTATATCAGCCACGTTCCGGCGCGGCATTTTAAGATGGTGCGTTACTCCGGATTTCTGGCCAATCGCAAAAGGGGAACGCTGTTCCCCCTAGTGTATGAAACAAATGGCTTTCCGGTTAAATATACATCAGAGACGGCATCTTCACACACAGACTCACGTATAACAGCGTCATCACAGGGATGGTGCACGATAAAAGTCATGGTCAGGCGATCTCAACAGATGCAATTCAATCTCCTAACCTTGGACGAAGATGCTAGCCATTCCAGCATGTATTACCGAACACTAGTTGTAACCTACTGAT…
>NODE_226_length_3018_cov_357.941_ID_451
TATAATGTGACAAAATTCCGGGGGAATGCCATTTTCAGCAAATATAGCTCGCCCCATTCCCACTCGAAACGCAACAAAACGAGGGGGCTTATGCCGCCAGTAAGTACGTTAAAAATACCTCGTTGGGGGAACGATAGCCCAGTGATTTTCTCCCGCGCGTGTTGAGTATGTGTTCGAGTTCAGCCATCTTGCGATGGCTCACCTGACTGAAGTCGGTTCCCTTGGAGTAAAAGCGCCGTATCAGACCGTTGATATGCTCATTCAGGCCACGTTCCCAGGAATGGTATGGGCGTGCAAAATAGACCTGCGCCCCCGTAATTTGCGTAATTTTCTCGTGCAGGGCGAATTCAGGGCCATTATCAGCGGTCAGAGTTTTAAACTCGCAGAAAGTATTGGCTT…
>NODE_227_length_3008_cov_31.9483_ID_453
TTGAAGTGATGCGTGCGCTACGGAAAGGTCAGGCAGAATCATTTTATTTGGGGCATCCCCTAGGCGAGATGCGTCTGGTGAGCAGAGTCTTTGAAAGATAAGACCTTTCAATAACACGAAAGGCTAACTCATCAATATCTTTGCAACAGTGCCCTGTACGTTGATATTCAAAGCTGAATGGTCGCTTTATGAACTCCAAATATCTTAGCCGTTCGTTTTACACCATCATGAGTGGAAAGGTAATGCTGAACGACTTTTCGCCGAAACTTTACCGTGTATTGCGCCATTATTGTGGCCCCATGAAGCTGATTTAATATATCCAACTTCTGGGGTTCAGTTCACTACAGGATGTTGTAGGGGGCGACCACTTTTTTGGGTCGCCCCGAGCCCGAGTTCAGC…
>NODE_228_length_3003_cov_64.3866_ID_455
GTTTTTTAATATCGGCGTCATAATTTAAAGTTAAATGTACATTTGACTTTCATGAATAGAATTATTTATTTCTTTGTTTTTAATTATTTATTTTTGTTTTATGGCGGTGTTTTAATGTGTGTGGTAATAAATGTGTACATATCGTTATTGTATTCTGTACGCATTATGGTACAGTTTTTTCAACCTCGCTGAGGATTCCTATTAACGATTTGCTAGGATGACGATCATGCAAAAAGATGCGCTGAATAATGTTCATATTGCCAACGAACAGGTTCTGATTACCCCGGAAGAACTGAAAAGGCGGTTCCCGCTGAATAGCATGCTGGAAGGTCAGATTGCCGCTTCACGTCAGACTATTTCTGACATCATCAGCGGGAAAGATCATCGCCTGCTGGTGGT…
>NODE_229_length_2996_cov_46.2496_ID_457
AGGTGAAGCGGCGTTCCGACGTGGTGGGTATTTTTCCCAACGAAGAGAGCATAACCCGGCTTCTGGGTGCGGTGCTGACGGAGCAGAACGAAGAATGGCTGTTGCAGAACCGCTACCTGCCGCAGCAAGCGGTTCGGAAACCGACTGCCTGACTTGCCGATAGAGTTCCTGAGCGACAACGGGTCATGTTATACGGCGAAAGAAACCAGAGCGTTCAGCAGGCAACTAAATCTGGAGCAGAGAACAACCGCGGTGCGGAGCCCGCAGAGCAACGGAATGGCGGAAAGCTTCGTGAAGACAATGGAACGGGACTATATCAGCGTAATACCGAAGCCAAACCGTGAGGTGGCTCTGATGAACCTTGCCGTTGCCTTCGAGCATTATAATGATAAGCATCCC…
>NODE_230_length_2993_cov_37.1598_ID_459
AGCTGTTCTGGCGTCAGAGGAAGCCCGGCGGGCGTTTTCCCCTGGCGCTCAAGTCGCAACTTATTCACCCAACGGGGGATAGCCGAATGGCTTACGTTAACTGCCTCTGCGGCCTTAACGTAAGTATAGCGGTGCTCGACAACTAACTTCGCCGCTTCGAGCTTAAATTCCGGCGTGAAATGTTTAGCCATTGGGTCACCTGTGGTGTTGGGAAGGTGAAAATATCACCTTCCAATCAGGTGGCCAGTATCAGTGTGCCACTACAATTGGTTTTCGCATACTTAGCGAGTATAATACGGAACGTTGTTTCACTTAAATGGTTTCAGCGTATGGTTGCCGCTTATTTTATAACAAGTACCTGTTGCGCCTGCGCCAAAACCGCGTCTCAACTTACTCTGC…
>NODE_231_length_2981_cov_93.4296_ID_461
GATTATTTTTTTCAAAGGGAACGACTTTGCTCAATAGCTCAGTAAAGGAACAGAACGCCCGTCACAAAGAAGGCCTGCGCGAAGGACATGATACTCCTAGAAAGGATAGCCACTCCAGTCTATGGCAACTACACACAAAGATAACTGCCGTGTCAGCATTGAGGTAATTAGACTGAAAATCAATGGGATATCTCGATGTAAGAGACCATTCTCCATGAGACGATCAACGCGTTTAATCTTATTCTTAACCTATGCAGTCCCCGGCAAAAAATGATCGATGCTGGTCAGCGTCAGCGATGCACCGTTGATTAACGCCACTGTGGCATCCATCAGAGCATTTTATCGGTATTGATGAAATGGAGCTAACGTATTCCGGAAGAAATTTTGATATACTTTATG…
>NODE_232_length_2945_cov_30.9319_ID_463
GCACTCTTGCCCTACGCGACGATCTTCCGATCGAGGAGGGAGATTTCCGGCCCACGCCCGCGGGGCTGTTCTGAGCGGGTGGTGCTTTTCTGGGGGTCGGCGGCAAACCGGAACAGGGAGTCAAGATTCAGGCTGGGCGAGTGCAGATCGGCCAGCAGCTGCGGCCGCTGGCCGAGGGTGCCCGAAAGGGTGCCAGCCAGCATGCTGTCATTGGCGCTGAGGCTGAAATCGCGAAGATCGAAACGCTGAGCTGCGGCCGCCCAGCGGGCTTTCATCTGCCCTTCACCCTTGATGCCTTCCTGCGGTAGATCGGCCCCTTTCATCTGGTAATCAAGCTGGTTGACCAACGCACTGAGATGCTTCGGGTAATCGCTGATATCGAGATCGGCATTAAAGTGG…
>NODE_233_length_2945_cov_59.7743_ID_465
TCCTGATCGTCAAGCGCACCTGCGGTCAGCATACGGGCCGCTTCGGTGGCCGCACGGATGGCACCATAGCGGCGTTCAATTTTCTGTCCATAGCGATGGATAGCAGATTTGCTGATGACGAAACCCTGCTGGCGCAGCAGGGACTCCAGCTCTGAGTAGCCACTGAAACCGGATTGGTCGAGTCCGTCAAGGTGGTGTAAATTCAGATCCAGCCTTCCGATCCGGTAATATGTCTGTTAAGCGCTGAGCTGGCCGCGCGTAAGGAAGTAGAGGTATTGCAGACCAGCCAGAAGCAGGCACAGGCCGATATCATCGCGATACGCGCCAGCGTAGATCAGTCGCAGCTCAACTTCTCCTATACCCACATCACCGCATCGATTGACGGCAGCGTTGGCCAGC…
>NODE_234_length_2942_cov_47.7861_ID_467
CTGGCGAACTGCTTGCTGAAATAGTCCAAGAAACAGCTGATGCGCGTCGACAGCGTGCTGTTGCGGTAGTAAACCACATGGATCGGATGGCGCATCTCACGCGTTTCCGCATCCAGCACCGCAACTAATCTCCTCTCAGCCAGATCCTCGCGGCTGAGAAAAGTCAGAAATCCGCGTAATCCCCATCCTGTTAACCGCCAGCTGGCGTAGCGGCATTAACGCGCAGGCGCCCGGACGGGATTTCACGCCGCTGGGCGATCTGCTCTTCGGCGGTCTCTACTGAACGAATAATCTGGCGGGCGTGCTCCAAGAAGATCTGCCCTTCCTCGGTCAGCGCACGGCTGATACCGGAGGTGGTTTGACTCAGCTGATCTGCAGCAGCGAAGATTGACTTGGTGT…
>NODE_235_length_2942_cov_45.9975_ID_469
GGGTCAAGCTTGCAGGGTCTGGGTGCGCGAGGCTTGTAGCGGATATCCGCTACGGGCAGCGGGCTACGGATATATCTGCGAACGGTCTCACGAGAGCATGAAAGCTGGCGCGCGATGGCGCGTATCGACATGCCCTGACGGTGTAAAACACTCATCTCCACTCTGGTCTCCAATGTTATCATTGGCAGTGCCTTAAAACTGCCATTTTTACCCTGGGTGGATCAGATTTACATCGGCAGGTGGGCCAGTTTTACATCGGTAGCGACAGTGCTGGTCGATAACTTCTTTGCCAACGTCACCTTAGGGCGCGATGTCAGTGAGGATGCAGTATGGCAGGCGCTGGAAACGGTGCAGCTTGCCAGGCTTGCGAGTGAAATGAGCGATGGCATTTTTACCCGG…
>NODE_236_length_2942_cov_47.2131_ID_471
ACCTGGCTGCGGGAGATACCGGTCATGCCCATCGACTGCACCAGCGCGTCAACCTTACGGGTGGAGACGCCGTTTATCCACGCTTCCTGGATGACCGCGTTCAGTGCTTTCTCCGACAGCCTGCGGGTCTCAAGGAAGGACGGGAAGTACGAGCTTTCACGCAGCTTCGGTATACGCAGGTCCAGGGTACCGAGGCGGGTGTTGTAGTGACGGTCACGGTAGCTGTTACGGTAGGTCTCCCGCTCGTCACTGCGCTCAGGAGGCTCTGCGTTGATGCGCTGAGTGACATCGGCCTCCATGATGCGGTTGAGCATAAATTCGGTGAGTTCACGCAGACAGTCCTCGCCGCCGAGTTGCATCAGGGTGTTGCTGAATGTCATGCTGTTGTCGGCCATCGGT…
>NODE_237_length_2933_cov_35.4629_ID_473
CTGAACCCATCGATAAATCGTGGTGTGATCGACATTTACCCCTCGCTCAGCCAGCATCTCCTGCAGCTCACGATAACTGATGCCATATTTGCAGCACCAGCGGACGACCCACAGGATAATATGACGCTCAAAATGTCGACCTTTAAATGGGTTCATGTGCTGCTTCTTCAACTAAACAGTGGCATCAGTTTACCATCGCCAGATCTTTGCAACAGTGCCACAAAAACTGCATTTTCATACTTAAACCTACGCACATCCGCCGCATCAAAGGGATAGTTCGTTCTGACATTCATGGTTGGGCGCTCTCAGAAGAGGCGATTCAATCTTCTAACCATCAAGCATCAGCTCTCCTTAATCAGTGCGCGGAGGACGGCGAGAGAAAAGCAGCAAACTGCGGTG…
>NODE_238_length_2933_cov_79.1807_ID_475
CCGCCAAGTTGCGCCAAGGTGTTGCTGAATGTCATGCTGTGGTCAGCCATCAGTTTGTTCCTTTTAAGATAATTGTCTGATTAACCATTACCTTACCGGATAAGCCGATGGCGCTCACCATCCTGCCAAATTTACACCACGTCCCAAGACTCTACCATTTTCTGCGCTAATTTTGACTGGCACTTGGCCTGAACTGTGCTAACGTCAGGTTATTGCACACGTATGAGAATAACTATGAAGAAAAGCATCAAAGTTCTGTTGCTGTTAGGGCTGTTTGGCTTCTCCTCCACCAGTTTCGCCCTGAGCGAATCGGAAGCAGAAGATTTGGCAGATTTAACCGCCGTATTTGTTTATTTAAAAAATGACTGTGGCTATCAGGATTTACCGGACGGGCAAATT…
>NODE_239_length_2928_cov_140.764_ID_477
CATCTCTGTGACTGCCGGGAAGTTCTTTTCCAGCTGGGCCGCGACCTCGCGCCAGGTGGCATGGGCGTTTTGTTCCTCCGTCTGCACGAACACCTGTTGCAATGCGGCACGGACAACCGACTGGCTGGCTCTGCTGACTCGCCCCAGCACGTTACGCATGAAGTGAACCCGGCAGCGCTGCCAGCTGGCACAGAACACCTGCTGTATGGCCGCCTTCAGGCCGCTGTGCGAGTCGGAGATAACCAGCTTAACGCCCTCCAGTCCGCGCTCTTTCAGGCTAAGCAGGAAGGCCAGCCAGAACGCTTTGGCTTCTGACTCACTGATACCCATTCCGATAATCTCCCGGAGTACGTTGAGAGTTTTCACCGCATGGTGGCGGAGCAGCTAGGCATTGTTGAT…
>NODE_240_length_2924_cov_33.0701_ID_479
CTGATGGGCTTTCCATCCCCGGCCACGGATTACATCGAAGACGGCATATGCCTCAACCGCCTGTTCATCCCGCATCCGTCAGCGACATCGCTCGTCGAGTTCGGTGGCCTGCAGTACGTCATTGACCGTTCATTAGCGCCAGCAAGCGGCTCGGAGATTTGCTACGAGATTTTCGGCGAGGTGGCGATCGGGAAAATGATGGGCAGGGCGATTATCACGCCGGACGGTGACGCGATAGAGGGAGAGGCATTGAGCGAGGTTATTGTGATCGGGACCGTAGTGCTGACGGTAACGCAGCATCACGATTTCAACGGGCCGGCTATTTGATTGGCGGGGTTAGCTCCCCGCTTTAATCGTTACCTTTCCATCAACCCAGTCAGCCCACCACTGCATCATCTC…
>NODE_241_length_2918_cov_19.5163_ID_481
AACCTATGAAAATATAATTATATTTTCATATTCCTAATTCAGTTGAGGAAATCATTGATGAAACGCTTGATTGCGCTGGCTTTGCTGTGCGCGCTTTCTGGCTGCGCCCAGAACACGCCTCCCTCTGGATCGAAAGAGCACACGTCTGAACTCCAGCACCCTTCAATCTCGTATGCCGTCTTCTGCTTGAAAAAAAAAATCAACATAGTCTTTTAACGATCATACCTTTCAATAACCCGACAGTCTACCTTCTCCCTCTCTTTGCAACAGTGCCTTACGTCTTATCTGGGGATTGGCAAAACCACGCGTGCGAAGCACTGGGGTGAGTGCGGATGCGATAAACCGTAGGGATCAGGCATGCCTGCCCCCTACTCTTCGGGTTCCTGCAATACCACCTAG…
>NODE_242_length_2908_cov_377.948_ID_483
GCTCTGAGCCGTGCTTCTATCTTTGCCTTGGGTATTATGCCGTACATTTCGGCTTCTATTATTACCCAGCTGCTGACGGTGGTTCATCCAGCGTTAGCTGAAATCAAGAAAGAAGGGGAGGCTGGCCGTCGTAAGATTAGCCAGTACACCCGTTACGGTACTCTGGTATTAGGTATATTCCAAGCGGTCGGTATTGCTACCGGCCTGCCGAATATGCTAGGGATGACGGGCTTGGTGTTACACCCAGGCTTTGCCTTCTATTTTACCGCTGTTGTCAGTCTGGTTACCGGGACAATGCTCCTGATGTGGTTGGGCGAGCAGATAACTGAACGAGGTATCGGTAACGGTATCTCGATCATTATCTTCGCTGGTATTGTTGCGGGTCTGCCGCCGGCTATT…
>NODE_243_length_2905_cov_208.768_ID_485
TTTCGTCTCTCGCCTTGGCAGTCTCACGCTGGGGGGAATAACCCAGGATGGGATCGCCGTCGTACTCCGCCCCGAAGACAAGATTTTCCTCGCCCGATTTGAACCGGCCAAGTTCAAAGGCTGGAGCCTCGATCACCATCTGGATAATCAACTGGTACACCTGACGCTGGCACAAAAAGGTGCGACGGACTGGATTAACGGCGACCGTAACACCTTTTTAAATCAGTTTAAGGTGAAGCACCGGCCTGACGGATTAATCACGCTGCCAAATGGCAAACGGATCGCCATTGAAACGGAACGTAGCTTAAAAACTAAAGCACGCTATCAGCAAATTATCGCCAGTCACCTGAGAGCGAGAACGGAAAACCTCTGGTTTTTCGTTTTCTATATTGTGCCGGA…
>NODE_244_length_2900_cov_122.696_ID_487
TTGCTTTCTTAACCGAATGCCATTGGTTGACGGAGACGCCAAGCCCAATTGCGGACTATTTGTGTACTATAAGGTGAGCAACAGGTGGTTGGCCTTGAGGTTAACGCTAACCACCTGCGCTCCGCACGTGACGGTGAGGTGCGCGGAATTTGTTGTGCTCTGCATTATTGGTCGCCGTCATCAAGTCTGGCAAATAGAGATTTTCGACGTTAGCGACAGATTATGCTGCACTTCTCGCTTAACCACGGCAGTAATCATACCATAACCACGCTTTTTGCAGGGTTTTTCGTATCGGCTGCACACGGTATACTGGCGTACAGGATCACATAATCCATGAAGAGTGCTTGACGAATTCGCTTTGCAGCAAGGTTGCTTTATCCCATTCGCCTTTCAGCGCCA…
>NODE_245_length_2895_cov_48.7854_ID_489
CGGGTAACGCGCACCCTGCGCCATTCATGTGTTAACAGGTATTCATAAAAGGCCAACTGCGACGAATACACCGCCTCCCCTTCGGTAAACGTCCCCAGGGAGTGGGCACCATAGCGCGACAGCGCACTATCGAGAGAGCCTTTGATTTCCAGCATTTCCCGCAGGGCGGCGTCCAGCTCGCGCAGTTTCTGCCCGTCCTTCATCCGCTTACGCTCTGCTTTTTCAATCCCGGCAAAGGGCATATAGCAGACGGTCAGGAACAAACGGTTGCGGCGGAAGTTGCCCAGGGAGGAATAGTAAAGCCCGCTGACGTCATCGGCGTAAGGGTTGCCGGACACCTTGTGCAGCGAGTCGGAGAACTGATTACGGTCATTGTGGATATAAAACGTAACCGGCATT…
>NODE_246_length_2889_cov_14.4837_ID_491
GAGTAGCTGTGCTCAGGGAGCATTCCCGGGTATCCCCCGGGATGCCCTATCTGTAACCGGGTGATCGTCCGGCCCCGTGGTCGCTTGCCTCCGAAGCCGAAAACCGGGCGGGCCTGCGGCCCGGGGGTGAACAGTGCTGACGCACTGTAATACCCCCTTCGCCTGCCCTTGCTCTGCCCGGTCTTTCTCTCACTGTCTCTCTTCCTGCTGTGATTTGATTTCCTGCTGTATTTCCTGTTGCTGTCGTGCTGCTTAACATCACTGAAAACCAGATGCTAAAGCATGGCCCCCTGCGGCTCCCCGGCGTTGCCGGCTCGTCAGCCCCACTGCGCTAACCGGCAAAGCCGGTAAGCTCCGCCGAATCCCGCACGCGGGTTTCGGGCCTCCCGGCTAGGGTCT…
>NODE_247_length_2885_cov_20.3426_ID_493
AGCCCATAATTTTTTATGGCGTCGGGCGGGGGCATAACGTTGGAAAGCCATGCGATTAGCGAAAGATAAAGTCAGTTGCAGGTTGAAAGAAAAGGATTCTCTCGCTCATACTGCGGTAACGTATATTACGCTCAAGGACATGCAGCATGGCTAAAGAAACCATTTTCAGTAAAATAATCCGCCGTGAGATCTTGGCCGATATCATTTTTCAGGATGAGCTGGTTACCGCATTTCGTGATATCTCCCCGCAGGCACCGACGCATATTCTGATTGTGCCGAATATCTTAATCCCTACCGCCAATGATGTTGTCGCCGCGCACGAAGCCGCGCTGGGGCGCATAATAACAGTTGCGGCGAAAATCGCTAAAGATCAGGGCATCGCCGAAGATGGCTATCGCC…
>NODE_248_length_2863_cov_124.598_ID_495
CGCTGGCCTGTCGTGCCGTACATTTCGCGGATTTCGTCGATACTGTGCTCCTTGCGGTTCCGGCTGGCTTTGTATTCTTCGGGACGATAGAACCACATCTTTTTTTTTGCTCGCCCACTTGCAGCCCCAAGCCTTGATCGCGTCTTTGTGCGCTTTCGTGTCGCCGCTGATCCAGATCTAGTTACCTGCCACCTCAAAAATCACGCCAGCCATGCCCTGTAAGGTACTGAGGACGTTTTCCAGTTCTTCCCCGAAGTTGTAGCGGGCGCTATCGTCGCTGCTCTGGCTGTCATTGATGCGGTCGATGTTCTGCATCAGAAAATCAAATGCAGCGTTAACTGCTTTCATCATTTCCGCGCCCACAGGATTACGATCTGGGTGGAATTTAAGCGCCGCCTG…
>NODE_249_length_2844_cov_24.3114_ID_497
GTACCGGAATAATATAATTGAGTGCGATCATGGCAAATTGAAACGGATAATCAACGCCACGCTGGGCTTCAAATCAATGAAGACGGCTTACGCCACAATCAAAGGCATTGAAGTGATGCGGGCGCTATGGAAAGGTCAGGCAGAATCATTTTATTTGGGGCATCCCCTAGGCGAGATGCGTCTGGTGAGCAGAGTCTTTGAAAGATAAGACCTTTCAATAACACGAAAGGCTAACTCATCGATAACTTTGCAACAGTGCCGACCGTTTTGCAAGCGAAATGAGCTGAGGTCCCACGCTTCGGCCGTGGCCTGCTCGCTCAGTCGCCCTTCAGCACGATGATAAATATTACGGCAGGCATAACTGCCAAGGTGGTCAATCCGCGCCAGAGGCGAAGCTAA…
>NODE_250_length_2834_cov_48.4544_ID_499
TGCGGTACTACGGCTTTTTGGCCAACCGCAAACGGGGATCGCTGCTGCCGAAGGTCTACGAAGCGCTGGAGATGACGCCGCGGGAAAAGCCGGAGAAGCCGGGATTCGCGGTGCTGATGAAGGGCTTCTTGGGCACGGATCCGTATAAATGTATCCTATCCTGTGCGGCGACCGGCTGCGTTTTGCCAGCGCTCAGGCAGGAACGCAGGCGATGGCATGACTGTCGGAAAGGCTGCGTGGAATGGAGAAAAAGCGATGGCTGCGGATGCTTGAGCCGGATCAGTGTACCTGAAAGATGTATTTCAGATGAGAAACACAGCAAAAACGGCTTTTTTACGCATTATCATGCGACAGACCTGACACAATAAGCCCCTTCCTCACCACAGCTCACGGTTAGGA…
>NODE_251_length_2827_cov_28.4452_ID_501
CAATCACAGAGGCGTAAAGGAACAAAATGGCTGATATCGTAAAACGCACTACTCTCGGCGCACTGCTGTTACTGATTATGCCGTTCGGCGTGATGCTATATGGCTGGCAGTGGCAGCCGGGCGAAATGGGAATAGGCCATCTGGTTCTGTTTTGGTTCACCGAAACGGTCACCAGCCCTTGGGGCATGCTGACCAGCGCGGTTTTGTGTATATGGTTTATCTGGTGCCTGCGTTTCCGCCTTAAGCCTGCCGTATTCTTATTAACAATAATCATGGGCACGCTGCTAGCAGGCCAGTATACCAAGAGCGTGATTAAAGAGGGGGTGCAGGAACCGCGGCCTTATGTGCTGTGGCTGGAAAAGACCCACGGCATCAATGAACGGCAATTCTATGAACAGA…
>NODE_252_length_2819_cov_29.8518_ID_503
ATCCCGCGCCGGTGAACGCGGGGAAGGTTTTTCCCTCCCCTTCTTTTACGCTTACTGCGCGGGCATCGCCCGGGCCTCGCTCATGACCTCACGCAGGACGCGGCGATCAAGCCAGCGGCGTGCGGGGTCGCCGGGGAAACGCAGCACGTCTGTGATAACGCCTGCGGCCTTAATATCTTCTTCCCGCTCGTTAACCACGGTGAGCAGCACCGGGCAGAACCGCGCCCCGCGCACCAGAACCGCTTCAAGGACGGCATCCAGCTGTTCCGCGTCGTCCTCATCGAGCCAGTTTTCGTGGTCGTACTCGTCGGCGAGAATGCGCCAGTCACCGAAGCGCCTGTCCATCAGTCGCGGCGTGGCGGAGGGTTTGAGCGCGGCGGCGAGGCGGCGGGCGTCCTC…
>NODE_253_length_2811_cov_63.1773_ID_505
TAACCGATTGGACATCTTGATCAAGCCGCGGGACTGAATAAAGGAGAAGCCCGTAATGCGCTGGCACGTACGGTATTTCTGCACCGGTTGGGTGAAATCAGGGACAGAAAACCGGAAAATCAGAGCTATCGCGCCAGTGGACTGACGCTGCTGACGGCAGCTATCTCGCTGTGGAATAACGTGTATATGGTAAGAGTGGTCCATGCCCTGAAGCGTAAAGGGGTGAAGGTCAACGAGCAACTCCTGTCGCATTTGTCCCTGCAGCAACGTATAATCGTCTGCAAGGATTGATATCTGAATTCGGTGTCATCGCGCCACAAAGTGCTGATGCCCTGCGCCACATGGTTTCTGTGCAGAAGAGCTCTTTACCGCTTCAGGTTCAGCAATGTGTTGATGATT…
>NODE_254_length_2805_cov_35.8118_ID_507
GTCAAATCCAGAAGAAAACGAAAGCAACAACGTTCGAGTGATTCAAAGGGGGTGGGTCAGAATTCGATCGGTATTGACAACTCATCAATAACTTTACAACAGTGCCCGTAATTCTGTGTAAACTACCATCGTATTAAAGGTGATCGCTCAGGCGGTCACCGAACTCGATAATAAATCGACTCATCGCTAGCCGCCAGTTCTGGATTGGCATACTCCGTACCGACTCATCCGTCGGGAACACTTTGCGTTTCTTTATCGCTGCACGGATCACGCTGTTCAGCGATTCGGTAGAATCTTGGGACGTGGTGTAAATTTGGCAGGATGGTGAGCGCCATCGGCTTATCCGGTAAGGTATGATTAATCAGACAATTATCTTAAAAGGAACAAACTGATGGCTGA…
>NODE_255_length_2793_cov_195.701_ID_509
TATCCGTGAAGCTGTTGAAGGGTCATTACGGCGTCTTAAGACTGACGTCATTGACCTGCTATATCAACATCGTGTCGACCCGGATGTCCCCATTGAAGATGTTGCGGGTACAGTGAAAGACCTGATCGCGGAAGGCAAAGTCAAACATTTCGGTCTGTCCGAAGCGGGTGCGCAAACCATTCGTCGTGCGCATGCCGTCCAACCTGTCACTGCCCTACAAAGCGAATACTCAATGTGGTGGCGCGAGCCTGAGCTGGAAATCCTGCCGTTACTGGAGGAACTGGGCATTGGTTTCGTTCCCTTCAGCCCATTAGGCAAAGGGTTCCTGACGGGATCGATTAAGCCTGGAACCACTTTTGGGAAGGATGATTACCGCAGCACAGTGCCGCGTTTCGCCGG…
>NODE_256_length_2784_cov_518.153_ID_511
CGGTAAGCAATGAACTGGATAGATTGCTGGCAGGGATTGAAGCCAGAAGCGATCACATCGCAGCAAAAATCCCATTCGTTGATATTCTTAACTTTTCGATCCTCAGTTGTATGAGGGTTGGCGAAGTGTGCAAAATCCGTTGGGAGGATGTGGATGAAAAATAAAGGGCCGTACTGGTCAGAGACAGAAAAGATCCGCGCAAAAAATCAGGTAACCATATGCTGGTTCCGCTGCTTGGCGATGCGTGGAGCATAGTGCAACGCCAGCCCAAAACCAGCGAGTTAATTTTCCCCTACAATTCCCGTTCCGTAACGGCGGGTTTTCAACGAGTCAGGAACGCCCTGGGTATTGAAAATTTGCGCTACCATGATCTGCGCCGCGAAGGAGCCAGCCGCTTGT…
>NODE_257_length_2775_cov_36.2005_ID_513
CTCTTCCGATCTGGACACGTCAATTGCCTGAAAATGCTGAAGCGGCAGATATACGGGCGCGCCGGGTTCGAGTTACTGAGGCGACGGGTAATGAGTCCTCTGGCCTGAAAGCAGGCCCATCATCACCGGACTGAAGTTTGAGTGAGGGGACTGGAAAGATTCACTGCCGCCATAGCCAAAGATTGTGCCGTTACTGCTGCTGAGCTCATTACGCTTGGCATGGCCACCGAAGTCGTCGTGATTGTCGATCTGCAAAATCTGCTGCGGTTTATCCTGCAGCTGCTGCCAGAAACAGGCGGCGGCCAGGCCGCTAATTCCGGCACCCACCACCAGATCAAACTCTTCGGTGCGGTGACCGGCAGAGAAGCAAAGTCGAAACTGACGCCATCACGGCCCAGC…
>NODE_258_length_2773_cov_64.5699_ID_515
GTTGAGGCAGTTTATCCCGAAAGGAACTGACCTGACGGCAGTGACGGATGACGAGCTCCGCAAGTACCAGGGAGCACTGAATAGCAGGCCACGGAAATGCCTTGGGTTCCGGCAACCTTCAGTGGTCATTGTAGAGCTAAAACAGGCGGCTTAGCGTTGCACTTCGAACTTGAATCCGCCAAGTGAACATCATCAAATACTCGGGATACAGGTGTAGCCTGATCGTTCCAGCTTAGCTCAGCGTACTCTATAGGAGCGGTTTTCACGGCAAAGGCTCATTGCTCAGGCAGTGGCGTGATTTTAACGATATGGTTGACCCTACGCAAATTTACACAAGGAATCTGCTGATCGGGCTTGTTCGGCTTACAACTGTAAGCTAGAGTGCCAATCGAATCCTAA…
>NODE_259_length_2762_cov_33.0679_ID_517
GAGGGGCTTCCGATCACCCGCAGGTCGAGAGAGTCGAAAAGTAACGATTTATCATTCTATAAAGATATGAATATATCTTTATATCTAATCGGGAATCCCACTCATGAGTGAAGAAAATAAACAGCCTCTGCCGGAGGACGTACCCCAGACGCCGCCCGCTTCCCCGGCGCAGCCAGAGGAAAGCATTGCCGCCCTGGAACGTGAAGCCCGCGCAAAACGCGAGGCCGAGTTGAACGAACAGCAGGAAGACAAAGAGGCAAACCCAGTACAACCCGCCGTCAATAAGTTGAAGAAGCGCAAACGCGGTAAGGCTACCGCGTTTCTGGCGATTGTGGCCGTGGCGCTGATTTTTGCCGCATGGGGCGGTAACTGGGTTTACCGCAATCTTATCTGGCAGCC…
>NODE_260_length_2758_cov_44.8255_ID_519
TAAACAGTGGCATCAAGTTTACCATCGCCAGATCTTTGCAACAGTGCCATTTACACCACGTCTCAAGACTCTACCTCGATTCGTTTAAAGCGTTTAACTACACTTATGGTCACCTAGCCGAAGATGATTGCCTGAAACAGATCGCTCATACGCTGTCATGCCTGCCGCACCGCCCGGAAGATTTTGTGACGCGCTACGACAGTGAAGAGTTTGCGCTGATTATGCCGAGAGCGGATCGGACAGCGGCGCTGCGCTTTGCCGGTCAGGCGACTGAGGCGGTGGCGATTACCGAACGCAGCGAAGTCGCGCGCCATCAGCTGATTGCCGGGGCGGATAAGGCGTTATATATCGCGAAGCGGGCGGGGAAGAATCGGGTAAGTGAAAACACGTAGTGGCTGA…
>NODE_261_length_2727_cov_62.6358_ID_521
GTGAACTCACCGAATTTATGCTCAACCGCATCATGGAGGCCGATGTCACTCAGCGCATCAACGCAGAGCCTCATGAGCGCAGTGACGAGCGGGAGACCTACCGTAACGGCTACCGTGACCGTCAGTACCCCACCCGCCTCGGTACCCTGGACCTGCGTATACCGAAGCTGCGTGAAGGCTCGTACTTCCCGTCCTTCCTTGAGGCCCGCAGGCTATCGGAGAAAGCACTGACCGCGGTCATCCAGGAAGCGTGGATAAACGGCGTCTCCACCCGTAAGGTTGACGCGCTGGTGCAGTCGATGGGCATGACCGGTATCTCCCGCAGCCAGGTATCGTCTATTATCAGCGCATTAGCCGCCCGTGACAGTGAAGCCGCCATCGCTGCGATGCGCGCGTATA…
>NODE_262_length_2719_cov_96.3117_ID_523
GGGGAATCAGGCGGGCTTAGGTGGAAGCTGAAATTGTGCAAACGGTGCCTGCACAATTTATCTGGTCTGACACAAGGCGACGTTATTTAGCCAGTAGCTCTTTACGGATGATCTCGGCACCTGCGCTCAGTGCGGCGAGCTTGCCTCTTGCCACGCCACGCGGTAATGGAATCATACCGCAGTTGGTGCAAGGGTAGAGCTCGTCGGCGTCGACGAACTGCAGCGCTTTGCGCAGCGTCGCGGCGACCTCTTCAGGGGTTTCAATATTGTTAGTTGCTACGTCAATGGCGCCCACCATCACTTTTTTCCCGCGGATCAGCTCCAGAAGCTCCATAGGAACATGCGAGTTCTGGCATTCGAGCGAGATAATGTCGATATTCGAATTTTGCAGATTCGGGA…
>NODE_263_length_2718_cov_65.2154_ID_525
TAAACTGCCCGTTTTGCAACACCGGCGGTATTTTAAGGCATCCCCTAACACTTTCCCAGCGTGATGCAGATTTCCTGCGTCAGGCGCGTCGCGGCAGGTGCAACAACTTATTCATTAACGTTAAGTTCTATAATCAAAAGCTGACGCTGGCTGCTGGGCTTTACTTTTATTTACCTATCTGGCCAAGCGCGGGCGCTTAAATGTGAGGAGGGGTCCAAAGGTGGCTCAGATTGGTTCTGGATAAACGGGTGCGGAAATAATGGGCGCGACGTGCCGCGCCCACTCTCTTAGTTTGCTTTGCGGTTCAGACGCCCACGGCGATAAAGATTACGGCGAATACGCTTTAGTCCCGGCTTTGGCTTGCGCGGTTCATCCAGACTGGCCAGAACCAGTTTCAGC…
>NODE_264_length_2709_cov_48.9357_ID_527
GGCCCACAGGATAATATGACGCTCAAAATGTCGACCTTTAAATGGGTTCATGTGCTGCTCCTTCAACTAAACAGTGGCATCAGTTTACCATCGCCAGATCTTTGCAACAGTGCCTTTTATTGAGCTCTAAAGGCTGAGGGCTTCTTTGACAAACGGGATGGTCAGCTTGCGCTGAGCGCAGATCGACGCGCGATCTAGCTGATTGAGCGTAACAAACAATGTGCGCATCTCACGATCGAGACGTTTCAGCAGGAAGCGGCCAACGTCTTCCGGTAGTTCGAATCCGCGCAGGCGAGCACGCAGCTGTAGCGCCTGCAGCTTATCCTCGTCGAAGAGCGGCTGCAGTTTATAGATCTGGCCCCAGTCGAGGCGCGAAGCTAGATCGGCCAGCTTGAGGTT…
>NODE_265_length_2704_cov_27.253_ID_529
TGTAAGGGCGCTACGTTCAGCAATCCAGTTGGCAATAGTGGAGCAAAAGTAGCTAAAGACTAAAATGATCGATAACACCACCAGTGGCCAGAGCAGATAGCTCAGCCACTGAAGCCAGCCGGGAGCCAGTGCCATTAACTCTGGTATCCACTGGCCCATGCGGTGGAACAATCAGATAAAGGCACCACCCATCAGGATGATATTAACTAACAGTGGAAAAATGATAAAACGACGGATGCTAGGCAGGCGGATCAGTTTCCATCCCTGAGCAAAATAGTGCACGCCGTTGTAAGCGTGGTCGGAATTGTGATGTGACATGGACTGCTTTTCTCCATTATTTGGGTAGGCTGTAGCTATCATAACCCAGCTTTTTCCACTTACCAGGTGCCTTTTGCGCGA…
>NODE_266_length_2704_cov_125.229_ID_531
AGAGAATAAAGTCCCTGACGTGGCCGAGGTAAGCTGAAACCCAGCCATCCATGCGCTTACCAGAATATTTGGCACCGATATCTAGCTGCGTGGTTTTCTCAGACTTAACTGTTTCAAACGCCGTGCTGCGCCCGCCCACGAAGTAGCTGGGGGAGAACAGCTCCCAGTAATCTGGAAAACGCTCGGTATAGCCCACTCCGGCATACATCATCAGCGGCAGGCTATCCAGCGTATGTTCCAACCGCATAAACCCGGCAGGCATTGTATCGCTCCTTGCACCCTCGTCGGAAGCGCTAAAATTGTCCACCCAGCTGCGTTCGAGTCGTGCTCCGCTCACCAGCTTATTGTGCGGGTCAACGCTCCAGCTCAGTTCACCGAAGGCACCAATATCGTGAAAGC…
>NODE_267_length_2701_cov_48.0427_ID_533
CGCTCAAAACGGGAGGTGCGCAGTTCAATGCGCTTGAGCACCTGCTGGCTGAATAGAGTGATCAGCAGATAGATCGCCGCCGCAATCAGATACCAAGTAAATGACTCTTGGGTGCGGGTGGAAATACTTTTGCTCTGCAGCATGATGTCGTTGACGCTGATCAGAGAGACCAGCGCGGTATCTTTCAGCAGCACCAGCCACTGATTGCCCAGCCCCGGTAGCGCATGACGCCACATCTGCGGCATCACCAGACGGAAGAAGAGCGCTGAGGTTTTCATCCCCAGCGCCTGACCTGACTCCCACTGCCCAACCGGCACAGCTTGCAGCGCGCCGCGCAAGATTTGTGATGCGTAGGAGGAGTAGAGCACGGCCAGTGCAATCACTCCGCAGAAGAACGGA…
>NODE_268_length_2698_cov_63.0968_ID_535
GCCGCACAGCATGGCGGAGATAGAGCAGACCGCTGAAAACGATGTGATCGAGGCGCTGCCACTCAGCGCTTAACAGACATATTACCGGACCGGAAGGCTGGATCTGAATTTACACCACCTTGACGGATTCGATCAAAACCCGACGATATCGCTAAGTTCCTGATTGGTCAGGCGACCATTTGCTTCTAGTAAAGTCAGTATCTTAAGGTCGAAACCATCAATCTGGGTCATCGTTCGTCCATGCCGGTTGCTGAGTACTGCTTACCGACAGATAACCGCATTTTTTTGCAGTGTTGTCCAACACTATTTTGTGATGATCCGCAGAGGGTAATGCGGCTGGGGTAAACTGTAGGGGCCGATCCTCTTTTTCGATCGGCCCGTCAATGGTAGGATTATTCG…
>NODE_269_length_2697_cov_1346.36_ID_537
AACACTGGTACATGAAATGGTGCATGTGTGGCAGCATTACGCCCCGGTTAAAAAATGCCGGGGCGGCTATCATGATCGTGTATGGGGCGCGAAGATGGAGGAAGTCGGGCTTATGCCATCAAATACCGGCTTACCTGGCGGGAAAAAGAACGGGCAGCAGATGACGCACTACATTATCCGTGGTGGCCGCTTTCAGAAAGCCGTGTATGACCTGCTTAAAAATGGCTTCTCTATCTCCTGGTATGACCGCTGGTCTGACGGAGCAATTGTTACCTCAAAGATTAACAGCGATATCCTCGATGACTGGCTGGCCGTCACCGATGAAAACGATACTGACCTTATTAATCAGCTATCACTGACCGTCAGCAAATCCCGCCAGGAACTCATTCCAGACGATGA…
>NODE_270_length_2696_cov_215.871_ID_539
AGGACGTCTGTCACACAATCACGTTCGACAACGGCAGGGAGTTTACCCGGCACAAGGAAGTCGCTGACGCGTTGGAAGCGGAAACCTACTTCGCTCATCCATATGCCTCGTGGCAGCGCGGGCTAAACGAGAACACCAATGGGTTGTTGAGGCAGTTTATCCCGAAAGGAACTGACCTGACGGCAGTGACGGATGACGAGCTCCGCAAGTACCAGGGAGCACTGAATAGCAGGCTACGGAAATGCCTTGGGTTCCGGCAACCTTCAGTGGTCTTTGTAGAGCTAAAACAGGCGGCTTAGCGTTGCACTTCAAACTTGAATCCGCTAACCTATTTTTGATGTTGAATTGAACATATTAAAATCAGGCAATTACACAATTTCGTGTAAAGGCTCATCAGGA…
>NODE_271_length_2695_cov_103.409_ID_541
ACGGATAATCAACGCCACGCTGGGCTTCAAATCAATGAAGACGGCTTACGCCACAATCAAAGGCATTGAAGTGATGCGGGCGCTACAAAAAGGTCAGGCAGAATCATTTTATTTGGGGCATCCCCTAAGCGAGATGCGTCTGGTGAGCAGAGTCTTTGAAAGATAAGACCTTTCAATAACACGAAAGGCTAACTCATCAATAACTTTGCAACAGTGCCGATCTGACAACGTTTTACATCGGGCGCTTACGTTAAAGGTTTCCTGTTCTGTCATCTGCACGTAAACTCTCTTTAATTGCCGCGTGAACAGGATTTTCACTTCATGACCACCTTTTATACCGTAATGAGCTGGCTGCTGGTTTTTGGTTATTGGTTACTCATTGCCAGTATTACCCTGCGT…
>NODE_272_length_2669_cov_61.5456_ID_543
ACATTTACCCCTCGCTCAGCCAGCATCTCCTGCAGCTCACGATAACTGATGCCATATTTGCAGTACCAGCGGACGGCCCACAGGATAATATGACGCTCAAAATGTCGACCTTTAAATGGGTTCATGTGCTGCTCCTTCAACTAAACAGTGGCATCAGTTTACCATCGCCAGATCTTTGCAACAGTGCCCGGATGAGCATGTGAAGCAGCTCTGGCGTCAGCTTTCCACTGATACGAAGTGTCCCGGCGGGAAGAACCAGCTCACAGCAGGGCGCGTCGTCGCTCAGAACGGAGGGAGGATGCGTCGGTTCGGGGCCGGATTCAGCGGCGAGCGTCACGGGCAGCATGAGTGGAGCGTCTGTCCGTGCAGCCAGCAGCTCCTGCTGATAACGACGGCGCC…
>NODE_273_length_2667_cov_56.5827_ID_545
TCGGGGCGGCATTGCAGCCCCCTGAACTGTCAGATAAAGGCAAAGGCATCGCAAAATATGCGCGCTTCCTGTGCGCCACGCTCGGCACAGAAACGCTCACGGGCAATTTTCGCCATTTCAAAGCTGCCGGCAATATAGATATCGTGCCCGGCAAGGCTGGTGTAATCCTGCATTACGGCAGTCAGCACAGTGCCGTTGCGGCCAGTGAAGCCCTCTTCCGGCTGCTCAACAACCGGGATAACCTGCAAATTCGGGTGCTTAACCGCCAACGCGTTCAGTTCATCCAAATCGTACAGGTGCTTCAGCTCACGCCCGCCCCAGTAAATGGCGATATCGCGATCTAGCTGCTGCGACAGTGCGGTCAGCAGAATAGAACGCGCATAGGAGAAACCAGTACCG…
>NODE_274_length_2666_cov_67.8578_ID_547
GGTAACCGCGAACTGGCGGTCGAGATGGTTCGGTATCTCAACGTGTTCGTTTCCGCCGCGTTTGTATTTGTGCGCTGCTATCTGGCAACTGGCGATATTCAGCTCTTTCATCAGCTTACCAGCCAGCGGCCCATTTTGACGCCAGAGTCCCTGCTGACGATGGCAGCGATACTTCGGGCGCCGGCAGAGCCGCCGCTGGCGTTCCAGGCCTCCATGACCTTGCTACGCTTGACCACACGTTCGCCGTCAGGCTCATTCGCTGAAGCCTGCCAGTGCCTGTAGCTGCTGCGATGGACGTCAAAAGTCTGGCACAACGCAGCGACCGGATACCTCGCTCTCAGCCTGTCGACTACCGTGAACCGTTGAGTACGTCCGACATTAAGAACGCCGTAGCCTTAT…
>NODE_275_length_2663_cov_38.7855_ID_549
ACCAAAATGCTCTCTGACAGGCTGCATCGGATGGCAAAAAAATGATGGCTGCAGGCACCGGCTCTGGATAAGTGCGCCTGAAAAATGGCTTTCAGATAAGAAACACGGCAAACACGGCAAAAACGGCTTTTTACGCATTATCATGCGACAGACCTGACGCAATGAGCCCCTTCTTCACCATAAATTCACTGTTAGGAAACCCCAAAAATGGTCGATTCAGTTTCCTAACCATCAAGACTCTACCTAAATTCTGCCGTGAAATGTTTTGCCATTGGGTCACCTGGGTGTTGGGGAGGTGAGCATATCACTTCCGATCAGGTGGATAGTATCAGTGTGCCACTACATTTTCATGCCGTATTCTGAGAAAGTGGTTCTATTTCACCTGTAGTGTGGAGTTGT…
>NODE_276_length_2652_cov_80.4341_ID_551
TCTGGTGAGCAGAGTCTTTGAAAGATAAGACCTTTCAATAACACGAAAGGCTAACTCATCAATATCTTTGCAACAGTGCCGTTCAAAACACCGAAAGAGATAATTGAAAGGGGTGTTACGTTGACAGATTGAATCTACAGTTCGTCAACGCTTTTTCTGTGGATTAATTCTAACTGCTGCGTTTTTCACCATCACGCGGTTTTATTACGCAAATTTAGAGCGTTATACCCCATCAGTCTCTTCTTGAAGCCGCCATAAGCAGCCGTCTCCCTTCTTTTGCACTAGGTCGAGACGCGCTTCGTGTGCCATCATTTCGACTTCACTGGCATGCAGCACCCGCAGCCCGGAGGCGGGGCGTTCGATGCGATAGATAGTTTCGCCGTCGCTCTGCTCTTCACG…
>NODE_277_length_2649_cov_44.7427_ID_553
GACAAAACGGCGAGGAATTATCTGGCGATGGTTAAACTGGGTTGTATCCGACTGTTTTACAAAAGGTTATGCAATTAAGGGACACAGCCTAGTTGACCACTAGGCTCCCTCTTTTTTCACAAACGTCGCGAAACCGTACTCAGGTCTATTCTGAAAGCCGGGAAAAGGGGGTGCGTTGCCGGGTGAGATAGCTATAATACTTGGCACTTAACTACGCTAATTTAAGGAATCGAAATGAGCCTGAACCATGTTCCTGCGGGCAAAGACCTGCCAGATGATATCTACGTCGTGATTGAGATCCCTGCGAATGCCTCTCCAATCAAATACGAAGTCGACAAAGAGACTGGCGCACTGTTCGTAGACCGCTTCATGGCGACTGCGATGTTCTATCCATGCAAC…
>NODE_278_length_2644_cov_84.4203_ID_555
AGCAGTTTCCCCGTCGACTCATACTCTGCTTTATCCTACAGCGCCACAGCGCCTGCCGATATCTACGGCTGGTATAGGGGCTGCCCTGGTCGCTGTGGAACGCCACGTCTGTTGGCTTACCCCGAAGCTCCCAGGCCATCTGCAACGCTTTGACCGTCAGTGCCGAGTCCGGTGACGTCGACATGGCCCAGCCCACCGGTTTACGTGCAAACAAGTCCAGCACCACCGCCAGATAAGCCCAGCATTTACCCGTCCAGATATAAGTCACATCGCCGCACCAGACCTGGTCCGGCCCGGTAACCGCGAACTGGCGGTCGAGATGGTTCGGTATCTCAACGTGTTCGTTTCCGCCACGTTTGTATTTGTGCGCTGCTATCTGGCAAGTGGCGATATTCACCT…
>NODE_279_length_2640_cov_44.8938_ID_557
TAAACAGTGGCATCAGTTTACCATCGCCAGATCTTTGCAATAGTGCCATAAAAATTTGCTGACGGTTTGCTAAAGCGGGCAAGAAGTGAACAATTGTTATAGTAATGAGGTTGTTCCAGTTAGCGCTAAAGGTGTAATGTAACGCCGAATCACGATGATATCCTGTCGTGCTGAAACGTCAGCTAAACTTGTGTTTCAGCAAATCCGGATAGAGCAACATGGATTTCACGACACAATAAATATTTAATATAATTAAGGAGTTTAGGATGAAAGTTGCAGTTCTCGGTGCAGCAGGTGGTATCGGCCAAGCATTAGCCCTTCTGCTGAAAACCCAGCTTCCGGCGGGTTCAGCACTCTCTCTGTACGATATCGCCCCAATCACTCCTGGAGTGGCGGTCG…
>NODE_280_length_2638_cov_54.037_ID_559
CCCCACCAACCCCCGAACAACGCCGAGCAATTCTTGCTGAGTATGGCTTTGAGTGCGAGCAGAGGATTAGGGAGGATAAATGCAAGGAAATGACCACTCTTTCACGCTCCAGGCGTTGGGAGCTAGAGCAGCAAGGGGCTTTTCCAGGGCGGCAGCACTTAGGGCGAAACTCTTGTACCTGGCTGTTAAGTGATGTGCTTTGGTGGGTTAGAAACCCGCCAGCAATCAATAACGTAAACAACCCTTATCAGCGAACAAAAGAAAAACAAAAGAGGTTAGCCGCTGGTTCTGCTGCATGAAAGCATCAAACGCTCAATAAAAAAGCCCATCTGCGAGAACAGACGGGCCAGCAACCACATGGATTAAGTACTAAACCGAGGTCATTATGACCTACGCAAA…
>NODE_281_length_2637_cov_23.8474_ID_561
GTATTGTTAATGCTCCGGCGAACACCGAGATCTACACTCTTTCCCTCCACGAGGATCTGCCGATCGATATGCGCTCCAGCCGCTTCTCCTCAAACTACAAATACTCTACCACCCAGGCTTGCGCCATCAGCACCAAGATGGCGCAGATGCTCGCCCAGCAGGGAATCAGCATACGTACTCAGGGACGCGGGGACAGCGGTGCGCTGCTGCCTAACGACAGCCCGGAAAATCGGGCGCAGAACCGCCGTGTCGAAATCACACTGTTTGCTGCTCCGGATAGCGATGACAACAGCCCAACTACGGGGAAAAACTAAGTTGAAAACCTTTTTCTCATGGCTTTCCAGCCGCCTGATATGGGGCCTGGTGGGGATTACCGCGCTTTCCGCTCTGATCTGGATG…
>NODE_282_length_2628_cov_18.2203_ID_563
AGATATAAGTCACATCGCCGCACCAGACCTGGTCCGGCCCGGTAACCGCGAACTGGCGGTCGAGATGGTTCGGTATCTCAACGTGTTCGTTTCCGCCGCGTTTGTATTTGTGCGCTGCTATCTGGTAACTGGCGATATTCAGCTCTTTCATCAGCTTACCAGCCAATGGCCCATTTTGACGCCAGAGTCCCTGCTGACGATGGCAGCGATACTTCGGGCGCCGGCAGAGCCGCCGCTGGCGTTCCAGGCCTCCATGACCTTGCTACGCTTGACCACACGTTTGCCGTCAGGCTCATTCGCTGAAGCCGGCCAGTGCCTGTAGCTGCTGCGATGGACGTCAAAAGTCTGGCACAACGCAGCGACCGGATACCTCGCTCTCAGCCTGTCGACTACCGTGAA…
>NODE_283_length_2624_cov_44.8947_ID_565
CTGGCGGCGCAGATCTTTCGGGTCGGCAATCAGCGGCCGATAGATTTCGATGCGGTCACCGCTTTGCACCTCATCATGCAGCTTCACCGGGCGACTGAAAATCCCTACCTTGTTCTCCTGCAAACTGATATCGCTGCGTATCTCCAGCAGGCCGGAAGCGATAATTGCCTGCTCTACGCTGCTGCCTTCCGGCACTTTGACTCTGTAAAGATACTGCTTGTCCGGTAGTGCATACGCCACCTCCACCACGATATCAGGCACTGTAGACCTCTTTTGCCCGCTGGGTAAACGCTTGCACCATGCTGCTGGTCAGTTCTTTAAAGATGCGGCCAAATGCCAGTTCAACCAGCATGTTGGTGAACTCAAAGTCCAGATTCAGCTCAACTTTGCAGGCATCTT…
>NODE_284_length_2614_cov_42.9715_ID_567
CGTTGGCTTGGCGTTCCTGCAGGTTAGTATTGTTACTACCGCGCTGGCGATTGGCACCTCGACCATGATTATGGTGACCGCCGGTATCCTGCTCGGCCGCTTCCTTGGCCCGGTGCTGGGCAAATGGGCAGAAATTTTCGGCGGCGTGGTACTGATCGGTATCGGTTCGAGTATTTTGGTTGAACACCTCGGGCTGATGAGTTAATCCTCCGCCTTCAATGCGGCTTTCCCGCTGCACACCCACGAAGAGTATGTGATCAGTGCCAATCTCAGCGGCATTGAACAGCTCAGCCTGCATCAGCAAACCCTGAAGGTCCACGTCGGGGGAATCACCCTCTATAATCCCGAAACTTTACATGCCTCACAGTTTGGCGATCGTAAACGTCTCATCCAGACCGT…
>NODE_285_length_2607_cov_63.4577_ID_569
GCTGGCGTACTTCGGGTTCCCGGGAGCGCACCGGGTGAAAATCCACTCCACGAACACGCTGGAGCGCCTGAATAAAGAGGTGAAGCGGCGTTCCGACGTGGTGGGTATCTTCCCCAACGAAGAGAGCATAACCCGGCTTCTGGGTGCGGTGCTGACGGAGCAGAACGAAGAATGGCTGTTGCAGAACGGCTACCTGCCGCCGCACAGCATGGCGGAGATAGAGCAGACCGCTGAAAACGATGTGATCGAGGCGCTGCCACTCAGCGCTTAACAGACATTACCGGACCGGAAGGCTGGATCTGAATTTACACCACCTTGACGGACTCGACCTTTATCTGTGTTGATCAACCGTGGAATTTGCAGGCGCTTCGTATTATTCAGAAGTTTACCCATAAAGCG…
>NODE_286_length_2590_cov_390.554_ID_571
GAGCGCACCGGGTGAAAATCCACTCCACGAACACGCTGGAGCGCCTGAATAAAGAGGTGAAGCGGCGTTCCCACGTGGTGGGTATTTTTCCCAACGAAGAGAGCATAACCCGGCTTCTGGGTGCGGTGCTGACGGAGCAGAACGAAGAATGGCTGTTGCAGAACCGCTACCTGCCGCAGCACAGCATGGCGGAGATAGAGCAGACCGCTGAAAACGATGTGATCGAGGCGCTGCCACTCAGCGCTTAACAGACATATTACCGGACCGGAAGGCCGGATCTGAATTTACACCACCTTGACGGACTCGACCTCTGGGTGCGCGAGGCTTATAGCGGATATCCGCTACGGGCAGCGGGCTACGGATATATCTGCGAACGGTCTCACGAGAGCATGAAAGCTG…
>NODE_287_length_2565_cov_57.4397_ID_573
GTTGTTCACAGCTCGATCGTGATGCTTACCTTAATCGCAATGTTGTTGAACGTTGCTTTGGTCGCCTGAAAGAATATCGGCGCATCGCCACACGTTACGACAAAACGGCGACGAATTATCTGGCGATGGTTAAACTGGGTTGTATCCGACTGTTTTACAAAAGGTTATGCAATTAAGGGACACAGCCTAGTCAACCCGTGTTAAGCTGCTGTTTATCTGCTTCCTACTATACTCAAGGTAGTTTATGCTGTCGACTCCAGCAATTCTCTGTTTAAGGATTAGATTATGCGTGTGTTAGTTGTGGAAGATAATCCACTACTGCGTCATCATCTTGCGGTACAGCTGCGTGAGATGGGTCATCAGGTGGACGCAGCTGAAGGCGCGAAAGAAGCTGACTAT…
>NODE_288_length_2562_cov_20.9766_ID_575
ATTTTGCAGCGCAATAATCTGCTTGGTGATGCTGGTGATCGAAGGCCAGATCGCCATGCTGCAGGCTCAGCTGGCGCAAATCTAGCAGCAGGCGGAAAAAGCGGCAGAAAAGCAGAAAGCGAGTAGGCCGCCTGATAGCGGCAGCAGTAAAGTTGCTGACGGCGTTAACCGCCCGACGGCAACCAACGCCCTGAACATTTATATCTAAAACGGCGGCGCACTGGCACGCTGTTGCGTCAGCAGTCCCGCCTGCTGACGCACTTCCTGCCAGATAGCTTCTGCCGCAGGCGTCAGCGAGCGATTTTTACGCCGGATCAGCATAATGGTGCGGTTGATTTCCGGCAGGATGCGCCTGACCAGCAGTGGTCGGCCCTGCGGTAACGGCAACGCCAGCGCAGG…
>NODE_289_length_2561_cov_64.9581_ID_577
CGGAGGCGGAGGGGCTGGCGTACTTCGGGTTCCCGGGAGCGCACCGGGTGAAAATCCACTCCACGAACACGCTGGAGCGCCTGAATAAAGAGGTGAAGCGGCGTTCCCACGTGGTGGGTATCTTCCCAACGAAGAGAGCATAACCCGGCTTCTGGGGGCGGTGCTGACGGAGCAGAACGAAGAATGGCTGTTGCAGAACCGCTACCTGCCGCAGCACAGCATGGCGGAGATAGAGCAGACCGCTGAAAACGATGTGATCGAGGCGCTGCCACTCAGTGCTTAACAGACATATTACCGGATCGGAAGGCCGGATCTGAATTTACACCACCTTGACGGACTCGACCGGGATAGCCGAATGGCTTACGTTAACTGCCTCTGCGGCCTTAACGTAGGTATAGC…
>NODE_290_length_2546_cov_14.2567_ID_579
TCCTGCTACTAAATTTGACATAGAGTTTTGTTTGTCAAGCAGAAGACGGCATACGGGATTCCCTAATGACTGGAGTTCAGACGTGTGCTCTGCCGACCTCGTGATGCGCGGCAGCACGGTAATCAGCGCATCCACGTCAGAGCCTGCAAGGTCAGCCAGGCGGGTGCCGCGCAGCGCACCGGAATTGGGTTTAATCACCTCAACGGTGGTAATGGTCTGCTCGCCACGTACAACCGGCGTTTCCAGGGTGACGGCGTTTTCTTTGTTTTCCATGATTTTTCTCTGCGTAAAGTCGGGATAAGGCCAGCGCCGGGCGCTGGCTCAGGGGGTTAAACGAGGCCGATATTTTTACGGCGCTGCTCCAGACGGTCGGTGCCGTTGACCTTCTCCACCATGTTG…
>NODE_291_length_2528_cov_13.2557_ID_581
ACGATATCTCCTACTGCGTGGCAGACTTGGAAGATGCCGTGGAGAAAAAATCTTCAGCGTTGAACACCTGTATGAACATCTGTTCCAGCTGTGACCGAATCATTAGCATGGCGATCTGTTTATCACAGTGGTGACCACCGCACTGGAGAAGTCTCGCAGCTGACAGACCAACCGCAGTAGTGAGGATCAGTTTTTTATGTATCTGTGCATCAATACTGTTGTGGAGTTAGTGCCGTACGCCGCCAGCCATTTTATCGAACATCTGCCCGCGGTCTTTCACGGCAATTTCAACTAGGCGCTGCTGGAAGATGACAACCCTCACAGCCTGCTGCTGGATATTTACCGCCCGCTGCTGCGGTTAACGCACGAAGAATTTAGCGAGTTGAATGAGAAGGATTA…
>NODE_292_length_2521_cov_33.3722_ID_583
ATGGCGGAGATAGAGCAGACCGCTGAAAACGATGTGATCGAGGCGCTGCCACTCAGCGCTTAACAGACATATTACCGGACCGGAAGGCTGGATCTGAATTTACACCACCTTGACGGACTCGACCCACACCCATAGCGCAGGTGCCGCAGGCGAGCATGCGCTCAACGGCGAGTCGGGTCCACTGGCTGACGCTGTCGCCATGTTTTTCGAGATAGCGGTTCCAGCCGTCATCGACGGTGAAAAGGAGTTTGGCAGGACGCGGGATATACATGGAGCTGAGTATAAAGCGGGGCTCCAGTCATGCAAAGCACCGGAACGGCGAAGCCGTGACGCTCGCCCTGTAAGGGCGCTACGTTCTTCCACCGCACCCAGCATGACGTCCTGCCCGGTTTTGCTGTC…
>NODE_293_length_2520_cov_40.1972_ID_585
TAACCGTCCCTCCATCTATATGACCGAGCGCTGCACTTATTATCTGAATTCGCTATACGTAAACCTACGCACGGTCGCCGCATTAAAGGGATCTTGGTTGAGGCATTCACCCTGCCGCTTTTCGATGTAGAACCGTTCCTTCTGAGTGAGATGTTTTCCCTGCATGCAACTGGCTCTCCAGTAGAGCCAGAACGGTGATTTTATCCGGGGCTGGTCAGTGGGTCACTTTGTTGCGTTTCAAGTGGGTATGGGCGAGTTAAAAGCAGTGGGGAACAGACCGGCAGCAGATATTCTGCATACAGTTTTTCCACCCGCAGCCGCGGCCAGTTACCGTGCCCGTAGGAAATCGCCATATCGACATCATCGCCAGCTTCTCCTCATCGCGGTCGAGGGCGGAGA…
>NODE_294_length_2520_cov_28.8032_ID_587
GTCTCCAATGTCATCATTGGCAGTGCCCTAAAACTGCCATTTTTACCCTGGGTGGGTCAGATTTACATCGGCAGGTAGGCCAGTTTTACATCGGTAGCGATATCAAAGGGATAGTTCGTTCTGACATTCATGGTTGGGCGCTCTCAGAAGAGGCAATTCAATCTCCTAACCATGAACAGCAGCCGTTATGTTATTTGCGGCGGGAAAATCTTTCGTCTGCTGTTCAGGTTGTGAATTACCGTTAGACGTGAAAAACCAGAACAGATAAAAAAGGGCAATCACCGCCATAATAAGTAATCCGGCGGCTTTAAACCACAGCATTTTAGAGCTGAAAATATTTTGGCGTTTATCCGTGACAAGCTTCCTTCCCTGCCCGTTTTCATGGGATTTATATGGATT…
>NODE_295_length_2517_cov_35.4996_ID_589
GCGGGCGCTACAAAAAGGTCAGGCAGAATCATTTTATTTGGGGCATCCCCTAGGCGAGATGCGTCTGGTGAGCAGAGTCTTTGAAAGATAAGACCTCTCAATAACACGAAAGGCTAACTCATCAATATCTTTGCAACAGTGCCCTTAATCAATCCCTTTTCGTCAGGTCTAACGACGAGGTGGGGATTTTTTTATCTTTTTTGCTCAGTCAGAGAGGAACAGCTATGTATACCACCTTGGGTAATCAGTACGATAACTCGCTAGTGTCTAACGCCTTTGGTTTTATGCGTTTCCCGGTCAATTTCCAGCCCTACGACAGCGATGCTGAGTGGGTGATTACCGGCGTACCGTTTGATGCTGCAACCTCCGGCCGCCCAGGCAGCCGCCTCGGTCCCGGCG…
>NODE_296_length_2508_cov_116.063_ID_591
GACGGAGGAACAAAACGCCCATGCCACCTGGCGCGAGGTCGCGGCCCAGCTGGAAAAGAACTTCCCGGCAGTCACAGAGATGATGGACGAAGCGGAGGCGGAGGGGCTGGCGTACTTCGGGTTCCCGAGAGCGCACCGGGTGAAAATCCACTCCACGAACACGCTGGAGCGCCTGAATAAAGAGGTGAAGCGGCGTTCCCACGTGGTGGGTATCTTCCCCAACGAAGAGAGCATAATCCGGCTTCTGGGGGCGGTGCTGACGGAGCAGAACGAAGAATGGCTGTTGCAGAACCGCTACCTGCCGCAGCACAGCATGGCGGAGATAGAGCAGACTGCTGAAAACGATGTGATCGAGGCGCTGCCACTCAGCGCTTAACAGACATATTACCGGACCGGAAG…
>NODE_297_length_2498_cov_64.2729_ID_593
GGCGCTCAAGTCGCAGCTTATTCACCCAACGGGGGATAGCCGAATGGCTTACGTTAACTGCCTCTGCGGCCTTAACGTAGGTATAGCCGTGGTCGACAACTAACTTCGCCGCTTCGAGCTTAAATTCCGGCGTGAAATGTTTAGCCTTTGGGTCACCTGTGGTGTTGAGAAGGTGAGAATATCACCTTCCAATCAGGTGGCCAGTATCAGTGTGCCACTACAAATCATGTAACGCTTTTTTGCAGAAGATAAAGATATACACTAGCTATGCAGTTTTTTGCGCTATATCGTCCTGCTTTTCCGATCCCGTATTGCCTTTCTCCCCTATAAACGTTCTACTTAGCCCCGTTCTTTTCGTAATCCCCTGCATACAGAAAATAACCCGCTCAGAATCGCTGC…
>NODE_298_length_2492_cov_40.7175_ID_595
TTTATTTTATTTTTAACGGATGCTGTTCCTGTCAAATGACGTCCGATACTGGTAAGAGTGAGAGAGGCATCATTTATGACAGAACTGGTTGCATCAATCAGTGATTTCTGGCGGTAAAGATGCAGAGGCTCCAGTATACTTTTAAAGAATTTTTGGCATAATACACGGGCAGGCATAGCGGTGATTTCCTTGAAATTGTTAGCGCAATCAATTAGATCACATTACACTATGCCTGTCTTGTTTTCTGGGGATTCATCAGGGGGAAGCCCCACCAGGAAATGTTAACCAGAGGTTTTATGTTCCATATTGTTGCTTCAGACTTGGATGGCACGCTGCTGTCACCGGATCACACCCTTTCTCGCTTCGCGCGCGAAACGCTACAGCTGCTGACGCGTAAAG…
>NODE_299_length_2488_cov_83.1978_ID_597
AGGGGCTGCACCATTGACTTTTACCTGTCTTCACGTCGTCACACCAAAGCCGCCTATCGCTTTATGGGTAAACTTCTGAATAATACGAAGCGCCTGCAAATTCCACGGTTGATCAACACAGATAAAGCCCCGACGTATGGGCGGGCGCTGGCATTGCTGAAGCGGGAAGGTAAATGTCCGCAGCATGTGCATCACCGGCAGATACAGTACCGGAATAATATCATTGAGTGCGATCATGGCAAACTGAAACGGATAATCAACGCCACGCTGGGCTTCAAATCAATGAAGACGGCTTACGCCACAATCAAAGGCATTGAAGTGATGCGTGCGCTACAAAAAAGTCAGGCAGAATCATTTTATTTGGGGCATCCCCTAGGCGAGATGCGGCTGGTGAGCAGA…
>NODE_300_length_2486_cov_49.8296_ID_599
GCTCCAGTTTCTTGTTGCTCCTGACCAGCGATGCGTTTTCCAGCGGAAGTGACCATCGTGAATTCGGGATCAAAATGACCGAGCGGTTCGGGCACTTTACTGCCGTCGCCGTGAAACACTTCAGTGATCAGTTCATGCAGCACAATCACGCTGAAGCTGGCTTGTTCGGCTAATCCAGACATACAATCTCCGTCAGGTAAGATTAAGTCGCTGATAACGACATTCAGCAGACGAAAAAAGGGTGAATCATCGCCCACTTACATCGCTGATTACGGCTTATTCGCCGATTTTCGCCCAGGTATCGCGCAAGCTAACGGTGCGGTTAAACACCAGATTGCTGGCGCTGGAGTAAACGCTGTCGGCACAGAAGTAACCTTCACGTTCGAACTGGTAAGGTGC…
>NODE_301_length_2485_cov_106.706_ID_601
ACGCTTCCTGGATGACCGCGTTCAGTGCTTTCTCCGACAGCCTGCGGGCCTCAAGGAAGGACGGGAAGTACGAGCCTTCACGCAGCTTCGGTATACGCAGGTCCAGGGTACCGAGGCGGGTGTTATACTGACGGTCACGGTAGCCGTTACGGTAGGTCTCCCGTTCGTCACTGCGCTCATGAGGCTCTGCGTTGATGCGCTGAGTGACATCGGCCTCCATGATGCGGTTGAGCATAAATTCGGTGAGTTCACGCAGAAAGTCCTCGCCGCCGAGTTGCATCAGGGGGTTGCTGAATGTCATGCTGTTGTCGGCCATCGGTTGACTCCTTCTGAGATAATTGTCTAATTAACCATTACCTTACCGGATAAGCCAATGGCGCTCACCATCCTTCCAAATTT…
>NODE_302_length_2483_cov_18.4784_ID_603
ACAGTCTCTGTGACATACTTTCCTGGCTCTGCGTCCGGCGCATGTGTGGCTGTTCCTCGTTTCCCTTGGCTCCGATCCTAACGGATTGTTCGCCAGCTTCGCAGCTACTATGAGCGAGTCCGACTTCTCCTCGCCATACATCACCGGCTTCGGCTCCTCGTCTTCCCGGTGCCGGCCATCTCCGGCACTGGCAGATGGTCAGAGGGGAGACCTCCCGGTTCCCGCGTAGAGATCGTATTGACATGCTAGGGTCTCAGATCCCGCTGGGTCCATATGGCACTCGCATTAACACACCCCATGATGTTGCCTTCCGTAAACAATACAACGTCGGCACCCGGGAATTTAATATACACTTTACACTTCGTGGCTCAATGGCTAGCCTGTCAACGCTTCGCTCCA…
>NODE_303_length_2471_cov_83.6344_ID_605
CTAAAGGAGAACACCAATGGGTTGTTGAGGCAGTTTATCCCGAAAGGAACTGACCTGACGGCAGTGACGGATGACGAGCTCCGCAAGTACCAGGGAGCACTGAATAGCAGGCCACGGAAATGCCTTGGGTTCCGGCAACCTTCAGTGGTCTTTGTAGAGCTAAGACAGGCGGCTTAGCGTTGCACTTCAAACTTGAATCCGCCCTCATTATTGCCGAGGTAATCCACCAGCAGCTCAAACGGGCGTACCGCCGGGTTCACCACCACCGCTGGCAGCGCGAAGCATTGCGACAGCCAGGTGGCGTAATAGCCGCCAAGAGAAGAGCCGATAATGCCGAGCGGTTCGTCCGCCGATTTCATTACGAACTCCTCCAGCAGCGCCGCAGCCTCAGCGGGAAAC…
>NODE_304_length_2467_cov_1255.99_ID_607
TATGTAGAATTATCCATGTCATGTAGCGTTTTCCCTAACACTTTAGCCTTATTCCATAGGGTGTCTAATAACTGCCATATATTATCACTACCAGAAAAACCCTCCTTTATTCCGTTTATGGCATCAATAACGCCATCGAGGTAGCCGCCTAAATTAGCCACAAAGGACAGGATGATCGCCATCCTCATGATGTCCCACATCGTGTCTTCCATCGGCGTAGATAGCTTACCAGCCAAAGTCTGGTATCCACGCCACATGATGTAGATGGTAGCTGACGCTGCTGCCAGCCCCATCATCATAGAAGAGTACGACATCATCAATCCCTTTGTGGCGTCTGTAATTCCTCCTATCAGGTATTTCTCAACCCCAACAAAAAGACCGCCACTCATATATTACTCC…
>NODE_305_length_2464_cov_34.8935_ID_609
ATGAAGACGGCTTACGCCACAATCAAAGGCATTGAAGTGATGCGTGCGCTACGGAAAGGTCAGGCAGAATCATTTTATTTGGGGCATCCCCTAGGCGAGATGCGTCTGGTGAGCAGAGTCTTTGAAAGATAAGACCTTTCAATAACACGAAAGGCTAACTCATCAATATCTTTGCAACAGTGCCGCACTGAGTGCCTGGCTGGAGACTTCTTAATTTGCTGCGCGCCAGCAAACGCGCGCAGCGCCGGAAGATTATTCGTCTTCCAGATAAGTGTAGCCATATAACCCGGCTTCGAATTCCGCTAGGAACTGCGCACGCAGATCCTCATTCAGATCGCTCTGCTTGATCTGATTACGGAAGTGGGTCAGCAGCTCGGCCGGGTTAAGCTGCACGTATTT…
>NODE_306_length_2458_cov_37.8623_ID_611
CTACGGGCAGCGGGCTACGGATATATCTGCGAACGGTCTCACGAGAGCATGAAAGCTGGCGCGCGATGGCGCGTATCGACATGCCCTGACGGTGTAAAACACTCATCTCCACTCTGGTCTCCAATGTCATCATTGGCAGTGCCTTAAAACTGCCATTTTTACCCTGGGTGGGTCAGATTTACATCGGCAGGTGGGCCAGTTTTACATCGGTAGCGACATGCACGCGCAGGCCAGCCTGACTCTGGCCGACTGGCATCATCTCCAGCGCGTTAATATTGACGTGTTTCGGCAGGGTAGCCACCCACCAGACTGCTTCGGTCACATCTTCTGGCGTTAACGGCTCGGTACCGTCATACACGCTACCCGCTTTTGCATCATCACCCTTAAAGCGCACGTTGG…
>NODE_307_length_2458_cov_46.3213_ID_613
ATGGATATATCTTCGAGGTAACAGGAGAGAACTACAGAAAGAAAACGTCAAAAGCGGCAATACAACAGTCAGTTGAATAGTAGCATCAGAGCGGTCAGAGTAGTTGACGCGTACCGGCCAAGGTAGTTGACGTCTAATACGCGTCTGCGTGAGCTGAATATGGGCGTGCTGGAACAGCACCGGCTGAATTCACTCAGAGCTGAGGAAGAGGGCTAGCGCAAAACGCTGGTGGATGGCACCATCAACGGTCGCATCCCGCAAGGGGAGTCGATGAGCGAAATGGCAGCGCGCATGCATCAGGCGCTGAATGCCTGCCTCGAACTGCCTGAGGGTAGCCGTCCGCTGATTGTTAGCCATGGCATGGCGCTGGGCGTGTTGCTGAGTACTATTCTGGGGCTG…
>NODE_308_length_2451_cov_32.7319_ID_615
CATGCTGTTGTCGGCCATCGGTTGACTCCTTCTGAGATAATTGTCTAATTAACCATTACCTTACCGGATAAGCCAATGGCTCTCACCATCCTTCCAAATTTACACCACGTCCTAAGACTCTACCCGTTCAGCCTAATGCAGCGGGTAAAAAACGCAGTGAGATCCGTCTGCCTAGCTTGAAGAAGGATATTGAGGTGTTTAAATACACCCTGAGTCACATATTTGCAGCGCCATCAGATAATGCGGGCGTTACAGGGACAAGACCAAGCTCTGGCAGCGCTGAGCTAAAAAGAAAAAGCCACCGCGTACGGTGGCTTTTTTATGTCTGATGGTGTTAGTCAGAGGGGGAATCTTAAACCGCCAGCTCGCTCACTAGGAAATCAACAATTTCATTGGTTT…
>NODE_309_length_2436_cov_37.2663_ID_617
GGTCGACAACTAACTTCGCCGCTTCGAGCTTAAATTCTGGCGTGAAATGTTTAGCCATTGGGTCACCTGTGGTGTTGGGAAGGTGAGAATATCACCTTCCAATCAGGTGGCCAGTATCAGTGTGCCATTACAAAGCGTAGCTGCCAGTTGGCGGGCTGTTGTCATGATGGCTTCCGAGTTTCGATGTGATCCGACCAGTTAGTCATAGTTCTGCAATAATATGCGCGGATGATGATGCTGTCGCATCGAAACAACATCTTTGCAACACATCGCACAAAACCCCATTTACTGAATGGTTTACACTGCATAAGTACGTTCAGGTAACAGAGAGTTCTGTCATGATGTGTGAAAACAGGTAGAGTCTTGGGACGTGGTGTAAATTTGGCAGGATGGTGAGCG…
>NODE_310_length_2431_cov_30.4006_ID_619
AACTGATGCCATATTTGCAGTACCAGCGGACGGCCCACAGGATAATATGACGCTCAAAATGTCGACCTTTAAATGGGTTCATGTGCTGCTCCTTCAACTAAACAGTGGCATCAGTTTACCATCGCCAGATCTTTGCAACAGTGCCTCCAGCTGCGCATCGCGCGATACTTTCTCCAGCAGCTCACTCAGGCGATCGCGCCCTTCATTCTCTACAATAGTGAAATGCAGTGCCGAGATCCGGCGCGCGCATAGCGGCGCGCAGAATGTTCTCCAGCGCCTCACCTGTAAGCCTGGGTTCTGCCAAGTGTGATGCGGAACGACAGTTAACCAGTAAATCCAGAGCGTCCATGGTGTCCTCCTGTGATAGTGATTCTCATCCAGTAAAAACTAGCACAGGAT…
>NODE_311_length_2427_cov_163.557_ID_621
TTTGTGGCTTAAAATTCTTAAATTAGATGTTAAAGCTGTTCCTTATAACAAAGTACTTACTCAGTACAGGATTATGCCCGGCTCAATATCTAGAAATAAGTTCAAGAAGTCATTGAGGCAATGGGAAATATATCGGCGAGTTGAAGGTCTAGGGGTTATTTATTCCTGCTGGTGCTTTAGTTTCTATGCTTGGAGAGCTGTTTTTAGAAAATAAATGCTGATTATAAGATTTTAGACCTGATTTGTTTTAAAGTATGATAGGCTTTGTTGAATTTATTGAATAATAGGTAATCATGCTGTTTTAATATACCGGTTTTGGATGAAGAGGCTAGTCATTCCAGCATTGATTACCGAGCACTGGTTGTAACCTACTGATTTTATATTATGGATGCTTGCTGT…
>NODE_312_length_2426_cov_582.974_ID_623
AGTTACCTGTGTTGACTGGAGAGCGCGAAAAGTAACAAAAAAAGGCACTGTATCGCCTGAAGAACTTGCTGAGATCAGAGCAAAGGCTAAGGCTCTAATTGGATGAGAAAATCCCTGCCGCGCTTTGCTTGGCCAACACTGATCTGGTACATAAAAAATTTATGCACCAGATCAGTGTTCTCAAAGGGAATACATGTGTTTTTGAGTAAATGTGTGATTACGCATTTTTTATTGAAGTATCTACTGAGGTGCAATATGACAGTTAAAAAGATTAGAGACACACTGCGAAGCGGAAAGGATGCGGCACTTGATACTTAGGATCAAGTTACGTCTGACCAGACAAGCAGGACAGGTCATTCAGCGAAACGTGTAGCATCGCAGCTCGCCAATAATGTTGAT…
>NODE_313_length_2413_cov_54.238_ID_625
TCACGATTGCAGGGGCGGATGCGCAATAGTGAGTGACAGCCGCTCAATGATGCCACTACACTGCCAACTTACCTTTGTTTCTGATTTCAAGGAATTTATATGCTCAATGTTAGTGAGTATTTCGACGGTAAAATGAAGTGAATTGGCTTCGAGAGCGCCACGACTGACCGCGCCAGCGTTGGCATGATGGCGGACGGTGAATATACCTTTGGTACCGCGCAGGCGGAAGAGATGACGGTGGTCAGCGGCTCCCTGAAAGTGCTGCTTCCGGGTGAAGCCGAGTGGAAAAGATATGCGCTAGGTGAGGTATTTAACGTGCCGGGTTACAGTGAATTCCATCTGCAGGTGGCTGAGTCGTCTGCCTATCTGTGCCATTACCTGAAAGATTAATGATATTGA…
>NODE_314_length_2410_cov_30.6789_ID_627
CGGTCTTTATCGCCAGAGCGTTACCCGCAGGATCTGCACGGGCTAACCGTCATTCGCGAACGTAAAAAAGGACGACACAACTGATGAATAAAACCAAGATTGCTGTGGGCGTAGTGGTTGCCCTTGGCGTAGTCTGGACTGCTGGCGCCTGGTTTACCGGCAAGCAGCTGGAAAAAAATATGGATCAGCTGGTACAGCAGGCTAACGTTCAGATCAAGAACAGCGCACCGGAAAGCCGTCTGCAACTGAGCTATCAGAATTTCCAGCGCGGCGTATTTAGCAGCAGCGCTCGTTTCGTGCTGCAGAGCAGCTTGCAGACTGAAGATAAAGCCATGCTGAAGCCGAGCCAGAGCATCGTGTTTAAAGAGACTATCGATCATGGTCCTCTGCCGCTGGCAC…
>NODE_315_length_2402_cov_36.6549_ID_629
AAACACGACAAAAACTGCATTTTCATACTTAAACCTACGCACGAGCGCCGCATCAAAGGGATAGTTTGTTCTGACATTCATGGTTGGGCGCTCTCAGAAGAGGCGATTCAATCTCCTAACCATGAACAGCTACAGTAGCATTTCATTCGGCTGGCGTTGGAGCTAGAAAAACATTTGGGTTCACCATCAGTACAATCTGATTGTCAGCCCTGAATAATCCTTCCTTTACTGTTAAAGGTGATTATTTGCTAGGCTCCCGGCTTAATAAGCGTGCCAATAACGGACGATGTTAACGCAGCGTAAATTTAATTCTGCAAAAGAGAAAACTGCTGTTATAATCACAGGGCTATATGGAAAAAACCGCATTGAACCTCGAAAAATCACTTGGTTACTCTAAAT…
>NODE_316_length_2401_cov_40.6121_ID_631
GAAGGGAGGGCAGACGTGTACTATGCCTAGAGTACACTACATGCACAGAAGGCTTGGGTAGACTGAAAGATTAGTGTGAAGTGTAAAATTGACTTCTTTTTTTTTTTCAAGCAGAAGACGGCATACGAGATTCCCTTGTGACTGGAGTTCAGACGTGTGCGCTTCCGATCTAGCATCATGCCGCCGAGCATCGCGATACAGCCCATGCACAGCAGCAGAATGGCGTGATAGAGAGGAGATATTGACCAGCACGCCGGTTAACACGGAGCTGATGACAAACGCCAGCGATCCCCTCGGCCTGACCGAGCCATAAGGCAGCGCGATCTGCCGCTGCTAGGTGGCAGCCAGCGCATCGCTAAGCGGCACCAGCGGCGAGCAGAACAGGTTAAAACCAAGCAG…
>NODE_317_length_2400_cov_13.7158_ID_633
CTGACCACCAAAACTGACAATGCCCTCAGCAGCATGACCAGCGTCGACGAGTGCCAGCTGTGGGACGATCGCGGTAACTGTCCCCTGAGCTACTCAAGCGAGATGGAAGTTTTTCCCAGTAGAATTGGGTGCCGCAATATTACCGCTGCCTATCGATTTGAGTATTGAGAATGAAAACGGGACTGGCATGCCCGTCCCCTACGCAGATGCCAAGCTCGCGTCACTTGTCCCCTTTGCTCAGGACTTAGTGGCTACCAGTACCGCACGCAGCGGGGCCGGATAACCTTCTACCGTTTTGCCCGGATCGTTCGGGTCGAGGAACTCGGCGAGGGATTCGCTGGTCATCCAGTCGGTACGGCGCTGTTCCTGGATGCTGGTCACGGAGTAGTCCGCAATCTT…
>NODE_318_length_2394_cov_67.8064_ID_635
TGTCATGCTGTTGTCGGCCATCGGTTGACTCCTTCTGAGATAATTGTCTAATTAACCATTACCTTACCGGATAAGCCAATGGCTCTCACCATCCTTCCAAATTTACACCACGTCCTAAGACTCTACCTGAAAAAACCGACCAAGATCGCGAAGAACTGCAGCTTGACGACGCTGGCGATGGTATTCAAGCTGCTCAAACCAGCACAAAAGAACTGGAATCGACTTAAGGGTTTCGAGCTGTTGACTCTGGTGGTCAACAACCTGCCGTTCAAAAACAGCAAACAGGTGGAAGAGGAAGCATCAGACCGGAACGTAGCCTGATGGCTCCATACACCAAATTTGACCATAACTCTTATTTGAGTTATGGTAAAAGAGATATTCGCATTGAGTATTCCGATG…
>NODE_319_length_2389_cov_37.3081_ID_637
GACTGAAGGATAAGCTGAAAAGCGGTCAAATCCAGAAGAAAACAAAAGCAACAACGTTCGAGTAATTCAAAGGGGGTGGGTCAGTTTTACTTTGGCAGGGTGGGTCAGAATTCGATCGGTATTGACATCAGATACGGGTGGCGAGCGGGCAGCAGTGCTGTACTCGCTGATCGGCACCTGCCGGCTGAATGGTGTGGAGCCGGAGGCGTGGCTGCGCTATGTCTTGGGACATATCCAGGACTGGCCGGTGAACCGGCTGCGCGACCTGCTGCCGTGGAAAACCGATCTCACATCTGCATAAGCGTCAATACTATCTGGATGTGACGCTTACCGCATTACAATAAAAACCACCCGCACAGCGCGCGGGGTTATAACTCCCCGAGGAAATACCGGCGGCAG…
>NODE_320_length_2382_cov_33.0151_ID_639
CGCGACAGCGCCGGGTCAATCGTGCCGTAATTCACCTTACGGGCAGCGACGATCGGCAGGCCGTACAGCGTTACTTTCTCGCTGGCCATCACCGCGCCCTGACCTTTCTCCCAGTACGGCTCGCTGTAACTGCGCTTCAGCAGGTGCTGCGCCACCGGTTCGATCCACTCCGGCTCAATACGCGCTGCAATGCGCCCCCACAAGCGGCTAGTTTCCACCAGTTCGGCGACCATGGTCCACTTCGGCGGCTTTTTGAATAGCCCGGACCTAGGGAAGATAGCAAAACGGGCGTTGCGGGCTCCGGTAAACTCCTGTTTATCCGCATCCTTCTGACCGATATGCGACAGTAGTCCGGTGAGTAAAGCAGTGTGAATTTCACGCATTTCGGCCGGTGCGCTG…
>NODE_321_length_2375_cov_152.544_ID_641
TGTGGGGTTCGTGGAAAAAAGCAGCAGTGGAGCAGCGTTAATCTGATCCATATTACGAACCTGTTTCATTTTGTGGATCTTGGACCTGCTGTGGGGTATTCTTTCAAAAGTGATTTTCCCGGTAATATTTTGGAATCAGTGTCTCTGCAAGAGACTAATCGGGAAGGAAGTTGCCAGGAAAAGTTATTGATAGTTTCTGAAAGAAATTCTGGATGGGACGTATCCGTTAAAACGTCCAAGGGAGCGAAACTGGTATTGCCAGTTTCCAAATGCAAAAACCCCCTGAAATCTGTCTCAACTTGGCGGAAGATGCCAGATATCAGGGGGTCAAAAGCAGGCGCCGAGCCTGTAAAGGATTATAACGCATGATAGCTCTAAAACAACAATATTCTGCCCTAA…
>NODE_322_length_2342_cov_97.693_ID_643
CATTGATCTCTTCAAGTCTGGACTGAAGCAGGGTCATACGGCTGGTAATGTACTCATGATAATCAGCAGATACGGGCAGTGGTAGCGCTGGTGTGAGTTTGTCAAAGTCCTTTTCGGGAATGAGGTAATCATCAAAATTTTTGTAGCGGCGCGAGCCTTTAACCCAGATATCCCCGGAGCGCAACGCCCCCTTAAGCTCGCTGAGCGCACAAAATTCATAATACTGCCGGTCAATACCCGCAGGTGTAATCACCACCTTGCGCCAGCTTTCAGGGACAAACTCAAGCGGCGCTGTCGCAGGAACTTTACGTGACTGCTTCCGGTACATATCCTTGATCACAACCAGTGCATCAGCCAGAGATTGCGCAGCCGGAGTTGCGACTAACTGTAAAGTTGACA…
>NODE_323_length_2335_cov_34.885_ID_645
TAACTGATGCCATATTTGCAGTACCAGTGGACGGCCCACAGGTTAATATGACGCTCAACATGTCGACCTTTAAATGGGTTCATGTGCTGCTCCTTCAACTAAACAGTGGCATCTTACCATCGCCAGATCTTTGCAACAGTGCCGCCAGTATCAGTGTGCCACTACAGAACTCGAACGCCAATCTTGACGATCTCATTGGCTTCTTTTTCTGCCACGGTCCAGATCATATTCTTCCATTCAACTTGGTCTCCGACCACCGGCGCGCCGCCGATAATGCCGGACACCAGCTGGCCCAGCGTCTGCTGGCTGCTGTCCTCTTCATCTAGGTCGATGCCATAGATCTCAGACACGTCGTGCAAACGCGCATCAGCCTGCAGAATAAAGTCACCAAAGAAGCGC…
>NODE_324_length_2330_cov_41.5892_ID_647
AGAAATATCGGGTTATGCCTCCCCTTTCAACGCTCGTCGGCTGGGGATTATTCATTATTTGTTATGACTACGGTGGTATTACTCGTGCTTATCACTTTTATCAGCAAAATCATCGTTTAGACCATAAGCGTCAATACTTATTAAGCACTACCTAGTGCTATATTTTTTCCTTAATGGGGTATGAATAGTCATACTGAAACCCTTGGTGGGCACGATCCTGACCCACCGAGTGCAAAATCGCGATGGGATGATTGCTGATACCTGTTGCAGGAAAAGGAAAGAGCCTGCTTCTTAACGGGTAACATGTCGTCCAATCTGAATGACGGTTCTTAAATAAAAAGAGTGTGTTGCCATGAAAGATATCAATCCGACACAAACCGCTGCCTGGCAGGCATTGCA…
>NODE_325_length_2328_cov_643.464_ID_649
CACCAGCGCGTCAACCTTACGGGTGGAGACGCCGTTTATCCACGCTTCCTGGATGACCGCGTTCAGTGCTTTCTCCGACAGCCTGCGGGCCTCAAGGAAGGACGGGAAGTACGAGCCTTCACGCAGCATCGGTATACGCAGGTCCAGGGTACCGAGGCGGGTGTGGTACTGACGGTCACGGTAGCCGTTACGGTAGGTCTCCCGCTCGTCACTGCGCTCATGAGGCTCTGCGTTGATGCGCTGAGTGACATCGGCCTCCATGATGCGGTTGAGCATAAATTCGGTGAGTTCACGCAGAAAGTCCTCGCCGCCGAGTTGCATCAGGGTGTTGCTGAATGTCATGCTGTTGTCGGCCATCGGTTGACTCCTTCTGAGATAATTGTCTAATTAACCATTACC…
>NODE_326_length_2324_cov_23.8348_ID_651
CTACACGACGCTGTGCCGACATGGAGAGGGGTAGCCCAGGGAGTTTTGCCCTCTCGTGTTGAGCGTGTGTTGGGGTTCGGCAATCTTACGATGACTGACCTGACTGAAGTCCGTTGCCTTGGGGTGAAAAGGCCTAATTAGCCCGTTGGTATGCTCATTCAGGCGGCTCTCCCAGGAATGGTAAGGCCGCACAATAAACTCGCAGAAAGTATTGGCTTCAATGTCTCTGAAAGCGACAACTACGGTTTCTGCACGTTTATTAGGCAGCTTCCGAATGGTGACGATTTTTAGGGCCTTATCTACGAGAGTAAGCAGGAGTGACTTCTGGTCTTTGCCAAAAATGGTGTCAATCTCGAAATGGCTAGGTTTCTGTTTGAGTTCGGCTTCAGCTGGGCTGAT…
>NODE_327_length_2300_cov_40.9277_ID_653
AGGGTGGAGTGTGCCTCACGCACGTTAACGTTTAGACGCACACTTTTCACCTGGCCAAAGCTGACGGCCTGCAAGCCCTGGTTCAGCTGGCGGATACGGTTCTGCTCGCGCTGAATGGTTTTACGAAGTTAAGACTGAATGAGGCAACGGTCGCCTGCTTCTCATCTTCCCCTACCGCCAGCTTAGGCCACAGCAGCGGCTGCGGTAGATCTTGTGCGTGCTGGATACGCGCCTTATCACAGCCAGGCGCTACATAGCGCTGCACCATCAGCGGGAAAGCAGCTTTATCCAGCACGCGGACATCATTCAGCAGCCCGTAACGCATCTCACCGCGCCAGCCGGTACGGCGGGGAATGGCGGCGAAGAAGGGCAACAGCGCGGATTTAAATGAGTTTGGCA…
>NODE_328_length_2297_cov_33.9249_ID_655
AGCAGCAATGAGATTATTGACCTAGATGAGCTGGTTGCCGGGCTGAAACTGGGGTAACGGAAATTTTGGCGGTTCCGGCGTAGAACCCCTAATAATCGCCTGCGCGGTCAACTCGGACAGACGCTGGGAAATCATTTGGATGGGTATCAGCGAGTCAGAAGCGAAAGCGTTCTGACTGGCCTTCCTGCTCAGCCTGAAGGAGCGCGGCCTAGAGGGCGTAAAGCTGGTCATCTCCGACGAGCACAGCAGCCTAAAAGCGGCGATACAGCAGGTGTTCGTGCAGACCGATGAGAAAAGTGCCCATGCTACCTTGACGGACTCAACCTTATCTGCTATGACCTTTGGGTCAATACTTCTGTCCAAACTCTCCCTAAGATCTGCCACTTTGTTCCTAGTATC…
>NODE_329_length_2297_cov_55.765_ID_657
GAGCGCACCGGGTGAAAATCCACTCCACGAACACGCTGGAGCGCCTGAATAAAGAGGTGAAGCGGCGTTCCGACGTGGTGGGTATTTTTCCCAACGAAGAGAGCATAACCCGGCTTCTGGGGGCGGTGCTGACGGAGCAGAACGAAGAATGGCTGTTGCAGAACCGCTACCTGCCGCAGCACAGCATGGCGGAGATAGAGCAGACCGCTGAAAACGATGTGATCGAGGCGCTGCCACTCAGCGCGTAACAGACATATTACCGGACCGGAAGGCTGGATCTGAATTTACACCACCTTGACGGACTCGACCGGTGTCCGGTGTCATTCTCTGATATCGCTTTCTAGAATCATGCTATTGTGCTATCGACGGGTGCCAGATAACGTGACGGAGAAATCTTTA…
>NODE_330_length_2280_cov_30.2843_ID_659
CCCCTGACGGCAGCTGGCAGGGATAAACCACTTACTCTTCTTCGTCTTCTTCGTCGTGGTTGTTGTCGCCCATGTAGTCTTCTTCACCTTCGTCAAACATCACCGGAACATGTCCGCCCGTGCAATTCTCACGAATTTCAGCCGCCACCATTCCAATGGCCTCGCCACTGCTCATGCCATTTGCCATCAGTTCCTGAATGCGCTCTACGGCCTGTTGCTGCTTTTCGTACGACAGCGCGGGTAATCCTGTAAACATAGTGACTCCTAGGTGGATTTGCTGCGGGATTATTCCACGGGCGACAAAGAGATGCCAGCGGCTTGAAAATATGCCAAACTTGCCTACCTGTATACATTTGTCTGCTGAAGAACCATGTCGCCTGTCTATCATCCTCTGAAGTA…
>NODE_331_length_2278_cov_44.7522_ID_661
CAAGCCGAAGACGGCATACGAGATTCCCTTGTGACTGGAGTTCAGACGTGTGCCCTTCCGATCTGCCAGAGCTGCAAGTCAAAGACCTGCAGCGCCTGCGGCATGAAGGATGGTATTCAAGCTGCTCCAGTCAGCACAAAAGAACTGGAATCGACTTAAGGGTTTCGAGCTGTTGACTCTCGTGGTCAACAACCTGCCGTTCAAAGACGGCGAATAGGTGGAAGAGGAAGCATCAGACCGGAACGTTGCCTGATGACTCCATACACCAGATTTGACAATAACTCGGGCATTTTTCTCATACCCGAGATGGTCAGTCAGCCCAGCATTTAACGCTGTTTAGACGGTCGACTTTATCAGCACGCGAGAAAACTGGCCAAGATCAGCTTCGGTTTTAAAGCC…
>NODE_332_length_2267_cov_57.614_ID_663
CAATACGGACAAACAGGTTGTCACCACGGGCACCAGCGTCACGACCTGACGCTGGTGCCGTCCCTGAAATGGAGATGCCAACGAAGAGTGGGGCACCAACAACCGTGCCTTCGACTTCACCTACTCTGGTTACGCCATCGGGTACCATTCCTGCACCAACCTTAATCTCTTCCGCCTGCAGTGCTTTACGCTGCCTGCTGAGATCGTCACCCGTCAGCGAAATTTTACCTTTGCGATTAATCACCCGGTACCACGGCAGTTTGCTGCCTTTGGGCAGGCGCTTCAGCACGCCGCCAACCTGACGCGCCGCGCGCGATGAACCGACCAGCCGGGCCACTTCGCCATAGGTTGTGACGTTGCCATAAGGGATCGCGGCAACGATCTGATAAATGCGCTATT…
>NODE_333_length_2262_cov_36.5293_ID_665
GCGGGACGCGGGATATACATGGAGCTGAGTATAAAGCGGAGCTCCAGTCATGCAAAGCACCGGAACGGCGAAGCCGTGACGCTCGCCCTGTAAGGGCGCTACGTTCAAAAGTAAATCTCACCCTATCCGCACCAACTAGTGGTATTATTTGTAGTTAGAATGTTGATTCTATGGCAAAAGGCCATTCCATGAACAGAGAAGAAACGCACTGTGATGTTGTCTAAATTCAACCGAAACAAACACCAACAGCACCTTGCGCAACTGCCAAAAATTTCTCAGTCAGTTGCTGATTTCACCACGCTGTACTCCCCGGCAGATTTTCGCAAGACGCTGTTGGAAAAAATCGCGTCTGCCACCCAGCGCATCTGCATCGTGGCTCTCTATCTGGAAAATGATGAA…
>NODE_334_length_2257_cov_34.7174_ID_667
GCTCCGCAAGTACCAGGGAGCACTGAATAGCAGGCCACGGAAATGCCTTGGGTTCCGGCAACCTTCAGTGGTCTTTGTAGAGCTAAAACAGGCGGCTTAGCGTTGCACTTCGAACTTGAATCCGCCCAGCGCTATCAGGCCCCACTGGTATAACGGCGGTCTGACGCCCAACGAATCTGAGCGGCTGTACTACTTACAGTCTAATGCTGTGGCCAGTATTAGTTGACCACTACAGTTAAGCATAAACTCGGTGAGCTCACGTAAAAAAATCCTCACCGCCAAGTTGCGCCAGAGTGTTGCTGAATGTCATGCTGTGGTCAGCCATCAGTTTATTCTTTTTAAGATAATTGTCTGATTAACCATTACCTTACCGGATAAGCCGATGGTGCTCACCATTCT…
>NODE_335_length_2252_cov_122.378_ID_669
TTGGTTGAGTCTGCTCCGACCACCCTGAAAGAAGGCATCAGCAAAGACGACGCTGATGCTCTGAAGAAAGCACTGGAAGAAGCTGGCGCAGAAGTTGAAGTTAAGTAAGCCAACCTTTCAGGTTGCAACGACCACTGTCGTGTTATCTTCCTTTGTCAACATAAAACCTACAGTCTGCCCAACATCGCTGAGAAATACATTGTTTTCTGCTCCAACCACTCCGGTTACCTGCAATGCCCCCTTTGCTTCAGCGCTACAATTAGTCAAAGTCACAGACAGAGGCTCGTTACCCACCTTTTTTTTCGCGGCAGTAAACTGAGTTTTATCGTAAGACCCTACATTCAAAGTAGCGGCCCCATGGTTAGCTGTCACTTCACAGGTGGTATCAACGATGGTACC…
>NODE_336_length_2232_cov_59.1121_ID_671
TCAAAGGGGGTGGGTCAGTTTTACTTTGGCAGGGTGGGTCAGAATTCGATCGGTATTGACACATGGCGGCTCACCTTCGATCCTCAGCATCAGCAGGTCGGCTTTCAGAGCAAAAATCTGACGCTCGCAGCACAGCTGAGCGGACAGCAGATGGCGAGTGATACACTGACGGTTCAAGCGCCCGGCATGGCACAGCCCGCCACGGTCAGCAGTACGCTGACGCTGTCACGCATACCCGATGTCCTGCCGGAAGATGGCGCGCTGCAGGGGCAGCTAGCGCTGGTGGGGATCCCTGACCCTCTGCAGATCAAGCTCGACTGGCAGCAGCAGAGCGGCACCCTGACAGCCATCGCTGAACACCAGAGTACGCCGCTGCTGATGCTGCCATGGCACATTAAC…
>NODE_337_length_2226_cov_6.28156_ID_673
TGAAACGCTTGATAAGCGAGCTATTGAAGAACAGTGGTTACTTGATGCAGCTGAATTATATGACCCCAATGTATATACCGCGCTGTTATGGCCGGAACATACCCGAAACTTCGGGAATATGGGGGAAGTGCTGGAAGTAAAAACCGAGCGGGATGATGAAGGTATTCTTCGTTTATATGCCCGTCTCTGTCCGGCAATTGCATTGCTTCAGGCAAATGCGAAAGGTCAGCTTTTATTTTTATCACCGGAGTTTACACCGGACGGCAATTTCAGAAGTACAGGGAAAACCTATCTGGAAGGGCTGGCTGTTACTGACAGTCCGGCCGGGGTAAATACTACACGGCTACGTTTCAGCCGCACAAAAGGAAAACGCGTGGGGCCATATAAGCCGCTGGCGTT…
>NODE_338_length_2225_cov_65.3217_ID_675
TGGAAATGCCTTGCGTTCCGGCAACCTTCAGTGGTCTTTGTAGAGCTAAGACAGGCGGCTTAGCGTTGCACTTCGAACTTGTATCCGCCCAACAGCATACTCTCCAAGAACGCCTAGATTTTTATAGCGTAGTTGTTTTCTTAACCGAATACCACCGCCCGGCGGTTACGTCCTTCAAACAGGGTGATCTTCAGCCAGCAGGTCGGGATGGCTTTGCGCTCACGAATTGGTGGTTGAAGATCTCACATCCAGTCCGGAGCAGCGACTTTTTCTACCTGCGCGGGTAGAGTAGGGCCATCTTTCAGGTTTACGCCAGTACGCAGTGGCTGAATGTTACTTTCCTGCGAGTCGCCTTCCACTTGAACAAAATAAATTTTCCCTGTGCGTTTACCCGGCTGC…
>NODE_339_length_2218_cov_20.2171_ID_677
GACTGAAGGATAAGCTGAAAAGCGGTCAAATCCAGAAGAAAACGAAAGCAACAACGTTCGAGTAATTCAAAGGGGGTGGGTCAGTTTTACTTTGGCAGGGTGGGTCAGAATTCGATCGGTATTGACACATTATAATGATAAGCATCCCCACAGTGCACTGGGATACCGCTCACCACGTGAGTATCGTCGCCGGCGCGCGTCGTTAACTTAAGAGTGATCTGGTGTCTGGATTTATAGGGTCAAATCCAGAAAACAGGGACCAACAGCCAGAGTAATAACGCGCATAACTTCTCCTTATAACCCAAACTTATTGATTAACCAAATTTAAGAACCGATAGGCTCATCCTGACAGAACGCGCTATGTGGCTTAAATAATTTATCCGGCAAATTTATGCTGTT…
>NODE_340_length_2212_cov_13.3084_ID_679
TGTGTGTTGAACTGTCATCCATAAAAATTTTCATCTGGCATAGCTTACCCCTACAGGGAATTATTAATAACTAAAAGACACATTTCAGAGATAAATGTGAGAACAATTCAAATGCTAGCGACAAAAGAGAAAATCATCAACCTTTTTGAGATAAATTTGAGAACAATATGAGATGTAAAAGGCTCGGTTTCTGCGGTTTTAAGAACGATTTGTAAGTATTGGCCTGCCCGGTTGTAGAGCGCGTAAGTCGCGATTATATTAATACTGTACATAAATACAGTATTCACAAAGGTGCTCTTATGAATCGATCCGGGCTATGTGCAGTCTCTGCAGCGTTAACCCACATACCCCTTCCTCTCTTTACGGAACGAGTGCCCGCCGGTTTTCCTTCTCCGGCCC…
>NODE_341_length_2210_cov_36.2357_ID_681
ATGTTCTCCACCAAGCTGGCCGATGCGGGCGTGCGCTGGCTGGAGCCGGGCTGGAAGAGCATTATTTCTAATAAAGCACTGCTGCCGCTGCTGTGGAAGATGTTCCCGGACTATCCGAACCTGTTACCGGCATACTTTGCCGAAGACAACGTGCCGCACATGTATAAATACGTGGTGAAGCCGCTGTTTTCCCGTGAAGGCGCGAATATTCGCATCGTGGAAAACGGTCAGGATATTGCCCGCGTTGATGGACCGTACGGTGAAGAAGGGATGATTATGCAGCAGTTCCATCCGCTGCCTAAGTTTGGCGATAGCTATACGCTGATTGGTTCGTGGCTGATTAATGATCGACCTGCGGGAATTGGTCTGCGCGAGGATCGCGACTTGATCACTCAGGAT…
>NODE_342_length_2205_cov_16.0881_ID_683
TGCCGACGAAGGGCTATAACAGCTTCAGCGAAGCCCAGGGCGCGATAATCCGCTATATAACGGGATATTACAGCGCTATCAGGCCCCACTGGTATAACGGCGGTCTGACGCCCAACGAATCTGAGCGACTGTACTACTTACAGTCTAATGCTGTGGCCAGTATTAGTTGACCACTACACAGGGCGCAGAAGATGCCGACCTCGATGCCCAGTTTGCGCGCGTGCCTGAGCAGGGCGCGGGTGGCACAGCGGAACAGGTTGTTGAGCAGCGGCCAGTTGTTGCTGAAGAACGGCCAGAGCAGGTGTGGCATGGTAAAGGTGATGTGCTGCCCTTCGCAGTCGGGCAGGACGTGTTGTTGCTCAGCAATCCACTGCTCGGTAGACTTCATGCCGCCGGCGC…
>NODE_343_length_2197_cov_101.185_ID_685
CGCTTATGCAGATGTGAGATCGGTTTTCCACGGCAGCAGATCGGCGCAAAGATCACGCAGCCGGTTTACCGGCCAGTCTTGGATATGGCCCAGAACATAACGTAGCCACGCCTCCGGTTCCACATCATTCAGCCGACAGGTGCCGATCAGCGAGTACAGCACGGCTGCCCGCTCTCCACCCGTATCTGAACCGGCGAATAGGCAGTTTTTCCTGCCTAGAGCCACGCCCCTCAGTGCGTTCTCCGCGATATTGTTGTCGATCTCCGTCCACCCGTTGCTGCAGTACAGGTTCAGCGCGTCCCACTGCTTCAGCAGGTACGCGAACGCCTTTGCCGTATCCGAGTGACGCGACAGCACCTTCATCTGAACCTGTATCCAGTCGTACAGTGACTGCATTAA…
>NODE_344_length_2194_cov_14.6004_ID_687
CTCAAAATGTCGACCTTTAAATGAGTTCATGCGCTGCTCCTTCAACTAAACAGTGGCATCAGTTTACCATCGCCAGATCTTTGCAACAGTGCCGTATTTACAGCTGTGGATACATCTCCAGCAGGCGGCGCGTCACGCCATTGGTCCAGCCGAAGCCATCCTGCAGCGGATACTCACCGCCGCCGCCCAGCAGCACGGCATCACCGCTAATGTTATACTTCTCCACCATCTTATGGTGCTGGTCATAGGTCGCGCCGACGGTTTTCAGCCAGCGGCTGGCAATCTCCTGCGCCAGCAGCTCTTCGCCGTAGCTATTAAAGCCTTTCACCGCCAGCCACTGCAGCGGCGCCCAGCCGTTCGGGCTGTCCCACTGCTCGCCGGTCACTTCCATGCTGCACA…
>NODE_345_length_2194_cov_132.769_ID_689
TAACTTCGCCGCTTCGAGCTTAAATTCCGGCGTGAAATGTTTAGCCATTGGGTCACCTGTGGTGTTGGGAAGGTGAGAATATCACCTTCCGATCAGGTGGCCAGTATCAGTGTGCCACTACAGTTTCATTGTTTTTCTTCCACCAAAGTTGCGGAAGACCAACTTTTGCACCGTTGGTAACAAGACTCTACCCCGATTCCAGATTAGGTCTATGAATTCCATTCATAGCGCCTATTTAAGCAGCGTAATTATCTTTAACCGCAACTTAGTTAATCTAGGTCTATTGCATGAATACGCAAGTGGAAAATAGCTACAGCTGATGGACATACCCCAGCCCGCACGGCTGGGGCGTGCGTCGGAGGCTAATTAAATCTTCTTATTGAAGAAGACGTCTAACTT…
>NODE_346_length_2186_cov_59.4405_ID_691
GGATAATATGACGCTCAAAATGTCGACCTTTAAATGGGTTCATGTGCTGCTCCTTCAACTAAACAGTGGCATCAGTTTAACATCGCCAGATCTTTGCAACAGTGCCCAGCTTACGGTTAAGAAACCCCAAAATGGTTGATTCAGTTTCCTAATCATCAAGATCAGGCACGCCTGATAGTTACTCTTCTTCATCTTTCTGACGCTCTTTGGTGACACGCACCAGATCAATACGGTAGTCGGTGGCTTCGATAATCTGGAAGCACAGCGGCAGCATCTCTATCACCTCACCGGCTTTTGGCAGCTGACCTTTCTGGTCAATCAGCAGCCCCGCTAGCGAAGCATGATCATCTTCCGGCTTAACCAGCTCTTGAGTATCCAGCAGCTGCTGTAGCGAGTGCA…
>NODE_347_length_2169_cov_115.394_ID_693
ATGTTCATCTCTGCGCCCCGGTCTTTATCGAGGTAAACGGTTGTCAGCCGTTTGGTTTTGGCATCCGGGGAGAAGCTATCCTCGCGCCCGTATTTCTGCTGCATGATCTCAAAGAACGTCATCAACATGGTTTTACCCGAACCGTTCGTGCCGAGGATGCAGGTACTGGCCGGGTTCTTCTCGTTGAATTCGTCCTTATCTGCCAGTGTGTTATGCAGGTTGATATAGTAGCCATCGCCTGACGGGGTGCGCAGTAAAGCCATCGCATCCCCCCAGTCCTCATCTACTGAAAATGGCAGTTTCCCCAGCAGAGTCAGGGGCAGAATGATGCCAATACGTACACCTTTAGCCTTTTCGCTACCCGCCTCAATATCAGGAATCCCTTTACCTAAAGATATA…
>NODE_348_length_2166_cov_94.9588_ID_695
GCTCCAGCGTGTTCGTGGAGTGGATTTTCACCCGGTGCGCTCCCGGGAACCCGAAGTACGCCAGCCCCTCCGCCTCCGCTTCGTCCATCATCTCTGTGACTGCCGGGAAGTTCTTTTCCAGCTGGGCCGCGACCTCGCGCCAGGTAGCATGGGCGTTTTGTTCCTCCGTCTGCACGAACACCTGTTGCAACGCGGCAGAGACAACCGACTGGCTGGCTCTGCTGACTCGCCCCAGCACGTTACGCATGAAGTGTGTCGCTACCGATGTAAAACTGGCCCACCTGCCGATGTAAATCTGACCCACCCAGGGTAAAAATGGCAGTTTTAAGGCACTGCCAATGATGACATTGGAGACCAGAATGGAGATGAGTGTTTTACACCGTCAGGGCATGTCGATAC…
>NODE_349_length_2161_cov_95.9848_ID_697
CCTTACGGGTGGAGACGCCGTTTATCCACGCTTCCTGGATGACCGCGTTCAGTGCTTTCTCCGACAGCCTGCGGGCCTCAAGGAAGGACGGGAAGTACGAGCCTTCACGCAGCTTCGGTATACGCAGGTCCAGGGTACCGGCGGGTGTGGTACTGACGGTCACGGTAGCCGTTACGGTAGGTATCCCGCTCGTCACTGCGCTCATGAGGCTCTGCGTTGATGCGCTGAGTGACATCGGCCTCCATGATGCGGTTGAGCATAAATTCGGTGAGTTCACGCAGAAAGTCCTCGCCACCGAGTTGCATCAGGGTGTTGCTGAATGTCATGCTGTTGTCGGCCATCGGTTGACTCCTTCTGAGATAATTGTCTGATTAACCATTACCTTACCGGATAAGCCGA…
>NODE_350_length_2147_cov_7.40644_ID_699
AAAATCCCTTTCAATCAGCTATTTAAACACTTGACCTTCCCATTGATGGAAGGCTTGACCTCCATAACTAATGCAAAAGCAGTTCCGGGTCAAACCGGATTAACAGGAGTGATGGTATGTCGCGAGTAACCTTATTGGCTCTCGACGCTCTGACCTGCGGGCACTGCGTGATGCGGGTGAAAGAGACGCTGGAAAAACGCCCAGATGTTGAACTGGCGGAAGTCAGCATTGATTCCGCACGAATTTCCGGCGAGACCAGTGCTAGCCAGCTGATCGCCACGATTGAGTATGCGGGCTATCATGCCTGCGTAGCGCTGGACAATTCACACCCAAAGGCTGATCCGCTGACAGACTCAGAAACTCAGCCGGAAGCGCTGACAGCGGATGATGCCACGTTTC…
>NODE_351_length_2145_cov_52.5208_ID_701
ATCGTGAGCTGCAGGAGATGCTGGCTGAGCGAGGGGTAAATGTTGATCACACCACGATTTATCGATGGGTTCAGCGTTCTGCACTTGAGATGGAAAAGCGGCGGCGCTGGTACTGGCGTCAACCTTCCGGTTTTGGCTCATGGCATCTCGATGAAACCTACGTGAAGGTCAACGGACGCTGGGCTTATCTGTACCGCACCGTTGACAGCAGGGGCTGCATCAGCTGGCGCCGCGGTGGAGCAGCAGGGTCTGCCACGTTCGCGCCTTCGGCGGTGACGGGCGTCATTGGCTGTTCCATCGGCTGTGCGCTTTTCTGCTCTGGCACGACCGCAGGATCAGTCACGGTTGCTTCGCCGTTCACTTTTACCGGCATGCCGGAGCGCGCTTTCACCGCATCTT…
>NODE_352_length_2144_cov_66.4085_ID_703
CTCCTCGCCCGGTAACTTCAGTTTCTGAAGATCAGGCGGACAAGCTTGCAAGTATGCTGGCCGATAAGCCTTATGGTGACGACATAAGACCCATTGAGTCCCCTGAAAAACTGGCCAGAACAACCATTTCTCTTCCGGAGTCTTTACTCAGGCAATGCGAAGATCTTGCTCTGAATAACAAGCGTAACGGCATTGAGCCTAAGAATGTCAGTGCGCTGGTTCGGGCTGCACTTGAAGGATACTTAAATAAGTAATACCTCATAAATATGAAATATTACTTAGTTTCACGGTTAGGATTTGGCAAATCACTTGGTTGCGCTTACGTTTGAGTTGGGGTTCCAAGCCCAAACCGCCGAAAATTCCGTTTGTCCTCTGAATTATAGTGGCACACTGATACTG…
>NODE_353_length_2139_cov_22.2475_ID_705
GCGCTCCCTGATCTTCGGTACTTTGATGCTGACATCACCGATGCCGGTCTGAATACGTCGCTCAGGCAGAAAACCGTTACGCACCACCGCTTAGCGACCATCATCGAGACGGAGGTCAGCAAACCGGGCAAACATCACAGCCAGTTCAGCCTCAACCGCACTGGCGATCAACCGCTGTGCACCAGTACGGAGTAAATCGTGGAGTGGAACAGTGGGCTCAACTGGCTCCGGCAACATCTGTAGGGTAAGGTTGGACATGGCGTATCATCTCTCTGTTGTTAAAATCCCGGAAGAAATCAATCAGCAGGATGCGCCACCTTCCTCGAATCCCCATACACCACAAATGACCATAACTCGTTCACTAAATGAGTATTCGGGTTATACTCCAGCGACTTTTCT…
>NODE_354_length_2137_cov_69.805_ID_707
GAGTGACATCGGCCTCCATGATGCGGTTGAGCATAAATTCGGTGAGTTCACGCAGAAAGTCCTCGCCGCCGAGTTGTATCAGGGTGTTGCTGAATGTCATGCTGTTGTCGGCCATCGGTTGACTCCTTCTGAGATAATTGTCTGATTAACCATTACCTTACCGGATAAGCCAATGGCTCTCACCATCCTTCCAAATTTACACCACGTCCTAAGACTCTACCGAGGCGACGCGTATAAAGGCTTTTTCTCCCAGATTCGGCGCGCTGTACAGCGACACCGAAAAACAGTTACGGTCAACGATAACGGCGCTAGGCGGAGCACTAAAACACTGGATCATATCGTTCCACGGCAAGCCGAGGCCTTGTCGTGGCTGGTGAACACCGAGGTGTCAATCACCAA…
>NODE_355_length_2135_cov_12.4278_ID_709
TGCGCCAGCCACCTTTTTTTGCGCCGGCGAAAGGGCCGCCGCCATGGCCTCAGCCAGCTGTGTCACCGCCTGTTGCACCGCAGCAGGGTAGGCGACACTGATTTGCCTGCAGCGATGTGGGTAATGGTCAATAGCCTGTTTCAGTCGATCAATCCCGCGCCCGCGTGTGGAAACCAGCGGCACTACCGGGCATCCCAGCGCCTGCTCCCGCGCTGCAATGTCTATTTTGAGTTGCTGGCTTTCGGCAATGTCCAGCATGTTGAGCGCGATGATACAAGGCAGTCCCATCTCCAGCAACTGTAGCGTAAGGTAGAGATTGCGCTCCAGATTGCTGGCATCCACCACGTTGATCACCAGCGAAGCTTCCATGTTCAGCAGGTACTGACAGGCGATCTGCTC…
>NODE_356_length_2106_cov_46.3092_ID_711
CCCCTAGGCGAGATGCGTCTGGTGAGCAGAGTCTTTGAAAAATAAGACCTTTCAATAACACGAAAGGCTAACTCATCAATATCTTTGCAACAGTGCCCGCCAGAGTGTTGCTGAATGTCATGCTGTGGTCAGCCATCAGTTTGTTCCTTTTAAGATAATTGTCTGATTAACCATTATATTACCGGATAAGCCGATGGCGCTCACCATCCTGCCAAATTTACACCACGTCCCAAGACTCTACCTGTTGTTCTAAAAATATCGGTTACTATTTTAACAAATACTTAACAAGATTAGGTTAATTTTTTACGTCCGGGGGCTGAGCGAATTCTGTCATATCTCAAACTGTGATGCATATCACCCTTTAGATCTACCGTCCCTTTATATTCGAGCACTCTACCC…
>NODE_357_length_2097_cov_50.8772_ID_713
TGCTCCTTCAACTAAACAGTGGCATCAGTTTACCATCGCCAGATCTTTGCAACAGTGCCGTCAGCACAAGAGAACTGGAATCGACTTAAGGGGTTCGAGCTGTTGACTCTGGTGGTCGAGCAAGTGGAAGAGGAAGCATCAGACCGGAACGTTGCCTGATGGATCCATACACCAGATTTAACAATAACTTGCCATCAAGCTGGATACACAAACTGCTGCCCTAGAACCTCTCGACCATAAAATAATCATTACGCTACGTCCTACATGGAGCGCTTACGGTCGGATGGCAGTTTCAGCACCGATATCATCTTTATTGAAGCCCAGCGGTCAGACTAACTTTCAGGTGTTGCAGTATTTTTGATAAACAGCGTCAGCTTATCGCCGGGCTGGATGTTCTTG…
>NODE_358_length_2097_cov_21.0914_ID_715
TGTCATGCTGTTGTCGGCCATCGGTTGACTCCTTCTGAGATAATTGTCTGATTAACCATTACCTTACCGGATAAGCCAATGGCGCTCACCATCCTTCCAAATTTACACCACGTCCTAAGACTCTACCTCCTCATGCATCCTGCGTTTGCCGGCAGCCTTGCGGCGGCTGGTGCTGAGCTTCTGCGCTACCGCAGGCTGGTAGCCATCTACAGAGCGATTACGGCGCAGTTCCCGCGAGACTGTTGACTTACAGACGCCTAACCGGCGACCAATCTCGGCCTGACTAACTTTGTCTTCACACAACAGAGCTATCTGGTATCGTAATCCTTCGGTTCACTGCTGATATTTCATAGTTACTCGCTCATCTTTAGTCGGAAGAGCAAGATAGCTTATCGGTAG…
>NODE_359_length_2094_cov_30.6512_ID_717
TCCGATACTGGTAAGAGTGAGAGAGGCACCATTTATGACAGCACTGGTTGCATCAATCAGTGATTTCTGGCGGTAAAGATGCAGAGGCTCCAGTACACTTTTAAAGAATTTTTGGCATAAATACACGGGCAGGCATAGCGGTGATTTCCTTGAAATTGTTAGCGCAATCAATTAGATCACATTACACTATGCCTGTCTTGTTTTCTGGGGATTCATCAGAAGTATGCCCCGCCCGGATATTACAGCATGAATCCAAGGGGGCAATCGTCTTTGCTGATCGACCCTTTGCATTGCGGTTTACAGCTTCGCGAAGCTATGGCGTGCCGCATCGATGGTGCGCTGAATATCTTCCAGGCTGTGCGCCAGCGACATAAAGCCGGCCTCAAACGCGGACGGGGC…
>NODE_360_length_2081_cov_751.228_ID_719
AAGGCGGCGATACAGCAGGTGTTCTGTGCCAGCTGGCAGCGCTGCCGGGTTCACTTCATGCGTAACGTGCTGGGGCGAGTCAGCAGAGCCAGCCAGTCGGTTGTCCGTGCCGCGTTGCAACAGGTGTTCGTGCAGACGGAGGAACAAAATGCCCATGCCACCTGGCGCGAGGTCGCGGCCCAGCTAGAAAGGAACTTCCCGGCAGTCACAGAGATGATGGACGAAGCGGAGGCGGAGGTGCTGGCGTACTTCGGGTTCCCGGGAGCGCACCGGGTGAAAATCCACTCCTCGAACACGCTGGAGCGCCTGAATAAAGAGGTGAAGCGGCGTTCCCACGTGGTGGGTATCTTCCCCAACGAAGAGAGCATAACCCGGCTTCTGGGTGCGGTGCTGACGGAG…
>NODE_361_length_2079_cov_36.9513_ID_721
ACCGTTTAGCGGACGTTTCGCAATGGAAGTCATTTCTGGAGATACATCAGGGGGCGACTTTTTTTCCGGTCAACCCGCAAATGCTTATTCGAATGCATGTCCTTCAACAGGCAGTTGCTGCCCGTCCAGCCATGCAGCACCTTGGCGCATCGTCAGGCGGTCATCAACAAACCAGCTCACTACCAACGGGTAGATCGCGTGTTCCTGATGCTGTACGCGCGCCGTGACATCCTCTTCGCTGTCGTCGCTGAATACCGGCACTTTCGCCTGCAAAATCACCGGACCGCCGTCCAGCTCTTCGGTGACAAAATGCACCGAGGTGCCGTGCTCTTCATCGCCGTTTTCAATCGCCTGGCGATGGGTGTGCAGACCGGGATATTTTGGTAGCAAGGAAGGGTG…
>NODE_362_length_2076_cov_33.3289_ID_723
CGCAGCATGTGCATCACCGGCAGATACAATACCGGAATAATATAATTGAGTGCGATCATGGCAAACTGAAACGGATAATCAACGCCACGCTGGGGTTCAAATCAATGAAGACGGCTTACGCCACAATCAAAGGCATTGAAGTGATGCGGGCGCTATGGAAAGGTCAGGCAGAATCATTTTATTTGGCCCTAGGCGAGATGCGTCTGGTGAGCAGAGTCTTTGAAAGATAAGACCTTTCAATAACACGAAAGGCTAACTCATCAATATCTTTGCAACAGTGCCGCTATCCTGACGTACCTTCAGGACAATACAGTCCAGATAAACAATAGGGTAGATGGTGTCTAGAGGGCGATTCTGCCACTCCACGACCTGCTCCATCACCGCATCCGTCACCTTCGA…
>NODE_363_length_2073_cov_41.631_ID_725
ACGGATAATCAACGCCACGCTGGGCTTCAAATCAATGAAGACGGCTTACGCCACAATCAAAGGCATTGAAGTGATGCGGGCGCTACAAAAAGGTCAGGCAGAATCATTTTATTTGGGGCATCCCCTAGGCGAGATGCGTCTGGTGAGCAGAGTCTTTGAAAGATAAGACCTCTCAATAACACGAAAGCTAACTCATCAATATCTTTGCAACAGTGCCTAAAATTTGGAGGGGCGGACCGCTGTTCGGGTCCGCCGTTTTGCGTTTCGCCGCTACTGGATGAGAGAATTAACGTAGGGTCCAGTCATGCCTAGACCGGGCGGGTCATGACCCGCCCCTACAGCGATACCCGTGTTTAACAGTCGCAGTCAGGTATGCCTGAGCTCTAAGACTATTAACCC…
>NODE_364_length_2066_cov_293.442_ID_727
CCTCCCTTCTCTGCCATGACCGCAAGCTAACACCAAACAATTTTGCACATTGCGTTTGTGTTAAACTTAATTTTTTCCTGATAGCCTTTACGTTCTCTGGCGTATTATTTATTTTCACTACCTTCTCCTTCATATTCTTTTATCATAGATACTATAATCTCTTTATCACCAGCTCTTAATCCTTTGCCATTGAAATTAATATCATCAAATGAATCCAATGAGAACAGAATATCACACGCTGTTATTTTAGTTGTTTTATTACCATCTTTTAGAATAGGTTTTGCGTATGCCTTTCTTTTTTTTATTAACCTATATATAATTCCATCTTTCGTTAAATAAAATGTACAATCACCTTTATTTTTCCTTATTTCTTTTATATTCATATATTTTAAGTACCCC…
>NODE_365_length_2062_cov_27.0465_ID_729
AAATGCGGATAAGCAGGCGGCGGAAGACAACAAATCTGACATCGGCTGGAGCAGCCAGATCCGCTCTTACGTGCTGGATGATTCCCGCATCAAGGATCTGCGTACCAACGTAGAAACGCGCAATACTCAGGCGGTTCTGGACGGCGATCTGGATCATTTTATCGAAGCAAGTTTGAAAGCAGGGTTATAAGGAACTCACATGTCTGAACAACCACCACAGGCTGCTGATGCCGTACTTGAGCTTAATAACGAACTGAAATCACGTCGCGAAAAGCTGGCCGCACTGCGTGAAACTGGCGTGGCGTTCCCGAACGACTTCCACCGCGACAGCACCTCTGACGTTCTGGCGGCGAAATACGCCGATAAAGAGAATGAAGAGCTGGAGCTAATCGGTGAAGA…
>NODE_366_length_2040_cov_396.957_ID_731
TGCTGTCGCTGTGCAGCGAGGAAGCGACACATCGGGAGAGCGAGCGGCGGCGGCGTTATATAAAGGATGCCAGGCTGCCTGCGGGTAAATCCGTGTCGGGCATGGTGATTTGCGGTTTTTATCAGATAAGCAGAAATGTATGGCTGAACAAAAGATGCATGAAATTATGGAGACCTCGTTACCACTAACCTCCAGCCAGTTGATATTCAACAACATAATGCCTGCTATGCTGGAGAAAAATGAGAACAGGCAGCTTTTAGCTGAGTTAAGCGATATTAGTGTAACTTTGGGGGGATCGAGCTTACAGGCTGTACAAACCACTGAACGTGGGGGGGCGGATATTTCATATATTGCACAATATGCTGCTGCCAGTCTTGATGGCCTTGGCCCCTGGGGCAG…
>NODE_367_length_2035_cov_4.63103_ID_733
TTTGCGCCTGGCGCACCGAAAGATATCACCCTGACCGAGCTGAAGCTGTGGCACAAGGATGCTGCAGACCATAATTGGCGCAGCCAGTACCTGCATGACATGCCGGATTTTCTGGCCGGTTATTTTGGTGAACGTTACGCCAGGCTGCTGGGAGATGAAAAACAGGGCCGCCGTCGGGCCAATACATTTTTACGCCAGACTATCGGCAAAAATGTATTGCCACGCCTGCAACTGGTTCGCAACCGCTACAAACTATCCGAATCAGCCACTTTTGAGCTGCCGTTTATCAGGCAGCTGCAGCGCCTGCCTATGCTGGCCCGTCAGGATATCCGGGATCTGGCTTATAAGGTTGGCACGTTCATGGCTCAGGGAGTGGCTGATTTTACCTCTACTGTAACC…
>NODE_368_length_2032_cov_33.8404_ID_735
GAGGCTCTGCGTTGATGCGCTGAGTGACATCGGCCTCCATGATGCGCTTGAGCATAAATTCGGTGAGTTCACGCAGAAAGTCCTCGCCGCCGAGTTGCATCAGGGTGTTGCTGAATGTCATGCTGTTATCGGCCATCGGTTGACTCCTTCTGAGATAATTGTCTAATTAACCATTACCTTACCGGATAAGCCGATGGCTCTCACCATCCTTCCAAATTTACACCACGTCCTAAGACTCTACCTAGCTGGGCTGTCCGAGACCGGACAGCTGTGCCAAGTCGGGCGCATGTATTTCAAAATGCAGCCCACCTGCGTCTAGGTCAGATTCATCTTCATCAGAGTGTGTACCATGCGGATCGCCTGCGCATTGCCCTCGAAGTGCGACAAATTCTGACGAAT…
>NODE_369_length_2032_cov_146.887_ID_737
AGCATGGCGGAGATAGAGCAGACCGCTGAAAACGATGTGATCGAGGCGCTGCCACTCAGCGCTTAACAGACATATTACCGGACCGGAAGGCTGGATCTGAATTTACACCACCTTGACGGACTCGACCTCACTCTCGTAGATAAGGCCCTGAAAACCGTCATCATTCGCAAGTTGCCCAATAAGCGGGCGGAGACCGTGGCTACCGCTTTCAGGGACATTGAAGCCAATACCTTCTGCGAGTTTAAGACCCTGACCGCAGATAACGGCCCTGAATTCGCCCTGCACGAGCAAATCACGGAAATCACAGGGGCGCAGGTCTACTTTGCACGCCCATACCATTCCTGGGAACGTGGCCTGAATGAGCATACCAACGGTCTGATACGGCGCTTTTACCCCAAG…
>NODE_370_length_2027_cov_28.7716_ID_739
TCGACGGTGAAAAGGAGTTTGGCGGGACGCGGGATATACATGGAGCTGAGTATAAAGCGGAGCTCCAGTCATGCAAAGCACCGGAACGGCGAAGCCGTGACGCTCGCCCTGTAAGGGCGCTACGTTCAGTCATCATCGTCGCGGTTTACCCGCTATTTTGTGATGCTCCGCGTGCGGATGTAAATCACGCATTGCGAATTATCCCCGAACGTTACTGCTTGTTTGTTCTGACAAAATACCGCGCGTAAACTTTGTGCTTCAGCCGTGGTTTTTTGCCAGAATTATCAAGATAAGCTGCTGTTTAATATGCTTTGTAACAATTTCAGCTACAATATAAACCATTATTGACTGTTACATTTAGGCTGGTAATACCAGCTCAAGCAATAGCACCTTTGGGAG…
>NODE_371_length_2016_cov_143.13_ID_741
GACGGAGGAACAAAACGCCCATGCCACCTGGCGCGAGGTCGCGGCCCAGCTGGAAAAGAACTTCCCGGCAGTCACAGAGATGATGGACGAAGCGGAGGCGGAGGGGCTGGCGTACTTCGGGTTCCCGAGAGCGCACCGGGTGAAAATCCACTCCACGAACACGCTGGAGCGCCTGAATAAAGAGGTGAAGCGGCGTTCCCACGTGGTGGGTATCTTCCCCAACGAAGAGAGCATAATCCGGCTTCTGGGGGCGGTGCTGACGGAGCAGAACGAAGAATGGCTGTTGCAGAACCGCTACCTGCCGCAGCACAGCATGGCGGAGATAGAGCAGACTGCTGAAAACGATGTGATCGAGGCGCTGCCACTCAGCGCTTAACAGACATATTACCGGACCGGAAG…
>NODE_372_length_2011_cov_45.6964_ID_743
GTACCGGAATAATATAATTGAGTGCGATCATGGCAAATTGAAACGGATAATCAACGCCACGCTGGGCTTCAAATCAATGAAGACGGCTTACGCCACAATCAAAGGCATTGAAGTGATGCGGGCGCTATGGAAAGGTCAGGCAGAATCATTTTATTTGGGGCATCCCCTAGGCGAGATGCGTCTGGTGAGCAGAGTCTTTGAAAGAAAGACCTTTCAATAACACGAAAGGCTAACTCATCAATATCTTTGCAACAGTGCCGTCACTGCGGTGTTCGGTTTCTTGGCTTACGGAGTGGGTATGTCCTTCAGTCGTCGTCAATTTATTCAGGCATTGGGCCTTGCCCTGTGCACTTCTACCTTACACTTCAGCGCCCGCGCAGCGGGTCCGGGTAATCCCTT…
>NODE_373_length_2001_cov_105.052_ID_745
GGCTGTTGCAGAACCGCTACCTGCCGCAGCACAGCATGGCGGAGATAGAGCAGACCGCTGAAAACGATGTGATCGAGGCGCTGCCACTCAGCGCTTAACAGACATATTACCGGACCGGAAGGCTGGATCTGAATTTACCCACCTTGACGGACTCGACCGAAGAGCAGGATAGCTTATCGGTAGCTAACCGTCCCTCCATCTACATGACCGAGCGTTGCACTTATTATCTGAATTCGCGAGGTATTGACCTATTATCAAGATTTGCAGGATAACAGCTAGATAACGGCAATGCTGAAAGAGATGGCGCATCATGACGGCAGCGATCTGCGGGTGCTGGGCTTATTGGCATTTAATGCTTTTGGTCAGCAGCTCTATGCCGAGGCCATTAGCGCCTAGCAA…
>NODE_374_length_1997_cov_63.6717_ID_747
GGCTGTTGCAGAACCGCTACCTGCCGCAGCACAGCATGGCGGAGATAGAGCAGACCGCTGAAAACGATGTGATCGAGGCGCTGCCACTCAGCGCTTAACAGACATATTACCGGACCGGAAGGCTGGATCTGCATTTACACCACCTTGACGGACTCGACCCGCGCAGGCAGTTCTGCACCCACTGCAGCTCAGTGGCCTGACTGACGAGATGCTTAGGAGAGATAAACAGCGGATTACACCGCAGCTTACTGCTCAGCACCCAGCCGAGCTGCTGCCCGTTATCAATCAGGGGTTCCACGCTGTCTGGCGCGGCATCGGGCGGTGTAAACTTCCCGCACAGGCGCTTTTTCGCCATGCCGATAGTGGGGGACATCCACCAGAAGACGAAAATGGCTGGCA…
>NODE_375_length_1995_cov_167.195_ID_749
TTTTACCCCAAGGGAACCGACTTCAGTCAGGTGAGCCATCGCAAGATGGCTGAACTCGAACACATACTCAACACGCGCGGGAGAAAATCACTGGGCTATCGTTCCCCCAACGAGGTATTTTTAACGCACTTACTGGCGGCATAAGCCCCCTCGGTTTTGTTGCGTCTCGAGTGGGAATGGGGCGATGATACGGTCACGGGATGTGAGGATAAGGTCAGCGGCCTGGCGCTGGCCGTCGGTCAGCCCGCCGGACTGCTCTGCTGTAAGGCCGCCGGTGACAAGGGGACTGACTGCATTTTTCCCTTCAGCCACATGCCGAAGGATGGTCAGCTCATTGTCGAAGTTGTCGCGGGAAATAAACAGACCCGCAGCACCCTGTTCAGGGCCCAGCGGAATGAT…
>NODE_376_length_1990_cov_72.1288_ID_751
TTGAAGTGATGCGTGCGCTACGGAAAGGTCAGGCAGAATCATTTTATTTGGGGCATCCCCTAGGCGAGATGCGTCTGGTGAGCAGAGTCTTTGAAAGATAAGACCTTTCAATAACACGAAAGGCTAACTCATCAATATCTTTGCAACAGTGCCGGCAGGAACGCAGGCGATGGCATGACTGTCGGAAAGGTTGCGTGGAATGGAGAAAAAGCGATGGCTGCCGATGCCTGAGCCGGATCAGTGTGCCTGAAAAATGGCTTTCCGGTTGAAAACACGACAAAAATTGCATTTTTATACTTAAACCTACGCACGACCGCTGCATCAAAGGGATAGTTCGTTCTGACATTCATGGTTTTTCGCTCGCAGAAGAGGTGATTCAATCTCCTAACCATCAAGTTT…
>NODE_377_length_1989_cov_28.6767_ID_753
ACGAAACGCTGACGGCAGCGATGCTGGATCGGCTGCTTCACCATGCGCATATCGCCCAAATCAGCGGCCAAAGCTACCGACTGAAGGATAAGCTGAAAAGCGGTCAAATCCAGAAGAAAACGAAAGCAACAACGTTCGAGTAATTCAAAGGGGGTGGGTCAGTTTTACTTTGGCAGGGTGGGTCAGAATTCGATCGGTATTGACATTGAAGCGCTGTGCCGCGCCAGCGCGCAGGAGCTGGACGTGGCAATTGAGTTTTTCCAGAGCAACCACGAAGGCGAGATGATTGAGTGGATCCAGCAAGCGCGCCTGCATGCGCAGGCGCTGGTTATCAATCCCGCGGCGTGGACGCACACGTCGGTGGCAATCCGTGATGCGGTCACAACCGTCGTGCTGCCG…
>NODE_378_length_1988_cov_127.883_ID_755
GATCTGTCTGCGGACATTAACGAACACCTGATCGTCGAGCTTTACTCCAAGTAAAGCTTAGTACCAAAGAGAGGACACAATGCAGGGTTCTGTGACAGAGTTTCTAAAACCGCGCCTGGTAGATATCGAGCAAGTGGGTTCGACGCACGCCAAGGTGACCCTTGAGCCTTTAGAGCGTGGCTTTGGTCATACTCTTGGTAACGCACTGCGCCGTATTCTGCTTTCATCAATGCCGGGTTGCGCGGTGACCGAGGTTGAAATTGATGGTGTACTGCATGAGTACAGCACCAAAGAGGGCGTACAGGAAGATATCTTGGAAATCCTGCTCAACCTGAAAGGTTTGGCGGTAAGAGTTCAGGGCAAAGATGAAGTTATTCTTACTCTGAATAAATCTGGCAT…
>NODE_379_length_1977_cov_29.3103_ID_757
GGCAATTTCTGCCCAGCTAAAAGGTGTGTTGTGTTAAACAAAGTTGCCCTGATTACCGGTGCTTTCCGCGCTATCGGCCACCATCTTGCCCGCCATCTCTATCTGCAGGGCTATCATCTGATTCTACTGGCGCGTGATGCGCAGGCGCTGGCAAGCTTTGCCGCCACGCTCGATCCAGCGCGCATCTGTACGCCGTGGCTGCTGCGCGCGCCGGATGCGCAGGGGATTAAAGTCACCACTCTGTGCCCTGACGTGGTGGATACCGATATGGTGCAAGGTTCAGGACTGACACTGAACGAGATGCTGAGCAGCGAAGATATCTGCCGCGCCGTCGATTTCGTCATGTCGCTGTCGCCTGCCGCCGTGGTCGAGCAGCTGACCATTGGCCGCCAGTATCGC…
>NODE_380_length_1975_cov_9.27706_ID_759
ATAACTGCTGAAATAGCCGCCAATCAAGGCACACACGGCAGTCAGTAACAGCGTTGGCATCAGGCGGCCGGGGGAAAACGGCGGGCAACAACACCCTCCAGCAAACCAGTTACCATCCAGCTAATCAGACCCATAGCTGCCTCTATTTCAGCGAGTTATCACCCGATTATAGCCCGCGCTCGCGATCTTCGATGCCGCGTTCAATTCGCTTCTGCGCCTGAAGGCAGCGCTGCAAACGCCCTTCGAGTGCGGCCACCTCACGCTGAAGCTGCTGCTGTGCCAGCGTTTCCTGCACGCCCAGCAGGCTTTCCCTGTCCTGAATCATCGCCCGCAGGCGGCGTTCAAAATCCTGATGTTCGGCCAGCTTTTCATACAGGTTCTCCCACACCGGCGCGGCGC…
>NODE_381_length_1953_cov_36.172_ID_761
GTGGTGCAGGGAAGCGGGGTCACGAGCAGCAGACAGCCTTCCGGGGTATGCTCAGCGAGAGAGGGACCGTATTTCAGAAGACGTTGCAGGAGGGACTTCTTATCCTCGCTCAGCGGCGCACTGACATCGGTGAAATGGACGTACTCGGCGTAAATATCACTCACTGGCAGATGAGCGTCCTGAAAGCGAGTCAGCAGTTTGTTAATACGAAATGCCGACAGAGCGGGCGAACCACGCAGAATTTCCATCATTAAAAATCTCTTGTGTCGAAGCGCCGGGCGACGCTTCATTGGGCGCAACAGGGAAAACGGGCGCCACCACATTGTAGAGAATCCCCATCCGTTACGAAACCGTTTGCGCAGAATTAATCGCCGTGCAGAATTGGCTGAAAAACACACA…
>NODE_382_length_1948_cov_343.552_ID_763
ATTGTTAAGACGAAAAATAATGAAGTGGTACGCGGAAAGAAAATTCAATTTCGAAGAAATTGCTAATTTTCAGGAACCGCACCCACCTGCGAACATTCGCCCACAGCGAATAGAGCAGGCCGGGGGGAGCCGCAAAAATTTTGCCGCCCCAGCGAGCAAAAAGGCACGCCCACGTGCCGTTTTTTGTGGGGGGCTTGCCCCGCACACCGTCGCAGCCAGGTAATATAACCCGCCCCAGCGGGGGATATTACCGATTAGGCGCGACCAACCCCTTTAAAGCAGCGTTCCGATTTTTTCGAGCTTGCGAGGAAAAATAGGCTAAACGCAGCGTCTTAAAGGGGTTGGTCGCGCGTAGCGCAAGACGGTGTGCCGCCTTTGACCTTGGGGGTTTTGGCTCGG…
>NODE_383_length_1938_cov_42.5373_ID_765
ACGCCACGCTGGGCTTCAAATCAATGAAGACGGCTTACGCCACAATCAAAGGCATTGAAGTGATGCGGGCGCTACAAAAAGGTCAGGCAGAATCATTTTATTTGGGGCATCCCCTAGGCGAGATGCGTCTGGTGAGCAGTCTTTGAAAGATAAGACCTTTCAATAACACGAAAGGCTAACTCATCAATAACTTTGCGACAGTGCCGTTCGTTCTGACATTCATGTTTGGGCGCTCTCAGAAGAGGCGATTCAATCTCCTAACCATCAAGTGCTGAATCATTTGGGGCTGTCGGTGCGTGCGTGACAGCGCATACTTAAAGTGGCGCGGACTATTGCCGATCTGGCAGGCGAGCAGAAGATTAGGCGGGAACATCTGACTGAAGCAGTAAGCTACCGTGG…
>NODE_384_length_1936_cov_187.808_ID_767
CTTCGGGGTAAGCCAACAGACGTGGCGTTCCACAGCGACCAGGGCAGCCCCTATACCAGCCGTAGATATCGGCAGGCGCTGTGGCGCTGTAGGATAAAGCAGAGTATGAGTCGACGGGGAAACTGCTGGGATAACGCCCCTATGGAGCGGTTCTTCCGGAGCCTGAAGACCGAATGGGTGCCGACGAAGGGCTATAACAGCTTCAGCGAAGCCCAGGGCGCGATAATCCGCTATATAACGGGATATTACAGCGCTATCAGGCCTCACTGGTATAACGGCAGTCTGACGCCCAACGAATCTGAGCGGCTGTACTACTTACAGTCTAATGCTGTGGCCAGTATTAGTTGACCACTACAGGTTCAGTTCATTATTTCAATCTACAGACTCCTCCTAAACAAC…
>NODE_385_length_1933_cov_25.6251_ID_769
TCATGCTGTTGTCGGCCATCGGTTGACTCCTTCTGAGATAATTGTCTGATTAACCATTACCTTACCGGATAAGCCGATGGCTCTCACCATCCTTCCAAATTTACACCACGTCCTAAGACTCTACCCACACCAAAGCCGCCTATCGCTTTATGGGTAAACTTCTGAATAATACGAAGCGCCTGCAAATTCCACGGTTGATCAACACAGATAAAGCCCCGACGTATGGGCGGGCGCTGGCATTGCTGTAAGCGGGAAGGTAAATGTCCGCAGCATGTGCATCACCGGCAAATACAGTACCGGAATAATATAATTGAGTGCGATCATGGCAAACTGAAACGGATAATCAACGCCACGCTGGGCTTCAAATCAATGAAGACGGCTTACGCCACAATCAAAGGC…
>NODE_386_length_1928_cov_25.678_ID_771
ATCAAAGGGATAGTTCGTTCTGACATTCATGGTTGGGCGCTCTCAGAAGAGGCGATTCAATCTCCTAACCATGAACAGGTTGTTGAGCAGTGGGCAGTTGTTGCTGAAGAACGACCAGAGCAGGTGGGGCATGGTAAAGGTGATGTGCTGCCATTCGCAGTTGGGCAGGACGTGTTGTTGCTCAGCAATCCATTGCTCGGTAGACTTCATGCCGCAGGCGCTGCAGGCCTTTGACTTGCAGCTCTGGCAGAAGAAGCGGGAGTGGATACAGTCAGGTGAAGCGCAGCAGTAGCGGCGCACACCCATAGCGCAGGTCCCGCAGGCGCGCATGCGCTCAACGGAAAGTCGGGTCCACTGGCTGACGCTGTCGCCATGTTTTTCGAGATAGCGGTTCCAGCC…
>NODE_387_length_1927_cov_28.5289_ID_773
GCCGACTGCGTTTTGCCGGCGCTCAGGCAGGAACGCAGGCGATGGCATGACTGTCGGAAAGGTTGCGTGGAATGGAGAAAAAGCGATGGTTGCGGATGCCTGAGCCGGATTAGTGTGCCTGAAAAATAGCTTTCCGGTTAAAAACACGACAAAAACTGCATTTTCATACTTAAACCTACGCACGACCCCCGCATCAAAGGGATAGTTCGTTCTGACATTCATGGTTGGGCGCTCTCAGAAGAGGCGATTCAATCTCCTAACCATGGACGGTCGTGGCACACGTCTTCGGTGGACGCACTCACTATGGCCACGCTGGAGCGTCTTCTGAGCCTGATATCGCCCTTTGATGTAGTGGTATGGATGACGGATGGCTGGCCGCTGTATGAATCACGCCTGAAG…
>NODE_388_length_1923_cov_18.0334_ID_775
CGCTTTCCACTGCGAAGCATGCCCATGCTGAGTTTCCAGCACCAGATTAACTGCCCGTTTACGGACTTCCGAAGAGTAACGTTTGGTCATTGTTATAGAAACCACCATGTTTAAAGTATAGCCTCTAATTTATCCAGGGTGATTCAGGCCTCAAGCTGGCCTTTGGCGAAGGCGTTCACTGCATCTTTGCCTAGCCGCCGCACTCTCCGCGCATGCTGCCGGGCGTGCACACCGGCCTACGAAATGTAGGCGCTGATCGGGCTGCTGTATCCGCATGAACAGCTGGCGTTGAAACCGTCGACGCTGGCGGGAATGGCAGGGTCGTGGCGCATCAGCGCTCAGCCTGAAAAGCTGGCACAGCAGGGCATCAGTCCGGCGGCGTTGACTGGGGCTACGCAC…
>NODE_389_length_1908_cov_16.8069_ID_777
AGCGGGATGAACATGAAAAAGCACCAATATGGCAGCGTGTTATTATCTGCTTCTCACTCTTATGCTTTATTTTTGGCACAATATCACCGGCTACCTCTTACGTCCTTCGCTTTCTATACCCGGCAAGACTGGAAGTAAGTACGCCAGTGATTTTGTGGACGATATTGATTTCATTTACTGTGGTCGGCGTGATATTTCATTACGTTGCACGCCGCGTTCTCTCACCAGAGATTGATAAACTCAAAAGGAAAATGGTTAAAAAAACCAGTCTGGAACGAAATACGCGCACTGATGTTCGAGAAATAAAAGCATTACTGCCCACAACTGAAAAATATTACCCCGAGCAATTCATTGATTTAACAAAAGGCGTTTTTATTGGACTAAATGAAAAAAGAGAAC…
>NODE_390_length_1899_cov_12.9876_ID_779
CAATCAGTAATCATTGATTGAATTATATTTGCCATGAAACCTGAACGTTGTTCCTGAAACTTACCCTCAAGATCCATTTTTAGAACTATTTTGAGATAGCGTGAGTTCAACTCTTTGATTTGTTCGTTAGCAAAATATTTTTTCATATGAATGACCGTTTTTTAATTGTCCGCTGACTTATAGGCAAACACTGATAAGTGGCTGGTTTCTCTGTGCCAGCACATTATGCCTCGCATGAACTCACAAATCCCAGAAATCCTGCGCCTGCTGCGCAACATGATCCGCATCGGCACCGTTTCCGCCATCAATCTGGAAGACGGGCTATGCCGCGTGGATACCGGTAATAACACCACCAACTGGCTGCACTGGCTGACCGCCCGTGCTGGTCGCACCCGCTCA…
>NODE_391_length_1898_cov_65.8882_ID_781
TCGACGGTGAAAAGAAGTTTAGCGGGACGGGGGATATGCATGGAGCAGAGTATAAAGCGGAGCGCCGGTCATGCAAACACCCGAAGCGGCGCAGCAGCGCCGCTCACGCCACAGGCGTGCTACGTTCGATAATCTTAGTTGTCTAGGACAGCCCCAAAAGAAATTGAGGGGAAACTTGAGAAGGGCCTGACGATGCTAGACCCCTTCGATCGGGCTTATTTTACGCGGGAAACGTATTCGCCAGAACGGGTATCAACTTTAATCACTTCGCCAATCTGCACAAACAGTGGCACTTTCACTACCGCACCGGTAGAGAGAGTCGCTGGCTTGCCGCCGGTACCTGCCGTGTCGCCTTTCAGGCCGGGGTCAGTATCGGTGATTTCCAGCTCAACGAAGTTC…
>NODE_392_length_1895_cov_247.389_ID_783
TTCATGCGTAACGTGCTGGGGCGAGTCAGCAGAGCCAGCCAGTCGGTTGTCCGTGCCGCGTTGCAACAGGTGTTCGTGCAGACGGAGGAACAAAATGCCCATGCCACCTGGCGCGAGGTCGCAGCCCTGCTGGAAAAGAACTTCCCGGCAGTCACAGAGATGATGGACGAAGCGGAGGCGGAGGGGCTGGCGTACTTCGGGTTCCCGGGAGCGCACCGGGTGAAAATCCACTCCACGAACACGCTGGAGCGCCTGAATAAAGAGGTGAAGCGGCGTTCCCACGTGGTGGGTATCTTCCCCAACGAAGAGAGCATAACTCGGCTTCTGGGTGCGGTGCTGACGGAGCAGAACGAAGAATGGCTGTTGCAGAACCGCTACCTGCCGTAGCACAGCATGGCG…
>NODE_393_length_1894_cov_43.5976_ID_785
GTAATGATACGGCGACCACCGAGATCTACACTCTTTCCCTACACGACGATCTTCCGATCTCATCCCGGCAGAGACTGCATCCAGCCCACCATAAGCTGCACGGTGACGCGCTGTTAAAAGGTATTCAGGGCATGGGGCTGGAGACTTTCGGTAATCTGCAGCACAAGATGAACAATGTGCTCGGCGTGATGATCCCTCAGGGCGTCAACGGCGACCAGGTGCGCAAGCTGATGCTGGAAGATTTTGGCATTGAGATCGGCACCTCATTTGGCCCGCTGATCGGCAAAGTGTGGCGCATCGGCACCATGGGCTACAACGCCCGTAAAGACTGCGTGATGCAGACCCTGAGCGCGCTGGAATCGGTGCTGACCCACTTTGGTTTCCGTACTACCCAGGGCG…
>NODE_394_length_1893_cov_20.8029_ID_787
CGAGCTGAAAGCAGGTAAAGGCGATGAAGCGCTGAAAGCGGCCGGTCTGACCTTCGGTACTCAGCAGACGCTGGCACATACCGGTCAGGATGCTCTGTCACAGGCGGCATTCACTCTGCCACTGCCAGCCGCCGATAAGCCGTCGTATGGCATCAGCGAAGATGCTCAAGGCAACGTCGTGCTGCTGGCGCTGGATAAAGTGCAGAGCGGCAACATGCCGGAGGCTCAGAAGCAGGCAATGGTTCAGGGTATCACCCAGAACAATGCCCAGTTAGCCTTCGCTGCGCTGCTGGGTAACCTGCGCAAGGAAGCCAAGATCAAATACGGTGCAGCAGCGCAGGCGCAATAAGCCTCGCAAATTCACTGCAACTAACTGCAATACCCAAAGGTCGCTCATGC…
>NODE_395_length_1887_cov_28.8097_ID_789
AGTTGGTGTTCAGTAAAAATGCGCAGGGGAATATTGTGGCACAGCTGACACCTGCGTTATTAGCCGAACTAGGGGTGAACGTTGATCACTTGCCTGCGCTGCAGACATTACAGAAAGATAAACCGGTAGGTGATCTGGCCGCACTAATCCCCCAGTCGACGGTCTCGTTTGATTTATCGCGGTTACGGCTGGATATCAGTATCCCACAGGTAGCAATGCAGCCTGGTAAAGATAGTCGGTTTGAGCCTGAAAAGTGGGATGAGGGTATTGCGGCACTGTTGCTTAACTACAGCTTCAGTGCCGGTCGTAACGAACAGACAATCAATAACGACAAGCGCACTAATAATAACCTCTTTGCTAACGCCCAACTCGGCGCTAATGCCGGTGCATGGCGTTTAC…
>NODE_396_length_1886_cov_2.08641_ID_791
CGATAGTCTCGATCCTCGCGTTCGTAAGTGGGTTTATAAGCAGGGCTGGTCTACATTAAGGCCCCTGCAAGAGAGCGCTATCCCGACAATTTTAGCTCGAGACCAGGACGTGCTAATTAGTGCAGGCACAGCAGCGGGTAAAACCGAGGCTTTCTTTCTACCTGCCTGTTCAGCAATTGCAGGTATCACTAGCGGGTTTGGTATTGTCTATATCAGTCCGCTTAAAGCGCTGATTAACGACCAGTACCGTCGTCTTGAGAGCCTGGGCGAGGCGTTGGATATGCCAGTTTATAGTACTGTTTTGTTCCAGCACGGCCAGCACGGCCAGCATATCCAGGAAACCTTTAATGGTATTTCGGGGGGTACGGAAGTAAGCATCACCGATGGTTTTACTGCAAT…
>NODE_397_length_1878_cov_55.8578_ID_793
CTAAAGGAGAACACCAATGGGTTGTTGAGGCAGTTTATCCCGAAAGGAACTGACCTGACGGCAGTGACGGATGACGAGCTCCGCAAGTACCAGGGAGCACTGAATAGCAGGCCACGGAAATGCCTTGGGTTCCGGCAACCTTCAGTGGTCTTTGTAGAGCTAAAACAGGCGGCTTAGCGTTGCACTTCGAACTTGAATCCGCCTACTAAGTTAATTAAGCTGCCGTTGAAGCAGATTTCTTCGGCAGAGTGAGGATTGCCCGCTCGTTCTCATGTAACATACCGGACACATCAGCATAATGATGTGCCTTTTTTATGTTTCAATGACAAACGCGCAATGCGGTTGTCTACAAAGTGCAACTCCATTGAGTTGCCGCAGCGCATCGGCGTAGTCCATCCC…
>NODE_398_length_1871_cov_37.797_ID_795
CGTGAAATGTTTAGCCATTGGGTCACCTGTGGTGTTGGGAAGGTGAGAATATCACCTTCCGATCAGGTGGCCTGTATCAGTGTGCCACTACAGATACGCCACATTCTTCAAATCCCCATACACCAAAAATGACCATAACTCATCAGACCCGGTGCAGACAGTAACGTATTGATTGTTGTGTATTGATTGTTGTGGTTTCGCCCCGGGCGCGTTAGCTTAAACAGATAAATTGCACACGGTCGCCACCAGTAGGCGTTGAAAATGAGGAGAAGTAAATGGCTCTGCAACAGGACATTATCGCGGCGCTGGGCGTCAAGCCCACTATTGATGCTCAGGCAGAAATTCGCACCAGCGTTGAATTTCTCAAATCCTATCTAAAAACGTATCCGTTCCTGAAAT…
>NODE_399_length_1867_cov_20.6397_ID_797
ACTGTGTGTTTGTTTTTTTACTGATACGGTGACTACCGAGATCTCATCTCTTTCGCTACGCGACGCTACGCCGATCTCGCTCTTTAACTTCAGTTCACTCTCGAAATTTACATACTGTTGTATTTTTATTTTAATATTACGCCGACCACCGAGATCTACACTCTTGCCCTACACGTCACACTTCCGATCTGCCTATCTGCTGACCACGCGTAAGGATATGTCATTCCTCTCCGGCATGATGATGGCCGGCTTTGTGGTGCTGCTGGTGGCCGTTGTCGCTAATATCTTCCTCAACATCCCTGCCCTGCACTTGGCGATCAGCGTGCTGTTTATCCTGTTCTCTGCCGGCGCAATTCTGTGGGAAACCAGCAACATCATTCACGGCGGCGAAACCAACTA…
>NODE_400_length_1865_cov_119.786_ID_799
ATCTATTTTTGTTTTTCTTTTTACTTTAATTTCTCACTTTTTGTTTTACAAATGCCCTTACACAAGTAAATCTCATGTATATAGTGTTTAGTTAGTTATTTTCATTTACAATTATTAAAAATTTTATTCTTTCTAGAAGCAATATGGGGAATGTCTAACTACTAATCTAACGTTTACACATTTAAGAAATCATTCAAATAAATCAGTTTTAAGTCGTTTTTTCACGACGAGTATCAAACCTAATTTTTCTACCAAAGCCGCGCCAGTCAAAGGTTGTCGGCTTGTCTGAGGTATGCACAATCAGTATCAAAATGATTACCCCCCACACTGAGTGCGGAAGACGAGGCGCTGTTTCGCGGGTTGATGAGCGGCACGGACAAGCTGGCGCAGGACACCATT…
>NODE_401_length_1860_cov_33.3329_ID_801
AAAAGGTTATGCAATTAAGGGACACAGCCTAGGTCGGTCATCGCTAGACTGGTCCCCTGAATCTCCAGACAGTTGGTATCATTTAAGTTAGTGATAGTCTTAATACTGGTTTTTAGACTAACTGTGTCTCTGGTCGCCCGGCAGCATGGTGTTGCTGCCAGTCAGCTGTTCTTGTGGCGTAAGCCGTATCAGGAAGGCAGCCTGACCGCCGTTGCTGCTGGAGAACAGATCGTATCGCATCGGAGCTGGCATCTGTGATGAAGCAAATTAAAGAGCTGCAGCGCCTGCTGGGCAAGAAAACCATGGGAAACGAGCTGCTAAAAGCAGCCGTTGAATATGCCCGACAAAAAAAGTGGATAGCGCCCGTGCCCTTGTTGTCGGAAGATGGCGAATAAGTCT…
>NODE_402_length_1860_cov_43.4403_ID_803
TCCGATCTAGGTGGCCGTTCAGGCGTCCACCGAACTCGATAGTAAAGCGACTCATTGCCACGCGCCAGTCCCTCAGCGGTATCGTCCATTTTTGCGACGCTGCCTGTATCGCCAGCCACACGACTTTACGCACTGAGTCATCCGTCGGGAACACCTTACGCTTCTTGATAGCATGGTGGATCACGCTGTTCAACGACTCAATGGCATTGGTGGTGTACATCACTTTGCGGATATCCTTCGGGTAAGCGAAGAACGTGGTAAGGTTGGTCCAGTTGGACTCCCCGCTCCGGCTTATCTGCGGATATCGGTTGTCCCACGGCGCCTGTAGGGCTGCCTCTTCCGTCGGCACCTGATAGATGGTCTTCAGGTCGCTGGTGACGGCTTTGTAGTCCTTTCAGG…
>NODE_403_length_1847_cov_328.851_ID_805
AGCGTGGATAAACGGCGTCTCCACCCGTAAGGTTGACGCGCTGGTGCAGTCGATGGGCATGACCGGTATCTTCCGCAGCCAGGTATCGTCTATCTGCCGTGGTATCGATGAGCGGGTGCAGGCGTTCTTGCACCGTCCGCTGGACGGTGAATGGCCCTATCTGTGGCTGGATGCGACTTACGTGAAGGTGCGTAAGAACGGCCGTGTTGTCAGCGTGGCGGTAATAATTGCCTGCGCGGTTAACCTGGACGGACGCCGGGAGATTATCGGAATGGGTATCGGTGAGTCAGAAGCCAAAGCGTTCTGGCTGGCCTTCCTGCTTCAAGCTTGCAGGGTCTGGGTGCGCGAGGCTTGTAGCGGATATCCGCTACGGGCAGCGGGCTACGGATATATCTGCGA…
>NODE_404_length_1846_cov_50.381_ID_807
CGCAGCAACGGCAGACTGCAGCTGAATATCCAGCGCACGCTCTACAGCATCAAGGTTTTGCGCCAAGGTGAACGGCTGCGGCTGCCACCAAACGGCATCGTCATGTAGCCACGACGCAAGGTGATGGGATGCCGTGCAGCTCCTCGCTGGCGGGAAGGTGACCGCTCTCCTGCTGCCAGAGGTCACAGTAGCGTTGGCTAAAATCGCGTAATGCATGGGCGGTTTTTTCAATCATTTTTTTTCACTCTTAGCTGGCTGGGTTACACTTGCAGGCCATTGTAGCCTGAATGCTAATCAGGCTGACGAATTCTCATCTCGCCTGTACCGACAGGCGCAATAAGGTATCAGAATGTCTTCATACGACCATCATCAGGCACTGGAAGACCTGACACTGGGGAA…
>NODE_405_length_1836_cov_104.226_ID_809
TAGTGCTCAATGATGCGAAACCTCTGCCAACCAGCGGCCATCCAACTCCGGCTCAGCGACCATTAAATTCTCGTCTTGATAACGCAAAGTTTCAGCAAACATTTGGACTTAACTTGCCAGAGTGGCAGGCAGGCGTCCGGCGCATGCTCGAAGAGCTTGCAGCATTACAGGCAATTTAACCCTACATTCAAATTCTAAGATTTGCTCAGAATGACAGATTAGAGATACCCAATGCGTAAAGGAATTATTCTGGCTGGCGGTTCCGGTACCCGTCTGTACCCGGTCACGATGGCCGTCAGCAAGCAGCTGTTACCTATCTATGACAAGCCGATGATCTATTACCCAATCAGCACCCTGATGCTGGCGGAAATTCGCGATATTTTAATTATCAGTACCCTG…
>NODE_406_length_1833_cov_24.8171_ID_811
AGCTGAAGCCGAACTTGAATACACGCTCAACACCAGAGGGCGAAAATCTCTGGGCTATCGCTCTCCCAATGAGGTATTTTAAACGCACTTATTGGCGGCATAAGCCCCCTCCGTTTTATTGCGTTTCAACTGGGAATGGGGCTTATGATATTTGTGTTGTATCACAACAATCGCTCTAACGTGTTAACCGCCTCGGCCTGTGTTGTGGCAGAATAGTCGCATTGTTTGCGTCAGGCGACTGACAAAGCGCTATCTAATGATAGCGTACTACCTGAAGTTTCTGGAGAGTCACATGCAGCTTAAACGGGTGGCAGAAGCCAATCTGCCAACGCCATGGGGGGATTTCCTCATGGTCGGTTTTGAAGAACTGGCAACCGGTCGTGACCACGTTGCCCTAGT…
>NODE_407_length_1829_cov_76.6645_ID_813
GTTGATAGTGACAATACCGGTAGCAAGATCGGCTTTGTTGACGAAAAGCACAAACAACGCATCGAGCAAACGCCGGCGTACTTCACGGAAAGCTCTTTTTCTGTCTGCGACAGGTCGCAAAAAAGTGAAGATTGGATCGGCAGAAACACGACGACGAATAACCCAGGCACCAGAGGTTTTGTCCTGGCTCATAAGGTTACGTAAGGCTCGACCATGCTGTTTACTGAGGGGCTTATAATGCGCCGGACGCACGTAGAGCGGTAACGGACATTTACAGGCTGTAGAATGTTCGCCACGGTGACGTTTATCGGGGTTTTCTTGGGAAGATTTAGTCTGGTTACCCACGCCCGCCCGCGCTTATGGCGAGGAAGAGGGGTTGTTTTAGGTTATGCATTTGCT…
>NODE_408_length_1828_cov_45.9148_ID_815
AGTTTTCATGAGGATAAGTGGCGATATTAGGGCAAGTATATGGATGCAGCTATGATTAGTTATGTTTTTTTTTTTCAGGGAGAAGACGGCATACGAGATTCCATTGTGACTGGAGTTCAGACGTGTACTCTTCCGATCTTCAAGTCCCCATACACCACAAATGATCATAACTCGAAAGCTGCCGAGAAGATCGCTCACAAAGAGTAATTTTGTTCGAAGATAAAAAAACGGATGACTCAGTCATCCGTTTTTTTATGCCGAAACGTAGGGGGCGACCTTCTTTTTCGGTCGCCCAGTGCCGAGAGCATCGGGCTGACCGAAAAAGAAAGTCAGCCCCTACAGTCTGTAGCATTACTTAACCTCTAATCCTTTTGCCTGCATGTCGGCATGATAGGAAGA…
>NODE_409_length_1814_cov_40.4547_ID_817
GAATGGCTGTTGCAGAACCGCTACCTGCCGCAGCACAGCATGGCGGAGATAGAGCAGACCGCTGAAAACGATGTGATCGAGGCGCTGCCACTCAGCGCTTAACAGACATATTACCGGACCGGAAGGCCGGATCTGAATTTACACCACCTTGACGGGCTCGACCGAATAATATAATTGAGTGCGATCATGGCAAACTGAAACGGATAATCAACGCCACGCTGGGCTTCAAATCAATGAAAACGGCTTACGCCACAATCAAAGGAATTGAAGTGATGCGGGCGCTACAAAAAGGTCAGGCAGAATCATTTTATTTGGGGCATCCCCTAGGCGAGATGCGTCTGGTGAGCAGAGTCTTTGAAAGATAAGACCTCTCAATAACACGAAAGGCTAACTCATCAA…
>NODE_410_length_1810_cov_37.7914_ID_819
TGCGAACGGTCTCACGAGAGCATGAAAGCTGGCGCGCGATGGCGCGTATCGACATGCCCTGACGGTGTAAAACACTCATCTCCACTCTGGTCTCCAATGTCATCATTGGCAGTGCCTTAAAACTGCCATTTTTACCCTGGGTGGGTCAGATTTACATCGGCAGGTGGGCCAGTTTTACATCGGTAGCGACAGATGATAAAGGATTAGACCCCGTGAGGCCTATCTGGCTATTGTACAGGATATACGTATCCGCTTAACGAAGAAGAACCTCACGCGCGTCTTTCATCAGGGCCCGAATCGATGACGATTCATCATGGTCGTTTATAGTACCGCAGTCTTTCCCCTTTATTTTTACTGAAGAGCAGACAGAAACCATAAATACCGGCTTTGACATGCCGG…
>NODE_411_length_1805_cov_138.318_ID_821
GAACTGAAAAACAAGGGGATAAAAACCGTCATCCCTCGTAAATCAAATGAGAAAATGGCGTCAGATGGTCGTTCACAGCTCGATCGTGATGCTTACCTTAATCGCAATGTTGTTGAACGTTGCTTTGGTCGCCTGAAAGAATATCGGCGCATCGCCACACGTTACGACAAAACGGCGAGGAATTATCTGGCGATGGTTTAACTGGGTTGTATCCGACTGTTTTACAAAAGGTTATGCAATTAAGGGACACAGCCTAAGCTAGGAACCACTTTTGGCAAAGATGATTACCGCAGCACCGGACCGCGTTTCGCCGAACAGGCGATTGAAGCTAATGAAAAACTGGTCTTATTGCTGGGTGAACTGGCGGCAGAAAAAGGTGTGACGTCTGCGCAAATCGCG…
>NODE_412_length_1801_cov_745.645_ID_823
TTGAAGTGATGCGTGCGCTACGGAAAGGTCAGGCAGAATCATTTTATTTGGGGCATCCCCTAGGCGAGATGCGTCTGGTGAGCAGAGTCTTTGAAAGATAAGACCTTTCAATAACACGAAAGGCTAACTCATCAATATCTTTGCAACAGTGCTTTCCGGCGTATATTCTTCCGGCAAGGGCCAGTTAATACCCGTCCGGCGAAAACGTTTAAACATTTTATGCGTAGCGGAAGCGCTGATATTGAGTTCCTCAGCGATTTCACGGTAGGTCAGGGCGTCGTTAAATCAGCAGGCTGAGTGCAGTGGTATCCAGATTCTTCTGGAGTAAGGCGTATTTTTGTCCACGGTAGTGTCCATGTTCGCGAAAGTGTCCATGGTAGGAACCACGGGCGGAAATAA…
>NODE_413_length_1787_cov_223.349_ID_825
ATTACCTTACCGGATAAGCCAATGGCGCTCACCATCCTTCCAAATTTACACCATGTCCTAAGACTCTACCCTTTTCCATCTCAGGTGCATAACGCTGAACCCATCGATAAATCGTGGTGTGATCGACATTTACCCTTCGCTCAGCCAGCATCTCCTGCAGCTCACGATAACTGATGCCATATTTGCAGTACCAGCGGACGGCCCACAGGATAATATGACGCTCAAAATATCGACCTTTAAATGGGTTCATGTGCTGCTCCTTCAACTAAACAGTGGCATCAGTTTACCATCGCCAGATCTTTGCAACAGTGCCCTCAATAGCGCCGTCGAAGCGGTAGTTGACCGCATCGGCGGTGAAATTTACCCGCTGGCTGGCCGGGCGAAAGACATGGGCTCGGC…
>NODE_414_length_1784_cov_44.061_ID_827
TTGTATCAAAGCACTTGTTGCATCATCAACATAAACTAAAGCCGTACAAGCTGGCGCGCGATCTTTAAACCAATGGTGATCACACCCATCAATTTGGATAAGCTCTCCAGTACAGGCTCTTCGGTAGCGAGGTTGCTGGATTTTAGGGGCGCATTGTTTACGAGGAACCCACAAATCAGCTTTAATCATGAGTGTTCGAACGTAGCGCCCTTAAGGGCGCTACGTTCTTTGACCGACGGGCCATAGCATGCAGTGGCGCACGTGAGATCCGAAGGCAACGACTGACGAGACTTATTCGCCATCCTCCGACAACAAGGGCACGGGCGCTACCCACTTTTCTGTCGGCCATATTTAACGGCTTCTTTTGGCAGCTCGTTTTTCATGATTTTCTTGCCCAGC…
>NODE_415_length_1765_cov_26.8339_ID_829
TATGTCTGGCTTACTTTACTTCGCACCTCTCCATCCCATGCAAAAATTCATTCTACTACTGCTCAGCCAAGTGCTCCTTGCGCCACTGGGTACTGACCTCTATTTACCTACGCTGCCGGGGATATCGCCGCAGGACTGGCAACGCCCGTGACCACCATTCAGACCACTATCTGCTGGTCATGGAGCTAGGGCAGATTATCGCCGGCCCGCTGGTTGACAATCTGGGCCGTAAGTCTATCGCGCTGATCGGCCGGCTGCTGTATATCGGCGGCGGCATGCTGGCCGCAGTTTCTTAGCGCCCGTATTATTTAGGCTGTGCCGTCTGCTATACCGCCGTGATGGCGTTCAGCGGCACGCTGACCGCGCTCTGAGTCTACTCGACGACGACCGGCACCCGAC…
>NODE_416_length_1751_cov_105.674_ID_831
AGCATGGCGGAGATAGAGCAGACCGCTGAAAACGATGTGATCGAGGCGCTGCCACTCAGCGCTTAACAGACATATTACCGGACCGGAAGGCTGGATCTGAATTTACACCACCTTGACGGACTCGACCTCACTCTCGTAGATAAGGCCCTGAAAACCGTCATCATTCGCAAGTTGCCCAATAAGCGGGCGGAGACCGTGGCTACCGCTTTCAGGGACATTGAAGCCAATACCTTCTGCGAGTTTAAGACCCTGACCGCAGATAACGGCCCTGAATTCGCCCTGCACGAGCAAATCACGGAAATCACAGGGGCGCAGGTCTACTTTGCACGCCCATACCATTCCTGGGAACGTGGCCTGAATGAGCATACCAACGGTCTGATACGGCGCTTTTACCCCAAG…
>NODE_417_length_1749_cov_6.25092_ID_833
CTTTCCCTACACCACGCTCTTACGATCTTTACCCTGCCTTTCCAATGAGCTGGTGCGATTCGTCAGCTGGCGCATCTCTTGGCTCAGCTTTCCGACCTCATTATGCAGCTGATTGATTTTTGGCTGCGGCGGCGTGCCGGCAAATCCTGCCAAAAGCAGCAGAGAACTGACCAGCGAAAGTTTGAGATAAACCGTTGTCATTGTTCATTTCTTTCTGATTAAACCGATTTACTTTATCCTAGAGCAAACGGGTCTGAACCGCCCGCAGATAAATCCTGTATATAGGCTGTGTCTTGCAATTGTGCGGGAGCCCCACTGGCGGTCAAATTCGCTTGTAGCAAGGCGAGAGTTGCGCCATTGGGTAAACCCAATAAGCGGCGAACAACGCAGAGACAAGCG…
>NODE_418_length_1746_cov_41.5102_ID_835
TATCGTTTTAAACGACGCCAGAATAACAGGCTTAATGTTGATAAGTGAACCTATCAGTTAAGCAGAAATCTGTTACAGCAGGCAGATATTAGCAGCCGTCAATGCTGGTATTTATCAGTTTTCAAACAGCAACTGCTTAACTTTTGCTCTCCTTTCTTATTCTTCCCTGCAAACTATTTCTCGATATCTAGCTTTCAAACGGGAAAGCAGAAAAAATTATAGAGAATTTATTGTTTCTTATTGACAGAACTCCAAGGGGCGGCAGAGCCGCCATGAAAATCAGCCTCCGCTGGCGCATCGGCCAGTTTGGCGATCTTTTCCCACTTAACCAGATGCGTGAGAACTTCAGAACCGGCGATGAACGGCGAATAAATACCGTTAACGCGCTGGACGTCTTCA…
>NODE_419_length_1744_cov_290.585_ID_837
TCCCGGGAGCGCACCGGGTGAAAATCCACTCCACGAACACGCTGGAGCGCCTGAATAAAGAGGTGAAGCGGCGTTCCGACGTGGTGGGTATTTTTCCCAACGAAGAGAGCATAACCCGGCTTCTGGGGGCGGTGCTGACGGAGCAGAACGAAGAATGGCTGTTGCAGAACCGCTACCTGCCGCAGCACAGCATGGCGGAGATAGAGCAGACCGCTGAAAACGATGTGATCGAGGCGCTGCCACTCAGCGCTTAACAGACATATTACCGGACCGGAAGGCCGGATCTGAATTTACACCACCTTGACGGACTCGACCCTATTAGAAAAATAGCATAATTGTTTTCTTAACCGAATGCCATTGCTGAGCCAGTGGGGGCTGTCCGGGGACTTCTGAACCATG…
>NODE_420_length_1741_cov_33.8011_ID_839
ACGCCACGCTGGGCTTCAAATCAATGAAGACGGCTTACGCCACAATCAAAGGCATTGAAGTGATGCGGGCGCTACAAAAAGGTCAGGCAGAATCATTTTATTTGGGGCATCCCCTAGGCGAGATGCGTCTGGTGAGCAGAGTCTTTGGAAGATAAGACCTTTCAATAACACGAAAGGCTAACTCATCAATAACTTTGCAACAGTGCCTGAAGAAATGCGCCTGCAGTTTCGTTACAGCCTCATTTCGATTAAAGCGGTGTTTATCGGTGTGATTATGTCGAGCATCGTGTATCGTGTTCCGGGTGTTTAACGGCGACCAAGCAGTGATCGAAGTGGGGCAGCTGTCGAACGCGCCGGTGAATACGCTGTGGCTCTATCTGCTACTGGGAATTGTGTTTG…
>NODE_421_length_1738_cov_9.85537_ID_841
GCCTGTTCAGCCTTGGGAGCGGGGGCGCTCATGAAATGGTTATAAGCCCAGTCACCCATCCAGGCTAATACGATAAGCGCCGCCAGAAGCAGTATTCCCAGCGTCATAAGACGGTTTTTACCGCGCTTTTTGAGGCTGTTTACCTCGGGTTGGTCGGGTTTAACGTCCTCCACCGGTGCAGACTCTTTACGCTGTGCCTGCGCCCGTTCGCGTGCTTCAACTTCCAGCTCGGCCACCGTTTTTTCTCTCTCGGGTACGGGGCTTTCGCTCCCATCGAGAGGCGTTGGGTTTTGCGTATCCGTCATGGTTTTTCCTCCAGTTTAACCGCCGGTGAAACGGTGCTGCCGTTGCTGACCGTTGCCAGACCAAATCCCTGATTAACAATGCCCACCACGGCGT…
>NODE_422_length_1734_cov_47.6167_ID_843
CATAGTGGGGGAAGTCGGCAATCGACCCCAGCGGTTTGATTTCTACCCCAGCCGGAGCCAGCTGCGGCTGGCTGTTGGCGACAACGGCATTCAGTGATGCAGCCCGCAGTCTGCCGGGTAGAGTAACAAACTTCAGGGGAGCGTTCTGACTCATGGTTGTTTCCCTATATTTACAGTAGGTTGCTCAATAAAAGCGCTAACTCGTTAATTTTTAAGCGCTATCATGAAATATCTGTAAATACTTATGCGCATTTTGTGCCGTTACGAGGTCCAGAAAAGCCCGCAAAGATTGTCATCCGGCGCCCGAAAGCATACTGTTAGCGCACTATTCATCTTTTTGTCCGCGGATATCTCTTATCCGCTGGGTGACCTGCTAAAACTGAGGTTGTTGTGTCCACT…
>NODE_423_length_1733_cov_17.9197_ID_845
GGGAAAAGTCAATGGTGCAGCCCCTGCTGTCGACGGCGCGGGACAGATAAGACCAGCGTCCGTTGACCTTCACGTAGGTTTCATCGAGATGCCATGAGCCAACACCGGAAGGTTGACGCCAGTACCAGCGCCGCCGCTTTTCCATCTCAGGTGCATAACGCTAACGCTGAACCCATCGATAAATCGTGGTGTGATCGACATTTACCCCTCGCTCCGCCAGCATGTCCTGCAGCTCACGATAACTGATGCCATATTCGCAGTACCAGCGGACGGCCCACAGGATAATATGACGCTCAAAATGTCGATCTTTAAATGGGTTCATGTGCTGCTCCTTCAACTAAACAGTGGCATCAGTTTACCATCGCCAGATCTTTGCAACAGTGCCCCGTAGCCTGACTG…
>NODE_424_length_1730_cov_240.207_ID_847
GATGGCCGACAACAGCATGACATTCAGCAACACCCTGATGCAACTCGGCGGCGAGGACTTTCTGCGTGAACTCACCGAATTTATGCTCAACCGCATCATGGAGGCCGATGTCACTCAGCGCATCAACACAGAGCCTCATGAGCGCAGTGATGAGCGGGAGACCTACCGTTACGGCTACCGTGACCGTCAGTACCACACCCGCCTCGGTACCCTGGACCCGCGTATACCGATGCTGCGTGAAGGCTCGTACTTCCCGTCCTTCCTTGAGGCCCGCAGGCTGTCGGAGAAAGCACTGAACGCGGTCATCCAGGAAGCATGGATAAACGGCGTCTCCACCCGTAAGGTTGACGCGCTGGTGCAGTCGATGGGCATGACCGGTATCTCCCGCAGCCAGGTATC…
>NODE_425_length_1724_cov_60.5905_ID_849
GAAACGCCCCTGAACGTGGGCAAAAATGTCCGTGACGTCCCCACTCCAGTATTCTGACGACTTAAACGACTGCCCCAGCCCTTTGCCTAGACACTGCCAGTCTTCCGGAGGCAGTACCTCCAGCTGGTCGGTGAAGCGCGCCTCGTCGATTTCCTTCACGGGCGTATAGTGCCGGGCATCGGACAGGGCCTGATAGTCACTCAATTTTCCCAGCACCATATCCGGCCAAGTCTGGCGCAGTTCGTCCAGCGTTCTGCCGTCGGCTCTGGTTCGCCATTTACCGCTGACGCGCACCGCGTGCCAGCCGATAAACAGCGATGGGCTGAAAAACACCTTTTCAGGGTAGATTGCTACTGCCGTCTGGTTCTGTGTCATGCTGCATTCCTTCTGTTTCTGGCC…
>NODE_426_length_1716_cov_49.8716_ID_851
GATCAACCGTGGAATTTGCAGGCGCTTCGTATTATTCAGAAGTTTACCCATAAAGCGATAGGCGGCTTTGGTGTGACGACGTGAAGACAGGTAAAAGTCAATGGTGCAGCCCCTGCTGTCAACGGCGCGGTACAGATAAGCCCAGCGTCCGTTGACCTTCACGTAGGTTTCATCGAGATGCCATGAGCCAAAACCGGAAGGTTGACGCCAGTACCAGCGCCGCCGCTTTTCCATCTCAGGTGCAGAACGCTGAACCCATCGATAAATCGTGGTGTGATCGACATTTACCCCTCGCTCAGCCAGCATCTCCTGCAGCTCACGATAACTGATGCCATATTTGCAGTACCAGCGGACGGCCCACAGAATAATATGACGCTCAAAATATCGACCTTTAAATGG…
>NODE_427_length_1715_cov_51.2777_ID_853
CAGCATTTCGCGGTATGCATTGAGAAACAGCGCGTTAATACGGGTAACGGCCTGCCGGGCCATCAGCTCTGCCGCCGGCGTGTCGTCCCGGTAGTTGTGGCTACCTAGCGCATTCATTCTTACCCACAGTTCATCCATCATGTTGACCAGCTCTGCCACATCCGATCGCAGTGATTCAATTCCCGCGTAGTTCATTACGCAGCCTCCGGTAGCCAGTCACCGTTGGCCGCAGGTTGCAGCATGGCGCGCTGTACGGCGGCCAGCCGCTGTTGGCCCGCGCGGTGGTACTGTTCCAGTAGCTCAATGCCGATGTAGCGCCGGCCGGACTGGAGCGCCGCGACGCAGGTCGAACCGGATCCCGCGAACGGGTCAAGCACGATAGCGCCCGGGTGCGTGAAC…
>NODE_428_length_1709_cov_10.4223_ID_855
CCGGCGACCAATCTCGGCCTGACTAACTTTGTCTTCACACAACAGAGCTATCTGGTATCGTAATCCTTCGGTTCACTGCTGATATTTCATAGTTACTCGCTCATCTTTAGTCGGAAGAGCAGGATAGCTTATCGGTAGCTAACCGTCTCTCCATCTACATGACCGAGCGTTGCACTTACTTATCTGAATTCGCAAGCAACGATAATATCGTCGCCTAGATCATTTCGGTCATCGTCGTTGTTCTCTTTAATTATCAATGTCCACGCGTTATAAGCGTAGCTGCTAAAAAAACCGGCCTAATCAATTTAATTCACTTGCCACTTTTGCTGCACCTTGTAAGGTTTAATCCTATTTTCCCTTTAACTCTAACAGGTCAGGCGTTAATGGCGCAGCCTGAAG…
>NODE_429_length_1697_cov_367.861_ID_857
TCGGAATGGGTATCGGCGAGTCAGAAGCCAAAGCGTTCTGGCTGGCCTTCCTGCTTAGCCTGAAAGAGCGCGGACTGGAGGGCGTTAAGCTGGTTATCTCCGACTCGCACAGCGGCCTGAAGGCGGCGATACAGCAGGTGTTCTGTGCCAGCTGGCAGCGCTGCCGGGAAGTTCTTTTCCAGCTGGGCCGCAACCTCGCGCCAGGTGGAAAAGAACTTCCCGGCAGTCACAGAGATGATGGACGAAGCGGAGGCGAAGGGGCTGGCGTACTTCGGGTTCCCGGGAGCGCACCGGGTGAAAATCCACTCCACGAACACGCTGGAGCGCCTGAATAAAGAGGTGAAGCGGCGTTCCCACGTGGTGGGTATTTTTCCCAACGAAGAGAGCATAACCCGGCTT…
>NODE_430_length_1693_cov_6.71839_ID_859
AACCTGCAACCAGATGCGCTGTATCCCATTGTTTATAAGGACTGTATTGTCTTTAAAGCCCGTCAGAATGGCAGCGTAATCAACAAAGCCGTTTTCCTGGCACCGGTTACCCCGTAGTGAGTCTTAAGCCTGCGACAAGCAATAATGGACCCGGCGGCAGTATGCTGTGATGCGCGCCGAAAATTTTTCTCCCTCTGAGGTTGTGATGTCCACGCGAATTTTAGCTATTGATACGGCGACAGAAGCCTGTTCGGCAGCGTTGCTGAACCACGGTCAGACGTTAGCCCATTTTGAACTCTGTGCGCGTGAACATACGCAACGCATCTTGCCGCTGGTGCAGCAGATCCTGCGCGAAAGCGGGGTTGCACTAAGCGAACTGGATGCGTTGGCATTCGGGCG…
>NODE_431_length_1683_cov_151.945_ID_861
GTCTGGTAAGCAGAGTCTTTGAAAGATAAGACCTTTCAATAACACGAAAGGCTAACTCATCAATATCTTTGCAACAGTGCTATTTCGTGTACAGGCTCGCGGCGTCACTTTCTTCTCCAGTGACCATCTGTACGCTGACAATACTGGTATGATCTTCTCTGAAGACCCGCTCGATATCGAATAAGCGAAAACGGGTGCCGGCGGCACCCGTTTCTCTGTACAGCTCTCTGTTTTAACGAGGGAGCAGCATTACACCTCTTCCATTTTGCCCAGCAGTGCACGCAGACGTTCCTGCCAGACATGCTGCTCTTCCTTCAGGTGCTGGTTTTCGCGCACCAGCGCATCAGTATTACCCGACGTCTGCTGAACCTGCTGGTTCAGATTACCGTTCTGCTCTTT…
>NODE_432_length_1669_cov_40.1926_ID_863
CTTCCGATCTTCCGACAATGCCGGCCCTCATCGAATCGCGGTTATTACGCTTAGCGCTTCATCACTTGCTCATATTTCCCCCCTTCAGCGAATTTGGTCTTCTGTGCCTGCATCCAGCCGCCAAACTTATCATCAATGGTAAACGGTTTTACCGGCGGGAAGGTGCTGGCATATTTCTTTGCCACGGCGGCATCGCGCGGACGGTAGAAGTTTTGCTCGGCGATATCCTGCCCTTCAGTGGAGTAGAGGTATTTCAGGTAGGCGTCGGCCTTTTTACACGTAGCGTTATTTCATATAGTTATTATAGCTAATTTTTAATTCTTTAATTCATACTTCGCTTTGTGTCACGCTTCACGCACATAAAAATTTTGGGGAGTGCGTGCAATGAATAAGTGGAGT…
>NODE_433_length_1662_cov_19.8013_ID_865
TTAGGGATTAATATTGGCTTGTTGTTTTCGTCGATCCCCAAGAAAATACTTTTTTACTTTTAGCCTCATGAAAGTATTCAACAGGATTATAATTAATGCTGTCTTTAAAATTAAAATTTCGAATATCGGTTAATTTATCATCTCTCATTTTTGAAGATTCGCGCCGTGAAATCGCTTCTTCATTAAAAATTAAATCAATCTCTCCGAAAAACGGTTTAATAAATGAATGGTATAAAAATGCACCAACAACATAACCAACAAGCGAACCAACTAAAATAATTGACAATCCATACATATTAGTTTTAGTTAAAAGATAATATTGTGCTTTGTAAGGTGTAATCACATGATCAATATTAAAAAAAGCAGAAATCAAAGTAACAATAAAAAATGCAGTCATAA…
>NODE_434_length_1659_cov_742.445_ID_867
GGTAGAGTCTTAGGACGTGGTGTAAATTTGGAAGGATGGTGAGAGCCATCGGCTTATCCGGTAAGGTAATGGTTAATTAGACAATTATCTCAGAAGGAGTCAACCGATGGCCGACAACAGCATGACATTCAGCAACACCCTGATGCAACTTGGCGGCGAGGACTTTCTGCGTGAACTCACCGAATTTATGCTCAACCGCATCATGGAGGCCGATGTCACTCAGCGCATCAACGCAGAGCCTCATGAGCGCTGTGATGAGCGTGAGACCTATCGCAACGGCTACCGTGACCGGCAGTACCACACCCGCCTCGGTACCCTGGACCTGCGTATACCGAAGCTGCGTGAAGGCTCGTACTTCCCGTCCTTCCTTGAGGCCCGCAGGCTGTCAGAGAAAGCACT…
>NODE_435_length_1656_cov_38.2041_ID_869
CTACGGGCAGCGGGCTACGGATATATCTGCGAACGGTCTCACGAGAGCATGAAAGCTGGCGCGCGATGGCGCGTATCGACATGCCCTGACGGTGTAAAACACTCATCTCCACTCTGGTCTCCAATGTCATCATTGGCAGTGCCTTAAAACTGCCATTTTTACCCTGGGTCGATCAGATTTACATCGGCAGGTGGGCCAGTTTTACATCGGTAGCGACAGCTTCCTCGCCGTTCATCCCTCGTGCAGGGCAAAGGGCTAGGTACGCTAGTGGCGATGACGCTGGACGACATCCTGCACCGTGCCGACTGGTGCGGGCAGCTGCAGCAGGCGTGGTACGAACATATTCCACTGAGCGAAAAGATGGGCGTGCGTATTCTGCAATATACCGGGCAGAAGTTT…
>NODE_436_length_1655_cov_12.4771_ID_871
ATGTGCATCACCGGCAAATACAGTACCGGAATAATATAATTGAGTGCGATCATGGCAAATTGAAACGGATAATCAACGCCACGCTGGGCTTCAAATCAATGAAGACGGCTTACGCCACAATCAAAGGAATTGAAGTGATGCGGGCGCTACAAAAAGGTCAGGCAGAATCATTTTATTTGGGGCATCCCCTAGGCGAGATGCGTCTGGTGAGCAGAGTCTTTGAAAAATAAGACCTTTCAATAACACGAAAGGCTAACTCATCAATATCTTTGCAACAGTGCCCTCTCAGAAGAGGCGATTCAATCTCCTAACCATGAACCGCTACCTGCCGCAGCACGGCATGGCGGAGATAGATCAGACCACTGAAAAAATGTGATCGAGGCGCTGCCACTCAGCGCT…
>NODE_437_length_1652_cov_668.007_ID_873
GCTGACTCGCCCCAGCACGTTACGCATGAAGTGAACCCGGCAGCGCTGCCAGCTGGCACAGAACACCTGCTGTATCGCCGCTTTCAGGCCGCTGTGCGAGTCGGAGATAACCAGCTTAACGCCCTCCAGTCTGCGCTCTTTCAGGCTAAGCAGGAAGGCCAGCCAGAACGCTTTGGCTTCTGACTCACCGATACCCATTCCGATAATCTCCCGGCGTCCGTCCGAGTTGACTGCGCAGGCGATTATTACCGCCACACTGACCACCCGGCCGTTCTTGCGCACCTTCACGTAGGTCGCATCCAGCCACAGGTAGGGCCATTCTCCCTCCAGCGGACGTTGCAGGAACGCCTGCATGCGCTCATTGATGCCGCGGCAGATGGACGATACCTGGCTGCGGGA…
>NODE_438_length_1651_cov_95.0899_ID_875
TTTTTCCCTGGAAGGCATGGGTTTTGGCCTGCTTTGAACGTATCGCAGCTAAGGGGGCGTTCTGTGACGTCTGGTGTTAACATCGGTTTAGAGCAGAACAGGAGCAAAAGAAATATGCGGGTAATGAAGGTCACATGTCCGGAATGTGGTGAAAAGGCCGTAATCAGTAAAGTTACCCCAAGAGACCGCCTAGCTACCGATATTTATTGTGCTTGTACGAATGTGGAGTGTGGTCACACCTATGTTGTTAATCTGACGTTTTCCCACTCACTTCGCCCCAGCCAGAAGCAGGGGGAAGCGTCATTATCTGGCATAACTTAGATTGCATCTGGTTTGGATCCGTGCGGCGGAATCGAACTAAAATAGTCAATGAACAAATAGTGTGAATTTTGAACATAC…
>NODE_439_length_1648_cov_317.791_ID_877
TGAATGGCCCTATCTGTGGCTGGATGCGACTTACGTGAAGGTGCGTAAGAACGGCCGTGTTGTCAGCGTGGCGGTAATAATTGCCTGCGCGGTTAACCTGGACGGACGCCGGGAGATTATCGGAATGGGTATCGGCGAGTCAGAAGCCAAAGCGTTCTAGCTGGCCTTCCTGCTTAGCCTGAAAGAGCGCGGACTGGAGGGCGTTAAGCTGGTTATCTCCGACTCGCACAACGGCCTGAAGGCGGCGATACAGCAGGTGTTCTGTGCTAACTGGCAGCGCTGCCGGGTTCACTTCATGCGTAACGTGCTGGGGCGAGTCAGCAGAGCTAGCCAGTCGGTTGTCCGTGCCGCGTTGCAACAGGTGTTCGTGCACACGGAGGAACAAAACGCCCATGCCAC…
>NODE_440_length_1646_cov_64.2284_ID_879
AACGGCTTCTTTTAGCAGCTCATTTTCCATGGTTTGCTTGCCGAGCAGGCGCTGCAGCTCTTTAATTTGCTTCATCGCAGATACCAGCTCCGATGCGGTACGACCTGTTCTCCAGCAGCAACGGCGGGCAGGCGGTGGCTTGATGCGACGCAAAATTCCACGTTGCGATAGCGCATGGCAATTTTAGCCACATCGAGACCGTACACCTCAGTCTGAACTCTGGCCTGCAGGCGGCTGGCGACTTCATGGGTGTAATAGCCTTCCCCACAGCCGATATCCAGCACGCTGACCTCAGCAGCTGCTGGCAAAGAGAACACAGGTACGACATAGCAAGAATCCATAAATTTAAGACGAGGCAGTGTACTGCAAAGCCCGTAAAAAATCCCGCGCACCACGATA…
>NODE_441_length_1644_cov_32.9631_ID_881
ATGGCGGAGATAGAGCAGACCGCTGAAAACGATGTGATCGAGGCGCTGCCACTCAGCGCTTAACAGACATATTACCGGACCGGAAGGCTGGATCTGAATTTACACCACCTTGACGGACTCGACCAATGATCAACAACTTAGGCTTACCTACAACGCGGTTCAGGTAGCCCTTCAGGTCACCCTGACGGTGTGACGCCATCAGTTGCAGCATCATGTCGGCGGCGGTAATGAACCGGATGCTTAACCCCGCCATCGCGGCGGAGATACGCGGCAGCCAGACAGAGGAGCGACTGGCGGTCTGTAAAGAGAAAACTATCCCGTTAATGCAGTCACTGTACGACTGGATACAAGTTCAGATGAAGGTGCTGTCGCATCACTCGGATACGGCAAAGGCGTTCG…
>NODE_442_length_1641_cov_76.3118_ID_883
CGACCCGTACCAGTGCATCCTGTGCGGCGAACGGCTGCGTTTTGCCGGCGCTGAGGCAGGAACGCAGGCGATGGCATGACTGTCGGAAAGGTTGCGTGGAATGGAGAAAAAGCGATGGTTGCGGATGACTGAGCCGGATCAGTGTGCCTGAAAAATGGCTTTCCGGTTAAAAACACGACAGAAACTGCATTTTCATACTTAAACCTACGCAGGGCCGCCGCATAAAAGGGATAGTTCGTTCTGACATTCATGGTTGGGCGCTCTCAGAAGAGGCAATTCAATCTCCTAACCATGAACAACTGGTCGTAGCCTGCGAACGCATCAGCCTGCAGCACACCATGATAATGGTGAAGATGTTGCTGAGGATACTTCCCCTGTCGGTCCGGAGAGAAAGCGAAC…
>NODE_443_length_1621_cov_131.686_ID_885
AAGGCACCAAGCTGACTGGTCGTGTAACTAACCTGACTGACTATGGCTGCTTCGTTGAGATCGAAGAAGGTGTTGAAGGCCTAGTACATGTTTCTGAAATGGACTGGACCAACAAGAACATTCACCCATCTAAAGTTGTTAACGTTGGTGATGTTGTTGAAGTTATGGTCCTGGACATCGACGAAGAACGTCGTCGTATCTCCTTGGGTCTGAAGCAATGCAAAAACAACCCATGGCAGCAGTTTGCAGAAACCCACAACAAAGGCGACCGTGTTGAAGGTAAAATCAAGTCTATCACTGACTTCGGTATCTTCATCGGCCTAGACGGCGGCATCGACGGCCTAGTTCACCTGTCTGACATCTCTTGGAACGCTACCGGAGAAGAAGCAGTACGTGAGT…
>NODE_444_length_1606_cov_46.3786_ID_887
CCGTAGCGCCGATGGTAGTGTGGGGTCTCCCCATGCGAGAGTAGGGAACTGCCAAGCATCAATTTAAGCAATAACCCCGACCGAAAGCATGTGGTCTGTCGTCTGTGTGTGATCCACAAAAGCACGATTTTAGCGGATGGCCGTGAGCGACCCCTGAAAAACGTAATTTAACTCATCAGGCTGACATGAGCTGCGACAATCCGCCAGCCGCAGGGTAACCGGACCCACGTCTGCTGCTGGCGACCAATTCGTTCGCTGCCTTCACGGGTGAACTCGGTGCTGCAGACCGCAAAGTCCTCGCCGTAGCTGGTGATTACGGTGTTCTGCAACTGGCGGTCTAAGCTGGCAGACGGGCGTAATGCGCGGAACGTTCTGATGGCATCAATACCGTACAGATTC…
>NODE_445_length_1601_cov_16.1065_ID_889
TGCAGCGTCACGTTGGGCAACGCGGCGCAGAATTTCAGCAGGAAGCCACGCCCAGTGCCTTCGTAACCCTGTACCGTGGTGGTCAGCAGCACGCGCGGAAACAGCGCTACCAGCTGGTGCAGCAGCTGCGCGGGAATAGCCGCCGCCTCGTCAATCAGCAGCCAGTCCACGCCGGGCTGATGCAGCGCCGCTTCGGCCAGCAGGCGGTCGGGAGCAATAAAATGGAAGGCATCACCGGCAAACTGCGCCAGTACCTCGGTGGAAACTTTGCTCGGCGCGGTGACTAGGCAGTGCCCCGGCCAGCCAGCGGCTAGCATGCCCGCCAGCGCAGACTTGCCGCGCCCGCGCGCTGCGGTGATCGCCTGAACACCGGGAGGAGCGTGCAGAAGTTTTGCCAGG…
>NODE_446_length_1600_cov_32.127_ID_891
TGTGCCCGCCGTCACCCGCACTTCTCGTTCTGCGCGGGCTGATTCCCGCACGTTTTCCAGCATCGCCCGTAGCGTTTCCTCGCCCACACCATACTCGTGCACGGAATCAAGCTCGCTGATGTCAGCGTTAATTTCGTCGGCTTCTTCCGGGGTGATGTCCTCCCCGTCAAGCACGTCTGATACATTCCCGCTGGTCCAGACAATCAGCGTAATTCTTTCACCCGGCGCAAACTGCTTAAGCAGCTGTATACAGAGTTCGTTCGGCGTTCCGTACATTTCATATCCTTACGGGCGGCGGCGGCAGCCGCCCGCCGTTGTCAGTTAAGCGCGCGGTAGATGGCGCTGTATTCAGGATGTGCGGAGATAAACCCGGTCAGCTGGCGAAAGCGCTCACAGTAG…
>NODE_447_length_1595_cov_24.7779_ID_893
CAGGCAAGCATGCGTTCGACAGGGAGTTTGGTCCAGTCGCTAAGCTGATGTCCATTCTTCTCAAGAAAGCGTTTCCAACCCTCATCGTGCTGGAACAGGAGCTTTGCAGGGCAAAGTATGTACATGAAAGCCAGTATAAAATACGGCGATGAGGGTGGAAAGGACTTCGGCTGCGTAGCAGCCGAGCTCACGCAGCAGGCGTGCTACCGTTCATGGTTGGGCGCTCTCAGAAGAGGCGATTCAATCTCCTAACCATCAAGCAGGCCACGCGCCTGTAAAGTATCAGACTATTATTTCCAGTTTCGCGTAGGCAGCAACCAGCCACTTAATGCCCTGCCCCTGGAAGGCAACCTGCAGACGACTGTGTTCGTCGCTACCTTCCAGATTGACGATTGTCCC…
>NODE_448_length_1593_cov_168.222_ID_895
GCTTATGCCATTGCACTAACCTCACGATGTCCGACCGTGATTAGCTAACCTTCGTGCTCCTCCGTTACTCTTTAGGAGGAGACCGCCCCAGTCAAACTACCCACCAGACACTGTCCCCGCGCCGGATCACGGCGCTAGGTTAGAACATCAAACGTTAAAGGGTGGTATTTCAAGGTTGGCTCCACGCAGATTGGTGTTTTAACTATACGGCGACCACCCAGACCTACACTCATTCCCTACCCGGCGGTCTCCCGATCTGCAATGACACTCACGGCAATGGCTGGAGCGACCTTAGTAAATGCGGCTGATTACAAAAAAAATCCATTCACACTCGTCTATGACGGTGCCATTACTGAGAACGTCGAAGGCAAGGTCAACATTCATCCGGTGAAATACGAT…
>NODE_449_length_1592_cov_97.2362_ID_897
AGGCAGCTTACCGAAACCGTCTTGCGGTTGTTACGTGCGTGTCTTAGGTAACGGTGCCACTCCACGACTTCATTTTTCTGAAAAGACTCATCACAATTGATAACGCCTTTACTGCCAGTAAACTGAACGGGGAAAACAGCACCCTTAGCCATATCAATTCCTTTTTATTTGAGGAGATACGATTTCAATGTCGATATATAATTCTGTTTAGTTTATATTTTACCCGTAAAGCGGAATTAAATCAAAAGACATCAAAAAAATCGTACCTTATAATTAATATGAGCAGTGACTGTTCATGATGTAGTTATGAGGATAAATAAACTATTTTTTTAATTAATAATGTTAAGTTTTTAAATTTAATGACGATAACAAGGGGGGCAACGGAGGAAAAAATGAACC…
>NODE_450_length_1580_cov_125.235_ID_899
ATAATCAACGCCACGCTGGGCTTCAAATCAATGAAGACGGCTTACGCCACAATCAAAGGCATTGAAGTTATGCGTGCGGTACGGAAAGGTCAGGCAGAATCATTTTATTTGGGGCATCCCCTAGGCGGGATGTGTCTAGTGAGCAGAGTCTTTGAAAGATAAGACCTTTCAATAACACGAAAGGCTAACTCATCAATAACTTTACAACAGTGCCGGATAAAGTTCGGGGGGGGTTGGCTTAAAACCCTGAAGTTAAAGTGAAATTTTGGAATGCTGCATCTAAGAGGATTACTCGGCTTCGCCTCGCCCCTCGGGGCGTCACAAGCAATGTTATTCTCCTTTGTGCTGGCGGGAACGACTCAGCAACATGCCAGTACGGAGGTGCTTCCAACTTTAGAA…
>NODE_451_length_1576_cov_22.7005_ID_901
AGCTAGAGCAGCGGCTGGCGTTGTCTGCCGTGACAGCAACCTCACCTGCTGCGCCCGCTCAGCGCGGTTATCCGAACAGTACGCTGATTTCGAATATGAAAATTAACGATATTCAGCCGGATCTGGTCTGGGTGCGTTATGGCGGCAAGGTGTACGCCTTGCAGGTCGGCGATTCTCTTGGCGGGACGAAAGTGGTGCAGATTGATATGCATAACCGCGTCGTCGTCACCACCAATGGCCTGATACGGTGAACCTATGGACTTAGAGAAAGTTCTCGCAGCCTTAGCCGATGGCCTGAAACCGATGATGTATCTCATTTTTGCCATTGCCGGACTGGTCGGCGTGGTGAAAGTGGGTGAAATGCTGTTGCAGGTCAAAAATCAGGCCAAACACGGGCGC…
>NODE_452_length_1567_cov_588.98_ID_903
TGGCTGCTGTAGCTTTAGATCTGCCGACGCTGCATATCTGGCTTCATATTGAACAACCGCTACGTGACCAGCAGGTGGTCATATGGCTGAACTCCCTAGCGCCAATGCGCGATGCATTGACGATGATCCTCGACTTGATCCGTCAGTCCGGGATCTTCCGCAATCACACTAGCCTGAACGGTTTCTTCCAAGATAACTCTGAGGGTGCTGACCTGCTGCTCCTGCAGTTAAAGCTGGACGACTCTCTTTATCCGCAGGTTTCCGGTCATAAAATCCGTTATGCCATCCGTTTTTTGCCGCTGGATAGCGAATGTGGTGAAGTTACCGCCCCTCTCGATTTTGAGCTGGCCTGTTGTTGAGGTAATTGTATGAATGATGTAATCATGGTGAACTGCCCGA…
>NODE_453_length_1563_cov_61.1107_ID_905
CCCCAATGAAATCAGTTCCGTTTTTCTTCGCATTCTTTTTTACCTGCCCCTAACTGGGAGGCAATTCGTCGTGTGAGAATGAATGCGAAGACGAATAATAAAGCCTCCCAACCGGGAGGTTTTTTTTTGGCGAAATATGGATAGGTAGCACATATGAACTCCGAAAACCCTTTGCTTGCTCTGTGCGATAAGATCAGCGCACTGGACGAACAACTGCTGACGCTGCTGGCACAGCGCCACGCGCTGGCGGTAGAAGTTGCCGAGGCCAAAATGGCTACGCACCGCCCCATCCATGACATCGACCGCGAGCGCGACCTGCTCGAACATCTAGTCAGCCTAGGTAAAAGCCACAAGCTGGATGCTCATTACATTACGCGCCTGTTCCAGCAAATCATTGAA…
>NODE_454_length_1555_cov_105.533_ID_907
TGTAAAACACTCATCTCCACTCTGGTCTCCAATGTCATCATTGGCAGTGCCTTAAAACTGCCATTTTTACCCTGGGTGGGTCAGATTTACATCGGCAGGTGGGCCAGTTTTACATCGGTAGCGACAGGGTACCGAGGCAGGTGTGGTACTGACGGTCACGGTAGCCGTTACGGTAGGTCTCCCGCTCGTCACTGCGCTCATGAGGCTCTGCGTTGATGCGCTGAGTGACATTGGCCTCCATGATGCGGTTGAGCATAAATTCGGTGATTTCACGCAGAAAGTCCTCGCCGCCGAGTTGCATCAGGGTGTTGCTGAATGTCATGCTGTTGTCGGCCATCGGTTGACTCCTTCTGAGATAATTGTCTGATTAACCATTACCTTACCGGATAAGCCAATGGC…
>NODE_455_length_1552_cov_21.9151_ID_909
GCAGCAGGTCGAGGTTACCAATAATGCCGTACAGCGGGGTGCGTAGCTCGTGGCTGACGGTGGCGAGGAACATCGATTTAGACTGGCTAGCCTGCTCTGCAGCCTGCGCCATCTCCTGCAGCGACTCTTCCATCTTCACGCGCACGCTGACATCCACCAGCACGCAGATCGCCACGTTTTCATTGCGGTAGCGTGAATGCACAAAGCTAATTTGCAGGTTAGTATTGCTACCGGTCAGCACGTCTACAAAGTTAACCTGCTGTCTGCAGATAATCTCGCTCAGGCGCAGCCGGTCTTCCTGGGTCAGCATGGTGAGATAATTATGCGCCAGCTCGTTACTCAGAATATTGGTGCCGTCGCTGGTGCGCAGAATGCAGATCCCTACCGGTGCCGAAGCGA…
>NODE_456_length_1552_cov_56.5972_ID_911
AGCATGGCGGAGATAGAGCAGACCGCTGAAAACGATGTGATCGAGGCGCTGCCACTCAGCGCTTAACAGACATATTACCGGACCGGAAGGCTGGATCTGAATTTACACCACCTTGACGGACTCGACCCCTCCAGCCCGTCATGGCTCGCCATGAACCGGAAAGACGCAGACACCTGACTGTCACGCACGCGCTCCAGCTGCTCAAGACACGGCCTGATTGTTTCGCACAGGTAGCGGGAATAAGCCTTTGCCCTGCCTAGGCTATGGAAATATTTAATCCGTTCCAGCAAAGGCTTGCTGATGTGGGGCGGCATGGCGTTAAAGTCAGCCAGAATGACCAGATCAGGATTAAAACGCTGCTGCTCGCGCGCCATTTTGGCACGACTAATCAGCCGGTCC…
>NODE_457_length_1550_cov_71.7337_ID_913
GCAGAATCATTTTATTTGGGGCATCCCCTAGGCGAGATGCGTCTGGTGAGCAGAGTCTTTGAAAGATAAGACCTTTCAATAACACGAAAGGCTAAATCATCAATATCTTTGCAACAGTGCCGTTAGCTTTGCGTATGGCTCAGTACGCGACGTGCATCGCGGTAGCGATTTTTCCAGTATAAGTCATTCAGGTTAGAAATCATCACACCGCTGCTGGTGGAGACATGAACAAAGTTATCATTACCGATATAAATACCGACATGACGACTCGTAGAGCCTGCATGGAACAGAACTAAATCACCCGGGCGCAGTTTCGTGCGCTGAATACTTTTACCGATATATTCCTGCTCGTAGGTCGAGCGGGGCAGATCTAAGCCAAACTGCTCACGGAACGTGTTC…
>NODE_458_length_1550_cov_36.2031_ID_915
CTTCACCATGCGCATATCGCCCAAATCAGCGGCCAAAGCTACCGACTGAAGGATAAGCTGAAAAGCGGTCAAATCCAGAAGAAAACGAAAGCAACAACGTTCGAGTAATTCAAAGGGGGTGGGTCAGAATTCGATCGGTATTGACATCTAGCCGCGCTCAAGTCTCCCGCTCATCGCTACGCTCATGAGGCTCTGCGTTAATACGCTAAGTGATATCAGCTTCCATGATGCGGTGAGCATAAATAATTCGGTGAGTTCACGCAGAAAGTCCTCACCGCCGGGTTGCATCAGGGCATTGCTGAATGCGCTGCTGTTGTCAGCCATCGGTTGATTCCTTTTTAGATAATGTCTTAGTAACCATTACCTTACCGGATAAGCCGATGGCCCTCACCATCCTGT…
>NODE_459_length_1549_cov_5.09212_ID_917
GAGCTCCCCGCACGGCATGTACCCCTGACGGACAAGCTCTACACATATGAAGGTTTGTTATGGAAAAGCTTTCTTACGTTTCTGAAGGCAGCAAGACGGCCTGGTCAACCTATCTGCAGCAGATCGATCGAGTCGCGCCTTATCTTGGCGACCTGTCGCGCTGGGTGGATACCCTGCGTCATCCGAAACGTGCACTGATTGTAGACATTCCGCTGCAAATGGACGACGGCAGCATCCGCCACTTCGAAGGCTTCCGCGTGCAGCACAACCTGTCGCGCGGCCCGGGTAAAGGCGGTATTCGTTACCATCCTAATGTTGATCTTAATGAAGTCATGGCGCTTTCGGCGTGGATGACGATCAAATGTGCGGCGGTTAACTTGCCGTATGGCGGAGCCAAGG…
>NODE_460_length_1549_cov_29.507_ID_919
GCCGTTGCCTTCGAGCATTATAATGATAAGCATCCCCACAGTGCACTCGAACACACGCTCAACACTAGGGGGCGAAAATCTCTGGGCTATCGCTCTCCCAATGAGGTGTTTTTAACGCACTTACTGGCGGCATAGGCTCCCTCCGTTTTGTTGCGTTTCGAGTGGGAATTGCACAGGCTGGCACAGCCTGAAAGGAAATGAATTAGGAATTAACCGGGAATCGCATACTGAGAAAAGTCTGATGCTGTACGATTGTACGGGAACAGGCAAAACTATGCCTGACAGCAGCGCTCGCTTCTGACAAAATAGACGTAATACCCGATTTAACTCAACACAGATGGACCCCCTCTCTGATGGTAGCAGAAATTATTGACGGTAAAACGATTGCGCAGCAGGTGC…
>NODE_461_length_1549_cov_36.8235_ID_921
TGCGAACGGTCTCACGAGAGCATGAAAGCTGGCGCGCGATGGCGCGTATCGACATGCCCTGACGGTGTAAAACACTCATCTCCACTCTGGTCTCCAATGTCATCATTGGCAGTGCCTTAAAACTGCCATTTTTACCCTGGGTGGGTCAGATTTACATCGGCAGGTGGGCCAGTTTTACATCGGTAGCGACAATTCCCGGTGCCGGGATGTTCGTGCGCAGCAATATTCACAGCAATAAGTAGCAGTTCCCGTGGTCGCAGTTCATTGTCGACAACAACGGTGGCGCGTAAAGCCTAGCAGTTGGAGAGCGGCAGTTTGGCGATTATCGTGCTGGATAAGCAAGGCAAGGTACGGTTCGCCACAGAGGGTGCGCTGATGAAGGATGAAGTGAAGCAGGTG…
>NODE_462_length_1546_cov_850.458_ID_923
CGAGTCCGTCAAGGTGGTGTAAATTCAGATCCAGCCTTCCGGTCCGGTAATATGTCTGTTAAGCGCTGAGTGGCAGCGCCTCGATCACATCGTTTTCAGCGGTCTGCTCTATCTCCGCCATGCTGTGCTGCGGCAGGTAGCGGTTCTGCAACAGCCATTCTTCGTTCTGCTCCGTCAGCACCGCACCCAGAAGCCGGGTTATGCTCTCTTCGTTGGGAAAAATACCCACCACGTGGGAACGCCGCTTCACCTCTTTATTCAGGCGCTCCAGCGTGTTCGTGGAGTGGATTTTCACCCGGTGCGCTCTCGGAAACCCGAAGTACGCCAGCCCCTCCGCCTCCGCTTCGTCCATCATCTCTGTGACTGCCGGGAAGTTCTTTTCCAGCTGGGCCGCGACCT…
>NODE_463_length_1545_cov_33.8872_ID_925
AACTGATGCCATATTTGCAGTACCAGCGGACGGCCCACAGGATAATATGACGCTCAAAATGTCGACCTTTAAATGGGTTCATGTGCTGCTCCTTCAACTAAACAGTGGCATCAGTTTACCATCGCCAAATCTTTGTAACAGTGCCGGGCCGACTGCGTTTTGCCGGTGCCATGGTGGGCGTTCACGCCACCAAAATGCTCTCTGACAGGCTGCATCGGATGGCGAAAAAACGATGGCTTCAGGTACCGGCTCTGGATAAGTTCGCCTGAAAAATGGCTTTCAGATGAGAAACACAGCAAAAACGGCTTTTTTACGCATTATCATGCGACAGACCTGAGCAATAAACCCCTTCATCACCACAGCTCACGTGATGAAATTCATCACTATCTGGTGAAGATT…
>NODE_464_length_1545_cov_488.697_ID_927
AACGCTATGAGTCAGGCAGCGTGATCCTGACCAGCAACCTGCCGTTTACGCAGTGGTCCGGAACGTTTGGTGATGACGAAACGCTGACGGCAGCGATGCTGGATCGGCTGCTTCACCATGCGCATATTGCCCAAATCAGCGGCCAAAGCTACCGACTGAAGGATAAGCTGAAAAGCGGTCAAATCCAGAAGAAAACGAAAGCAACAACGTTCGAGTAATTCAAAGGGGGGGGTCAGTTTTACTTTGGCAGGGTGGGTCAGAATTCGATCGGTATTGACACATCCTAGTCAGGGTAATTGTCGCCTAATACCCGGTGCGCTTTCGGGAACCCGAAGTAGGCCAGCACGTCTGCTTCCACTTCGTCCATCATCGCCGTGACTGGCCCTATGACTGCCGGGA…
>NODE_465_length_1544_cov_3.88991_ID_929
AGTAATTCAAAGGGGGTGGGTCAGTTTTACTTTGGCAGGGGGGGTCAGAATTCGATCGGTATTGACAAGAAGGTCGTCACCATCAAATCAAGGAAAGCCCTGCATTGCAAATACAGGGCTTTTTGTCGAAGCGTAGTCAAAATGTAGATGAAGATTAGAATAAATCCTTTTATTCCAATGTGTTACTGACTGGATTTCTTCACTACCCCTCTTTTGATTGGGACTACGTGAGTTTTGCAAGGGGATAGTGCACAAGGAGGCAACAGAAATCAGCAATTAAATGAAGGTGGGTCTCCGCCATTTGATTGCAGTACGAACAGGAAGGCGTAAAATGTAGATATGTCACTACAAGCGGGAGGGTGAATTATGGTTCCGATCACTATCAGCAGCCGTGAGTTC…
>NODE_466_length_1544_cov_367.224_ID_931
AAACCAGGAGTGCCTATCTACGTGCTCGGCTATCAGCACTCTGAGGCGGTGAAAATAGTATGCAGCAGTGTTCCTGTGGACACCAACCAGCTCTGCGGCAATACGGGCTGTGGAGCCTGCAATAAACTGTTCAAGTAACCGTTCCTGTTTGTACTGACTGAGTCTGCTTTTTCTCATGGCACTATCCTAGATGATCTTAGTTATCTAGGACAGCCCCATGTTTTTAACCGTAAACCAGCTGGCGTGGAGTGTTATCGCCGCGACGATACCGCTGAATTTTTTACCACAGCTGCCGGGTCGATGGGCCAGCACCGGACTGCTTTGCCTCGCGCTGTTGCTTGCGCAGCTGCGCTGGGCTATGGTGGCAAAAGTGGGTTTAGTGCTGCTGCTATTTGTCTG…
>NODE_467_length_1537_cov_184.553_ID_933
TCCACTGCTCGGTAGACTTCATGCCGCCGGCGCTGCAGGCCTTTGACTTGCAGCTCTGGCAGAAGAAGCGGGAGTGGGTACAGTCAGGTGAAGCGCAGCAGTAGCGGCGCACACCCATAGCGCAGGTGCCGCAGGCGCGCATGCGCTCAACGGCGAGTGGGGTCCACTGGCTGACGCTGTCGCCATGTTTTTCGAGATAGCGGTTCCAGCCGTTATCGACGATGTTCTTGACGGTGTTTACTGCCACACCGGTTTGCTCGGCTAAAGCATGGAAGGTGGTTCCCAGGCACTGTTGCCGAATAACATCGACCAGCCGTTTGGTGGCTTGGCGTTTGTCATCCAGAAAACTCAACTCCGGCATGGACATTTTTCTGCACGACTCACAGCGAAAGCGCGGGC…
>NODE_468_length_1532_cov_5.82206_ID_935
TACAACCAGCTGTACCCGGACCAGTATTCGCAGCTGCAGCGCGACATGATTAAGGGTTTTGGCAGCGCGAAGGACAACTGGTTCAGCAGCTTTATGCTGTCGGTTGAGCACCTGACGTCCTGGCACCGCCTGTTCGTCGATCCGCTCAGCCGGGCAATGTACTCCTCGGACGGTCCGGACTTTGAGTTTCTGCAGCAGCGACGCCGGGAGGGGCTGAGTATTCACGAAGCCGTCTGGGAGCTGGCGTGGAAAAAATCCGGGCCGGAAATGGCCGCGCTGGAGCGCTGGCTTCACGAGCATGAAGGGAAGACCATCTCATGAAAAAACACGTACTCATTAACGCCGCGCTGATTGCCGGCACGCTGGCTGCGAGCGCAGGCGTCAGCTGGCTGGTCTGCC…
>NODE_469_length_1520_cov_22.4092_ID_937
GTAAAGGCAAGAATGACAATCAGCCGCTGTCGCAGGAAAACTGGCAGTCGCTGAAAAATCTTGTCACCACCCAACTCTCCGGTAAGCGCTTGTTTGTTGTCGATACTTGGTGCGGCGCTAACCCAGACAGTCGCCTGAGCGTGCGCTTTATTACCGAAGTCGCTTGGCAGGCACACTTTGTCAAAAACATGTTTATTCGCCCGGATGCACAAGGCTTGGCTGACTTTAAGCCTGACTTTGTGGTGATGAACGGGGCGAAGTGCACCAACCCGAACTGGCAGGCTCAGGGGCTGCATTCAGAGAACTTTGTGGCGTTTAACCTGACGGAAAAAATCCAGCTGATCGGCGGAACCTGGTACGGCGGCGAGATGAAAAAAGGGCTATTCGCCATCATGAACT…
>NODE_470_length_1520_cov_1.84279_ID_939
TGGATTTTCCCAATTCGCGGGCAGTATCACGGGTCCGCTATTAACCTATGAAGTATTGACCGCCTTCTTCCTGGAAGCAGGGTTCTTAGGTGTTATGCTCTTCGGCTGGAATCGCGTTGGACGTGGCTTGCACTTCTTCGCAACCTGCATGGTCGCGCTGGGAACCATCCTATCGACCTTCTGGATCCTTGCCTCTAACAGTTGGATGCAGACGCCACAAGGCTTTAGTATCCAAAATGGAGTCGTAATTCCAGAGAGCTGGATGCAGATTGTCTTCAACCCTTCATTCCCTTTCCGTTTATTACATATGAGCACCGCAGCCTTCTTGGCAACGGCATTTTTCGTTGGTGCTTCAGCGGCTTGGCACTTGTTGCGTGGCAATAAGACTCCAGCCGTTAA…
>NODE_471_length_1518_cov_80.4788_ID_941
TGATCCCGGCGTTTCTTAATCAATTCTGTGAAGGAAATCCTATGGCATGTTTTGAGTGCAGCAGCAGTGCAATGGTTATCAACCAGCTCGTTCCCTGGATAACTGTCGGCATTTTTGTGGCCAGCGTGGCGCTGTTTCGTCAGCTCCTGAAACGCGATCGGCGGGCGTGGACGTCACTGGTTGCTGCTGTGGTTCTGATGGAAGAGCTGACCCTGAGCCTCTGGCTGCTGATCAATGACGTACAGATACTCTCCCCGCACTTTATGGACGGTATGTAATGAGGATAACTATGGCAGTTCGCAGCAAAGCAAATACCTGCAGATGGTTGGTGGCAGGGCTGCTCGGTCTGGCCCTTTATGCACCCGCACCGGCAGCGTATGCCGCCAGCATCGAGACGGG…
>NODE_472_length_1514_cov_30.9005_ID_943
AAGGCTGCAGGCGTAGCGGATATTTGTTTATTAATGATACGGCGACCATGGACATCTACACTCTTTCCCTACACGACGCTATTCCGATCTCGGCTCCGCTTGGGCCTCTTTTAGGCGAGTCAGCAGGCGCTCACGCAGCCATTTCAGCACGTCAGGCATATGGGCGCGCACTTTCAGCACCTCGGCGCTGACGCCTTCCAGACGCTGCTCAATCAGCGCTTTTAGCGCCGAACCTTCGCTTTCGCGTGCGGTAATAAACTCATCAATTGCGGTGTCCAGCGCGCTGAGCAGCTGGGCAGAGATCGCATCCAGATCCTGCTCTTCAGCGGACATCACGCCCGACCAGCGCAGAATATCAATCGGGTTGATCTCCCCCCCGTCGCTCTGCATTTTCACCCA…
>NODE_473_length_1511_cov_28.8757_ID_945
GCTGGAAATCAAGGTCTGTTTCGCCGCCGTGAAGGCACGAAGGCATTCGAGTATCACATTGACTGCCTGCCGGAAACTGCGCGGGACGTTGTTGAACGGCGTTTTCTGCAGCAGGTGATGGAGTCTGCTGATAATGGCCCGGATGTTGCCGCTACCCCGCACCTGTGCTGTCTAAACCCCGGCTGGAACTAAAGCTGATGCAGGATTACCCGGCCCTTGCGAAACGCGAAGCGGATGGCCTGACGGAGCAGCAGCGCAAGATTGCCGATGCCAGGTATGTACTGGCGATGGAGGTTGATCGTCTGCGGAGTGAGGGTGAAACACGCGCTGGTGCGATTGCGTTTATTTCTTCTGAATCGAGCACTGGGTTTAAGTCTGAGCGCCTCCAGCAGGCTGTTG…
>NODE_474_length_1510_cov_806.132_ID_947
CACAGAGATGATGGACGAAGCGGAGGCGGAGGGGCTGGCGTACTTCGGGTTCCCGGGAGCGCACCGGGTGAAAATCCACTCCACGAACACGCTGGAGCGCCTGAATAAAGAGGTGAAGCGGCGTTCCGACGTGGTGGGTATTTTTCCCAACGAAGAGAGCATAACCCGGCTTCTGGGTGCGGTGCTGACGGAGCAGAACGAAGAATGGCTGTTGCAGAACCGCTACCTGCCGCAGCACAGCATGGCGGAGATAGAGCAGACCGCTGAAAACGATGTGATCGAGGCGCTGCCACTCAGCGCTTAACAGACATATTACCGGACCGGAAGGCTGTAAGTGAATTTACACCACCTTGACAAACTTGACCGGGGCGCTGATCATGCCGCTGGCTATGGGTTTAA…
>NODE_475_length_1508_cov_32.0145_ID_949
AACGCTATGAGTCAGGCAGCGTGATCCTGACCAGCAACCTGCCGTTTACTCAGTGGTCCGGAACGTTTGGTGATGACGAAACGCTGACGGCAGCGATGCTGGATCGGCTGCTTCACCATGCGCATATCGCCCAAATCAGCGGCCAAAGCTACCGACTGAAGGATAAGCTGAAAAGCGGTCAAATCCAGAAGAAAACGAAAGCAACAACGTTCGAGTAATTCAAAGGGGGTGGGTCAGTTTTACTTTGGCAGGGGGGGTCAGAATTCGATCGGTATTGACATCGTGGGCCAGTATGGAGGAGCCTTTCAGGCGGTAGCGCCACCAAGCGTCCTGCGGATTTCCCGGGCAGGTGGCGATCGGATCATCCGCATTATTGGCGGTATTAACCACTTCTTCATT…
>NODE_476_length_1506_cov_1.31762_ID_951
GAAGCTCAGGGAACGCAGCGACTGGATTTGCTTCTGAGGTGCGCCGGTGGCGAAGGTGAAGTCGTACTCCTCGAACGTCTTCACCGCCGGGAAGGCTGCCATCCGCGTGTACATCGCCTGTTTACGCTGATGCCGGGCCAGTTTCTCCTCATGTAGCAGGTGCTCCAGGAAGTCCATGTAGCTCCATTCCTGAACCACTGCCTGTTGCGACAGTGCCGGCGCCGCGCCGATAAGGCTGTCCAGCTGGAGCTGTTCAGCAAGCACCATCAGCCGTTGATGTTGTAGTTCGACCATCATGCGGCTCCTCTGCAGAACGTGTCATAGATGGACAGCGGATGATGCAACGGCTGCCTGTCGAAGGTCACCAGGCTTTCGTCAACCTGCACGTCATACTGTTTT…
>NODE_477_length_1505_cov_5.80842_ID_953
GATCCCGCCTCGCTCATCGCCTTTAAGCTCCCCACCTGTTAACAGCACACTGGGGGCAATTGCTGGCGGCGGCTCCGGTAATAACGTGTTTTGTGGTAACTGCTGCATGATATTCCCGCCATACTCAACCTGTTTTATTTCAGGTGATGCAATCGCAGCCTGTTCAATCTGTTTAGTATTGAAGGGGATTCCCTTATTTGCTCCCGAACCTGAATCAGCAGCCAGGGCAATATCCACGCCCGGAATTTTATTCAGCTTTTCAATAATCCAGTTGTACGTTCCGGTAAATGAACCTTTCAGGGTGTCCCACAATTTCCCGAAAACGCCACCGATCACGCTGGCCATTTTTTCAAAGGACGCGACAGGGGAATTAATATCAAAGGCGTTAACCACATCTCC…
>NODE_478_length_1500_cov_89.1347_ID_955
ACCTGGCTGCGGGAGATACCGGTCATGCCCATCGACTGCACCAGCGCGTCAACCTTACGGGTGGAGACGCCGTTTATCCACGCTTCCTGGATGACCGCGTTCAGTGCTTTCTCCGACAGCCTGCGGGCCTCAAGGAAGGACGAGACGTACGAGCCTTCACGCAGCTTCGGTATACGCAGGTCCAGGGTACCGAGGCGGGTGTGGTACTGACGGTCACGGTAGCCGTTACGGTAGGTCTCCCGCTCGTCACTCAGGAGGCTCTGCGTTGATACGCTGAATGACATCGGCCTCCATGATGCGGTTGAGCATAAATTCGGTGAGTTCGCGCAGACAGTTCTCACCACCGAGTTGCATCTGGGTGTTGCTGAATGTCATTCTGTTGTCGGCCATCGGTTGACT…
>NODE_479_length_1491_cov_13.7001_ID_957
ACCTTTAAATGGGTTCATGTGCTGCTCCTTCAACTAAACAGTGGCATCAGTTTACCATCGCCAGATCTTTGCAACAGTGCCACTGTCAGACAGTAATCTGTTCCATCGCCTGTAAAATACGCTTTTCGGAGATTGGGTAAGGCGTCCCCAGCTGCTGCGCAAAGAAACTGACGCGCAGCTCCTCAATCACCCAGCGGATATCCTGTACTTTCTCATCATCCCTTCGCTCAAGCGGCAGCTTGTTGAACCACGTATTCCACGCTTGCTTCACCGTTTCAATCTTCATCATGCGCGCACGGTCGCTGTGCGGATCGACCACCAGTTTCTCCATGCGTAGCTCAATGGCGTGTAGATAGCGCAGGGTATCGCCGATGCGTTTCCAGCCGTTGCCGGTGACAA…
>NODE_480_length_1489_cov_28.1131_ID_959
CGGTAGTCGACAGGCTAAGAGCGAGGTATCCGGTCGCTGCGTTGTGCCAGACTTTTGACGTCCATCGCAGCAGCTACAGGTACTGGCAGGCTTCAGCGAAGCCCAGGGCGCGATAATCCGCTATATAACGGGATATTACAGCGCTATCAGGCCCCACTGGTATAACAGCAGTCTGACGCCCAACGAATCTGAGCGGCTAGACTACTTACAGTCTAATGCTGTGGCCAGTATTAGTTGACCACTACAAGTCTGTCAAGGTGGTGTAAATTTACTTACAGCCTTCTGGTCCGGTAATGAGCCCGTTATGCGCTGACTGGCAACGCGTCGATTACGTCGTCTTCAGCAGTCTGGTCTATCTCCGCCATGGTGTGCTGAGGCAGGTAGCGGTTCTGCAGCAGC…
>NODE_481_length_1489_cov_6.58076_ID_961
GCATGGATGATGGCGCATTTCGTAGCTTAACCACCGTCGCTTCTTCTGGCGGCACACCGTCCAGAAACGCCTGTAAATCCTTGTCGTACAGCCCGATTTTGTCGCTGGCGACGGCACGACGCACCGGCGTATCAGGGCTGCGTTTCGGAATGCGCAGGTCAAGGCGGTAATCAACCTGCACCGTACTGCGGGTGTCCGCCGGGCTTTGTGAGGTCACGTTGATGATAATCGGCGTCGGCAGTCCTTTAAGAAACACCGTCACATTCCCGGCGACGTAATCCGTGATCGACTGGATATAGACCACCGGCGCACCATCCACATAGCGGACGTTCATTTGTGCATCGTTGGAATTGGCAGGCTCTGCGGCCAGCGCCCACGGCGCACCGGTAATATCTGAGA…
>NODE_482_length_1483_cov_42.8119_ID_963
ACGGATAATCAACGCCACGCTGGGCTTCAAATCAATGAAGACGGCTTACGCCACAATCAAAGGCATTGAAGTGATGCGGGCGCTACAAAAAGGTCAGGCAGAATCATTTTATTTGGGGCATCCCCTAGGCAAGATGCGTCTGGTGAGCAGAGTCTTTGAAAGATAAGACCTTTCAATAACACGAAAGGCTAACTCATCAATATCTTTGCAACAGTGCCGTTGAAAACGGGACAACGGATTACCGGGCCGGGCATGCCCGGCCCCTACGGGTTGTGCCGCCGAATAGCATCAGGCATACCTGACCCGCCCGCTATTAATACTTGCTGTCGCTGGTCACACCGCTGTGCCCTGCTGCATTCAGCAGGCTGGAAGCACCAAAGCGGAAATGGCGTGCATCGG…
>NODE_483_length_1482_cov_459.953_ID_965
CGATACGCCGGTAGCCGCTGTGTTTTGCAGCATATGGTCTTTATTGGTGGTGCCAGGGATGGGAACAATCCAGGGTTTACGCGCCAGGAGCCATGCCAGCGCAATCTGTCCCGGTGCGGCATTTTTTTGTATTGCCCAGGATTTCAGTAGTTCAACCAGCTGTAAGTTGTGTGGCAAGTTTTCAGGCGAGAAACGCGTTTCTGTCGCGCGGAAATCACCGGCAACGAACCGGGTATTCTCATCAATCCAGCCCGTTAAAAATTGCACGCCGAGTGGGCTCCATGGCACAAAGCCAATGCCCAGCTCTTCACACAGCGGAAGTACCTGCCTTTCAGGGCCACGCCAGAGCATGGAGTATTCACTTTGTACGGCAGTAACGGGTAATGCCGCATGGGCGCG…
>NODE_484_length_1479_cov_27.7419_ID_967
ATCAGGTGGAGGTCGACCGCCCGAATCTCGGCTTTGATATAGATGGCGTGGTGATCAAAGTCGATTCGCTCGATCTGCAGGAGCAGCTCGGCTTTGTGGCGCGCGCTCCGCGCTGGGCGGTGGCGTTTAAATTCCCAGCGCAGGAGCAGATGACCGTGGTGCGCGACGTTGAATTCCAAGTGGGCCGCACCGGCGCGATTACCCCCGTTGCGCGCCTAGAGCCAGTGCTGGTCGCGGGCGTGATGGTGAGTAACGCCACGCTGCACAATGCCGATGAAATTGAACGCCTCGGCCTGAAGATTGGTGACCGCGTGGTAATCCGCCGCGCGGGTGATGTTATTCCCCAAGTGGTCAGCGTGGTGGAAAGCGCGCAAGAGGCGCGTGAAGTGCAGTTCCCGA…
>NODE_485_length_1472_cov_31.6097_ID_969
AAAAGCACGATATGTGAAATGATTATTCGTGCAACCATTAATTTTGATTTTACATATCACAGACTTACTGACTATCACGGCCAGCCAGGCCATTGCTCATCTTCCGGATTATTCCTCTTTTCCTGCAATCTTCCCTCCCTATAAATCAGGGCTGAACGCCCAAATTTTAGACCGCCACCCCGCTTCAGAATGTCGATCTCTTCTTCCGTTCCGGTAAACCCTCGCTGGTTCAGTTCCAGTTTTAACCGTCTCCGGGTTCCTCCCTCCGTACAGTTATTGACAGAACTCGAACTCGAACTCGAACTCCAAGGGGCGGCGCTGCCGCCAGAAAAACCCGCCTCCGCTGGCGCTTCGGCCAACTTCGCAACCTTCTGCCACTTAACCAGACGGGTGCAAACT…
>NODE_486_length_1470_cov_6.37602_ID_971
TCTTCCGATCTGATGTTGCCAGCGCGGTGACGTTACCTAGCGGCGCTAGGAGGCATTGTAACTCCCAGCCTACCTGACCATTTTTCCCAAAAAGTAGAATATTCATGGTTGACGTTCGCTGTAATTCTGCTCAATCCAAAACTGGTAAGCCCCGCTCTTCACATTGCTAACCCACTCGCTGTTAGTCAGATACCACTGCACCGTCTTGCGAATCCCGCTTTCAAAGGTTTCCTGCGGCTGCCAGTCAAGTTCTGCGGCAATCTTAGTAGCATCGATAGCGTAGCGGCGATCGTGGCCTGGGCGGTCGGCAACATAGGTAATCTGCTGGCGGTAGCTGCACTCTTTTGGCACCAGTTCGTCCAGCAGGTCACAGATGGTTTCTACCACCTGCAGATTCTG…
>NODE_487_length_1463_cov_293.672_ID_973
TTGTCCTTTATCTGGAATGCTTTTATAAATCATTTCTGTTAGATCGAGATTACCATCAAGAATGATACGTTCATCAAGTTCATCGCGTGTAAACTCTCGACCAGACTTTTGACCTTCCTCCAAATATTCTTTTACTCCGGAATTGTACCCTTTACATCTAATCAGCATCTTCCACCGCCTTTTTTATAAGCGCTTCGATATTGAGGATGGCATTCAAAAACAAAGTATACTTCCTGTCAGATATAGTACCATTTTTATGAGCAACATTAACCTTTAACGCAAGTTGATTTATATTATTGCTGGACTTATTAAAAAGGTATAATAATTGCCGGGTATCTTTTACCTCAATATTTATTGAGCCTTGTTTATCCAATACCAGCTTTATGAAAAATGCTGAAC…
>NODE_488_length_1461_cov_10.3418_ID_975
TCGGTTTTAGTGAAGGGCTGAAGGTCAGCTGGGTGATGTGCAATAGTTTCTTCGGACAGGGCAAAGTAGAGCAGGGACGGCTGAGCGAGCCGCAGCTGGTCTCCACGCGCATACTGTGCAGCAACGCCGATCTGAACAAGTAGGAGCAGACGCTAACGCAGATGTTGATGAATGGCGCTGCGGTGAAGGTGGTGAGCAGTCGCTGACGCTGACCGGCAGCGGCCATATTTTGTAGTATCAGGCGCAATAAAAAAGGGCGCGGCATGCCGCGTTCCTACGCAAATCGGGTGAATGACGGATGCCTGCCCAATCACATCCCGTAGGGGGCGGAAATGCTCGATCCGCATTCATTTTACAGCATCACCGTTATCTGATAAGCGATAAACAAGGCCAGATGCG…
>NODE_489_length_1459_cov_53.4077_ID_977
CTACGGGCAGCGGGCTACGGATATATCTGCGAACGGTCTCACGAGAGCATGAAAGCTGGCGCGCGATGGCGCGTATCGACATGCCCTGACGGTGTAAAACACTCATCTCCACTCTGGTCTCCAATGTCATCATTGGCAGTGCCTTAAAACTGCCATTTTTACCCTGGGTGGGTCAGATTTACATCGGCAGGTGGGCCAGTTTTACATCGGTAGCGACACCACGACCCGGGTTCCCCGGTAAAAGTGCCGGTGGATCTCGCCGCGCTCAATGCCTTCTATAAGCAGTGGTAAACCCCGGACGCCATGACGCTGTTTGTCGTCGGCAATGTTGACAGCCGCAGCCTGTCTGAACAGATCAACAAAGTGTTCTCGCTGCTGGAAGGCAAGCGCGAACAGCCT…
>NODE_490_length_1457_cov_62.5541_ID_979
CAGCAGGCAACTAAATCTGGAGCAGAGAACAACCGCGGTGCGGAGCCCGCAGAGCAACGGAATGGCGGAAAGCTTCGTGAAGACAATGGAACGGGACTATATCAGCGTAATACCGAAGCCAAACCGTGAGGTGGCTCTGATGAACCTTGCCGTTGCCTTCGAGCATTATAATGATAAGCATCCCCACAGTGCACTGGGATACCGCTCACCACGTGAGTATCGTCGCCGGCGCGAGTCGTTAACTTAAGAGTGATCTGGTGTCTGGATTTATAGGGTCAAATCCAGTTGTTTCACTACCCGTGAAGCCATTTGCCACCATTTCCTTCCATATCTGGCTGGCATTATGATTGCCGCGTTCGCGCCGTTCTTCCAGCCACCCACGCCAGAAATCCAGAAGGC…
>NODE_491_length_1457_cov_41.6865_ID_981
TTGAAGTGATGCGTGCGCTACGGAAAGGTCAGGCAGAATCATTTTATTTGGGGCATCCCCTAGGCGAGATGCGTCTGGTGAGCAGAGTCTTTGAAAGATAAGACCTTTCAATAACACGAAAGGCTAACTCATCAATATCTTTGCAACAGTGTCCGATTTTTTCCTGTGGCGTGCGACGGCGTCTACGCTCAGGTCCGGACAGGATTTCAATTATTTTATCGTTGTGACCAGTGCTAAACATAGTTTTAAGACTACCTCTTATTTTAAGAGTGTCTACCTGTCTGGATATTCAGGGGGCCTGTCTATATGTTACGATGTTCCCCTCGTACCAGTTAATTTACGGCGTGCTTGCCGTTATCCCATTTTGTTCATGTAGGTGTACTGGACGTGGTGTATTGT…
>NODE_492_length_1453_cov_10.0505_ID_983
CCGGCATAGGCAGCAACATATTCCCGTGCGATAAGGCGTCGCGCAGAGGGATAATCGGGTGCAGTGATCTGCTTTCGGTGTGGTTTGTCCTGCAAATCAGCACGACGAACGGCCAGGAAAAGCCAGGTATATTGCGGGTTAGTTTGGGTGGGGATCGAAGCCATAAGGCAACCTCCGATAACAGCGTAATCGTTGCTATCGCCGAAGCTGCTAATCTTCATAATGGCGATAGCCCAGACGGGGTTAGCAGTACCGGCGTTATCGGAAACCGGCCAGCCCGAAAGCTGCCCCGCCTGAGCTACCATTGACAAGGCGGCATAGTGTAACGAAAGGCGCAGGAAAGAGCGATTCAAACCTGTACCAGATACGTAACACCACGCCATAAAATGGCGCACTGTG…
>NODE_493_length_1448_cov_129.9_ID_985
GTCGAAAACAAATTTACATATAAAATACCGAGGGATTCGCTTTCAAGTCTATCGACACCTGGAATATGGCAAGCAAGATTGAAGCAAAATCTTATGCTATGGTCCAGCAACCCAAATACGATAACCGTCTGGACTGCAGATATTACGCTTAATGTCACCGATGTGAAAAATCAGAAAATATATTTTCCAGCCTTTCCTTCTTCTGCGCCATTGATAAACCTCAATCTATCAAACAGGCCGGGGACGCCAGATAATATTGTCGCTAGCGGAGTCTCTACGCTGGATATGTGCCTTTATGATGGAAAAAATTCGATGAGTTCACAGATTAATATGATATTCAGAGACGAAGGTTCTTTTGCGTCAAAAAGACCGGAAGGCCTTTTTTCTGTATATCTTGAT…
>NODE_494_length_1443_cov_27.0957_ID_987
GGGCGAAGCAAATCTGAATTGCTTCTCAGCTGACAGCAAGCAGGTGAAATCATGACAACAGCACAGCAGTTAATCCACCACGACATAGAGCAAAGCAACCGCATTATGCAGCGCTACTACAAGTCATCATCACTTCCATTCACCGAGAAGCGCAAGCACAAGCCAGAGGTATGCAAATACCGCCGTGACCGCGTACTGCACGCAATCATGAATCGCGAGATGGAAAGAGTGCTCCGCATTATCGGGTCCGGGCAGCCAGCCAGAGGGGGAGGTTATAGTGATTCATTATCACGGAGGGCCGATAACACCTGACACGTGCGCAATCAGGGCATGGAAAGGCCGGCATGCATTCATTTCATTCGCACACCCCGCACAGATAAACCTCGCATCAGAATTCTG…
>NODE_495_length_1442_cov_57.6198_ID_989
AGAGCCCGGTCGTTACTGAGGCTGAACGAGGTGCTTCTGAAGCTGGATCGCTACCGGGTGATAGTGATAGACGATCTAGGCTATGTCAAACGGGACAATGCGGAAACGGGTGTACTGTTCGAACTTATCGCGCACCGGTACGAAAGAGGGAGCCTGATCATCACGAGCAACCATCCGTTCAGCACGTGGGGCAGCATCTTCGTAGACGAAACAATGGCGGTGGCTGCGGCAGACAGGCTAATCCACCATGGATATATCTTCGAGGTAACAGGAGAGAACTACAGAAAGAAAACGTCAAAAGCAGCAATACAACAATCAGTTAAATAGTAGAACCAAGGCAGCCAGAGTAGTTGACGCGTACCGGCCAAGGTAGTTGACGTCTAATAGTGAAAAGAATGT…
>NODE_496_length_1439_cov_16.7096_ID_991
CATGCTGTTGTCGGCCATCGGTTGACTCCTTCTGAGATAATTGTCTGATTAACCATTACCTTACCGGATAAGCCGATGGCTCTCACCATCCTTCCAAATTTACACCACGTCCTAAGACTCTACCTTCTTATGTTCGTGTAAAAATTCAATTATTTTTAAGTGTCACCCCGTGTTAAAGCACGTTAAGCTATGCCCTTTGATGACGTTAAGGCAGCGGTAATGGTCAATACCATGATCTGGCATGATGTGCTGGCTGAAGAAAAAGAGAAACCTTACTTTAAGAAGACCTTGGCCCGGGTAACGGCAGAGCGTGAGGCTGGCAAAACCGTCTATCCCCCGCAAAAAGATGTTTTTAACGCTTTTCGCCTCACCGAACTGGGCGCGGTGAAGGTGGTTATT…
>NODE_497_length_1436_cov_26.9083_ID_993
AGGCACATTTCGAGCTGTATCTGAAGGAATGTGAGTGGCGATTTAACACTCCAAGTGCAAAACAGCAATTAACTATTTTAAAACAGATAGTTAAACGTAAAATTTAAACCTTATCTAGGACAGCCCCTTAATTTATTATTATATGGCGGTAATCAACGGCAACAATCAGCAGGAAATGCGTGGCGTGGCGCGTATGCAGAGCGAGATTGCTGACGGCGGCATCCTGAAAGAGATGGTCGGTAACGGCTACCTAGTGATCACCATCTCGCCAAAAGAGGGTGAGCCCTATCAGGGCGTGGTTGGGCTGGAAGGCGAAACTCTGGCAGAGTGCCTTGAGGACTACTTCCGCTCTGAGCAGCTGCCAACCCGTCTGTTTATCCGCACCGGCGAAAGTGAAGG…
>NODE_498_length_1435_cov_23.5497_ID_995
CACATGCGCAAATGGCACAGTGTAGCGAAGGCGCATATAGAGATGTTTTTTTGTGCATGCGGAAGGCGGCATACGAGATTGAAGGGTGACTGGAGTTCAGACGTGTGCTATCCCGATCTGCATACAGAAGCGCGCTTTCTGTAGACATTTCAGAAACAGGAATATACCGAGACATATTACAATCCCCTTTGGGTAAATTCAGATTCGAAGTAGGTTGAAGGCTTTTTGCCCCCTCTGGCCTTATCGAAAAAATCGCGAAATGCCATCGTCAACAGGAAAATCCATGCAGGCTTGATAGAGCCGATGCACCCGATCCTGAAACTACGTGTCTGAGGATGTAACTTGGAATAAATACAGAGGTTGTAAGTGATGAGATGCGCATAAAGCGCATCGAAATCA…
>NODE_499_length_1430_cov_14.7068_ID_997
CTCACGATAACTGATGCCATATTTGCAGTACCAGCGGACGGCCCACAGGATAATATGACGCTCAAAATGTCGACCTTTAAATGGGTTCATGTGCCGTTCCTTCAACTAAATAGTGGCATCAGTTTACCATCGCCAGATCTTTGCAACAGTGCCCTTTTCACTAGAGTCACAACTTCACTCAACGAAAGCTGGTTTTCCAGAGCAACGGCTTTAATCGTTTCCTTAAGGGAAGGATCGATCTTGATAGTTAAACTGACTTTGTCGGTCATACCTGATTCTCCTGAGAATTGTCCCAACAAGCTAACCTCTAATGTGCGACGCAACCATGCTGTCACAAAAATTTAAAATTTCTCTGCTAACGGGCTGAACTCCTCCAGCACGCTTTGATCTAGGGCACAG…
>NODE_500_length_1426_cov_51.5704_ID_999
TTCCTTCTCAGACAGGACTTGTCATGGAAATACGGACTGTTAATCGGGCGCAGCTCTGTCAGGCTGCCAGCTATGCTCTGATTTTTGTCGCGCAGTTCGCCATCTTCCCGCTGCGTTTACTGCCCTGTTTTCTCGCTGGGTTTGTCGTCGACGAAGCTATTCTGGGCCTGACCCCGCTGGTTGAGCGGCTGGTGAAAGGGCAAATTGCTCGCTGGATCAGCATCCTGTTCCTCAGCGTGGTGATTATCCTTGCGCTGGTGACCGGCATCACCAAACTGATTGGCTTCCTGCTGCACGATTTTCAAAACCCCGCTGCTTTCCACGCTACCGCCACCAAATTGCTTGAAGATGCCCAGCGCACACTGTCGCCGGTAATCGTGCGCTATCTGCCCTCGGACA…
>NODE_501_length_1424_cov_44.6214_ID_1001
GGACGGCCCACAGGATGATATGACGCTCAAAATGTCGACCTTTAAATGGGTTCATGTGCTGCTCCTTCAACTAAACAGTTGCATCAGTTTACCATCGCCAGATCTTTGCAACAGTACCTTTCTTTTCGTCCATAATTTGCCTGTCTCCGTTGTTGGAATGAACATATCAAAAACAGGCAGATACACAATTTAAATTACAGTCTCCCCTGCGGGTGCTATACTTTCAACGTTGAGCTGGTGCTAGCGTATGCAGCAGTCGATGACTCTGGACGCTGCGGAGCAGCTCAGCCGGGCCACATCGAAGCTTAAATAGCGCAGCCAGCAGGTAACCCCGTTGACTGCATTCTTTTATTACTTGCTCATCTGCTCAGATTTCGCCATGCACTGCTGCATTGCTTC…
>NODE_502_length_1424_cov_32.3354_ID_1003
ATGAAGACGGCTTACGCCACAATCAAAGGCATTGAAGTGATGCGTGCGCTACGGAAAGGTCAGGCAGAATCATTTTATTTGGGGCATCCCCTAGGCGAGATGCGTCTGGTGAGCAGAGTCTTTGAAAGATAAGACCTTTCAATAACACGAAAGGCTAACTCATCAATATCTTTGCAACAATGCCCCGTTTATTCAGGAGAAGTCATAATCATGTACTGTCCGGTCATTGAGCTGACGCAGCAGCTTATTCGTCGCCCTTCCCTCAGCCCGGATGATGCCGGTTGTCAGGCTATTCTGATTGCCCGCCTGCAGGCGCTAGGCTTCACTATTGAACCGATGAACATCGGTGATACCCAGAATTTCTGGGCGGGGCGCGGTCAGGGTGAAACCCTAGCATTT…
>NODE_503_length_1423_cov_94.4136_ID_1005
AGCATGGCGGAGATAGAGCAGACCGCTGAAAACGATGTGATCGAGGCGCTGCCACTCAGCGCTTAACAGACATATTACCGGACCGGAAGGCTGGATCTGAATTTACACCACCTTGACGGACTCGACCTCACTCTCGTAGATAAGGCCCTGAAAACCGTCATCATTCGCAAGTTGCCCAATAAGCGGGCGGAGACCGTGGCTACCGCTTTCAGGGACATTGAAGCCAATACCTTCTGCGAGTTTAAGACCCTGACCGCAGATAACGGCCCTGAATTCGCCCTGCACGAGCAAATCACGGAAATCACAGGGGCGCAGGTCTACTTTGCACGCCCATACCATTCCTGGGAACGTGGCCTGAATGAGCATACCAACGGTCTGATACGGCGCTTTTACCCCAAG…
>NODE_504_length_1422_cov_210.12_ID_1007
AGCTCCTGCAGCAGTTCTCCCGCACTGTAGAACCGCGCCCGGTAGCCCTGACCTACAACGCCGTCAACGATCGCCGCCGCCAGATGGCTTTTGCCCAGTCCGCTGGCACCGAACAGCAGCACATTTTCTCCCGCATCAACCCAGTCCGTTGTCTCGCACAACTGACGGACCTGGGCTGCGTTCAGTTCCGGCACCTGAGCGAAGTTATATTCCGACACGGATTTACCCGCAGGCAGCCTGGCATCCTTTATATAACGCCGCCGCCGCTCGCTCTCCCGATGTGTCGCTTCCTCGCTGCACAGCGACAGCAGATAACGGGAGGGTGTCCACCCTTCTGCCAGCGCACGCTTTTCTTGGCTGTGCCATTCGGAGGCCACCCGCGTCAGCCTGAGTTTTCGA…
>NODE_505_length_1421_cov_43.0487_ID_1009
TGAATACATCAGCGGCCATCAATCCACTACGCATTTCTGCACTATCACGGCCAGCACAGTCTGCAATGACAAAATCATAGGATTTTTCGTGTTCCTTTAACATTGCTTTGATGTTGCCTGTTGCGCCTGTTACCGGAATATGGAGGAAATCTTCAGGGCGATTGTTGTACCAGGTTAAAACTGATTTCTGGTCATCTGCGTCGACAATAATCACGCGATTACCTAATGACATCAGATATGCGGCTATTGATACCGCTAGTGTACTTTTACCAACACCACCTTTTTGACTACCTAATACAATTATCATTATAACCTCATATTAAGTTGTTAAGTTAACAACTTAATATTGCCACCAGGGCATGGATTACGCAATTATTTTATTAAGTTAATAATTTATTA…
>NODE_506_length_1417_cov_27.5721_ID_1011
CTTCGGTTAACTGCTGATATTTCATAGTTATTCGCTCATCTTTAGTCGGAAGAGCAGGATAGCTTATCGGTAGCTAACCGTCCCTCCATCTACATGACCGAGCGTTGCACTTATTATCTGAATTCGCGGAAAAACATCTCCGACGTGCGGTTGGTGGTCTCCGGCGCGGGCGCTTCTGCCATTGCCTGCCTCAACCTGCTGATGACGCTGGGTATGCAGAAGCACAACATCGTAGTGTGCGATTCGAAATGGGTGAGCCGACAGAGCGGCAAGCGCAGCCTGCTCGACGTGGGCGCGACGGCAATTAACGAAGAGATGAAGCTGGCGGCGGTGCACGGCTATTGCCGAACTGGCGCTGGCGGAGCAGAGCGACGTGGTCGCCTCGGCCTACGGCAATCA…
>NODE_507_length_1415_cov_644.547_ID_1013
AACGCTTTGGCTTCTGACTCGCCGATACCCATTCCGATAATCTCCCGGCGTCCGTCCAGGTTAACCGCGCAGGCAATTATTACCGCCACGCTGACAACACGGCCGTTCTTACGCACCTTCACGTAAGTCGCATCCAGCCACAGATAGGGCCATTCACCGTCCAGCGGACGGTGCAAGAACGCCTGCACCCGCTCATCGATACCACGGCAGATAGACGATACCTGGCTGCGGGAGATACCGGTCATGCCCATCGACTGCACCAGCGCGTCAACCTTACGGGTGGAGACGCCGTTTATCCACGCTTCCTGGATTACCGCGTTCAGTGCTTTTTCCGACAGCCTGCGGGCCTCAAGGAAGGACGGGAAGTACGAGCCTTCACGCAGCTTCGGTATACGCAGG…
>NODE_508_length_1398_cov_29.8167_ID_1015
TATACATGGAGCTGAGTATAAAGCGGAGCTCCAGTCATGCAAAGCACCGGAACGGCGAAGCCGTGACGCTCGCCCTGTAAGGGCGCTACGTTCTTTTCGCCAGGATTGGGTTTCCATACTTAGATGTCCATCTGTAACAGGTGGGCGTCTAAGTTACCCGCACTGGCTTAATGGCTAAATACGGCGCTGGCTTTACGCTTACGCTTTTGTTAACACGTAATAACAAAAGCTGCGATCTTTTTCAACGAACAGAAATTTTGTTACGCTTTAACCAGTGCAACGACGTTGAGATTGCTGCAGCCGAGGGCGGCTAGGGTGGTGGCGGTGGCATTCTGCTGGCTCAGCTTCGCCTGCGGGGATTCAGCCAGCACTGCACGCTGAACTGTACTCAGGCTGTGC…
>NODE_509_length_1398_cov_54.1574_ID_1017
GGCCTGTAGGTTTCTTAGTCGCTTAGAAGGAATTGACCATGAACTTTTATCAGATTCGCCAGACCATGACTGACGATGCGTATGCCGTTATCTCAGCTTTCGGTCAGACGGCCTCACTGACCCTACAGGCCATCACCTACATGACTGGACAACGGGAACACGCCACCCGCTTCATACTTGAGCAAAGGGCGGTATTTGATGTGGCCGTCGAAAATAACGGCCAGTGGTGCCTTTCAGAAGGGTTTAAAGCTTCGATGCATCAACCTCAGGCCTGAAGTTGCATATCACCAGCTCAGACGCCTTATGACCATTATTACTGCCTACTGAATACGTTGTATTAACCGGGTAATGCTACCAACTTACTGATTTAGTGTATGATGGTGCTTCTGAGGTGCTCCA…
>NODE_510_length_1397_cov_2012.55_ID_1019
CCGGAACGTGGCTGATATAGCGCCCGATCATCTCTTCCTGGCTCAGCGTCTGGCGTTTATGCTTCCCCGTGCGGTGATCGAGGTAGTGGTGGACCACCGTGACACCGCCATAGTGCCGCAAGCGGGAGGCCGACACCAGCGGCCGCTTCAGGGAGCGGCCGAGGTATTTCACGCTGTGCCAGGCTCCCCGGGTCTTCTTCGCAAAGTGTACCTTCCAGTACCGGTCATACTGCGCCTGCAGATAACGCCGCCACGGGCGCTCATCGCGGAGGTGACCCAGACCCGGCAGCAGGCCGGGCATGATCTGGGCCTAGCTGTCGGTAGAGTCTTAGGACGTGGTGTAAATTTGGAAGGATGGTGAGAGCCATTGGCTTATCCGGTAAGGTAATGGTTAATCAG…
>NODE_511_length_1389_cov_6.17036_ID_1021
AAGGGCAGTCTGAAAACGGCAGTTTCTCGCTGCCCGGCACGGTTGATGTGCGTACTGCTACGACGCGCGTGACGCTGACTCCTGAGCTGCATCAAATTAATCTGCCACCGCTGCTGAAAAGTTTTGCTATGCCGGACACCGTCAGCGGTGTGCTGTCGCTTAATGGTAACTTTACCGGCAGCGGCCTGAGTGTGGATGCCTTTAAACGCCAGTGGCGGGGCAAAGCCCAGCTCAGAGTGGATAATGCCCAGTTCGCCGGACTGAACTTCCAGCAGCTGATCCAACGCGCGGTGGAAAACAGCAGTAAAGTGCACGGACAGGGCGATGAGAATACGCCGAACCTGCAGTCTATTACCGGCAGCGCCACGTTGAACAATGGAGTGATTGATTTCGGCACGC…
>NODE_512_length_1385_cov_4.75676_ID_1023
CGACCTTGTCGCCACGGTCTGGGTTAAAAACCTGAGCAACCTAGAACAGCAGCAGCAGGCCAACCTCAACAAAGGGGTTGAAAACCTTATCCGCTGCGCCTTTCGGGAGAATACCGACTATGACGTGAAGAAGACGTGGCCATACGCGCGTTTTTTCTTCTCGCAGCTGGGGCGTGAGATCCACAAGACGTTCCCAGACACGGATTCGCTGGAATTTTCGCTGAAAGATATCACCAGTGAACTCAGCGTGCCGCGGCTGAACTCTCTGAGGGTGGATTTACAGAATGAATGATTCTCTTAAAAAGCTGGCCAGCATGGTTCTACCGTCATGGATGAACCAGGGGGAGCTGCAAAAGCTCCTTAAAGCAGCGCAGACCTTTTGGGCGGAGGTTTACAGCT…
>NODE_513_length_1382_cov_1202.1_ID_1025
GTGAACTCACCGAATTTATGCTCAACCGCATCATGGAGGCCGATGTCACTCAGCGCATCAACGCAGAGCCTCATGAGCGCAGTGACGAGCGGGAGACCTACCGTAACGGCTACCGTGACCGTCAGTACCCCACCCGCCTCGGTACCCTGGACCTGCGTATACCGAAGCTGCGTGAAGGCTCGTACTTCCCGTCCTTCCTTGAGGCCCGCAGGCTGTCGGAGAAAGCACTGAACGCGGTAATCCAGGAAACGTGGATAAACGGCGTCGCCACCCGTAAGGTTGACGCGCTGGTGCAGTCGATGGGCATGACCGGTATCTCCCGCAGCCAGGTATCGTCTATCTGCCGTGGTATCGATGAGCGGGTGCAGGTGTTCCTGCACCGTCCGCTGGACGGTGAAT…
>NODE_514_length_1372_cov_131.42_ID_1027
AGCATGGCGGAGATAGAGCAGACCGCTGAAAACGATGTGATCGAGGCGCTGCCACTCAGCGCTTAACAGACATATTACCGGACCGGAAGGCTGGATCTGAATTTACACCACCTTGACGGACTCGACCTCACTCTCGTAGATAAGGCCCTGAAAACCGTCATCATTCGCAAGTTGCCCAATAAGCGGGCGGAGACCGTGGCTACCGCTTTCAGGGACATTGAAGCCAATACCTTCTGCGAGTTTAAGACCCTGACCGCAGATAACGGCCCTGAATTCGCCCTGCACGAGCAAATCACGGAAATCACAGGGGCGCAGGTCTACTTTGCACGCCCATACCATTCCTGGGAACGTGGCCTGAATGAGCATACCAACGGTCTGATACGGCGCTTTTACCCCAAG…
>NODE_515_length_1372_cov_675.149_ID_1029
TCCCAACGAATCTGAGCGGCTGTACTACTTACAGCCTAATGCTGTGGCCAGTATTAGTTGACCACTACAGGACTCCTACAATAAGTGGGAGCTGATTGGTGGCTATGGCTAGGAGAAAACCAAACGACCACTGACCGATCGCGATTTTCATCTTGACCTTGGTTATACCGCCGGGGTGACGATGCGCGATCACTGGAAGTATATTCCCATCCCATTAGTGCTGCCATTAGCCTAGGTGGGATATGGACAAGCTACTTTCTAGATTACTTATATTCCGGGCACTTACAATAACGGTAACGTCTATTTTGCCTAGCTGCGCTGGCAGTTTTGATAGTACTGGGTCTGTCATAAAAATGACGCCTAGGGAAAAAATCGATATTTATCACTTTTTCGTCGTCG…
>NODE_516_length_1365_cov_43.9095_ID_1031
ACTCTTTCCCTGCACAACGCACTTCCGATCTCCTATATCCAGCTGGAGCGACAAGCTGGCGGAGAACTGTATCAGCAACTTCCTCACCGGGGAAAGCGCTACAGCTACAGTGTCGAGAACCTCAAATGCGGTCCTATTCACAACAGAAACCTAGCCATTTCGAGATTGACACCATTTTGGGCAAAGACCAGAAGTCATTCCTGCTGACCACGGTGGATAAAGCGACAAAACAGGTCATTATCCGTAAACTGGCGAATAAGCGCGCAAAGAGCGTCGTGGAGGCGTTCAGCGACATCGTAGCGAATACCTTGATAATGGCTCTGAGTTCGCGCAGCATAACCCCCCTCCGTTTTGTTGCGTTTCGACTCGGAATGGGCCCCGGAAAACCGGGCAGGGGAT…
>NODE_517_length_1363_cov_71.8188_ID_1033
GTGGTGATCGCTGGCCGCCCAAACGCCGGTAAATCCAGCCTGCTCAACGCGCTGGTCGGGCGCGAAGCGGCGATTGTCACCGATATTGCCGGCACCACGCGCGACGTGCTGCGCGAGCATATCCATATCGACGGCATGCCGCTGCACATTATCGACACTGCCGGGCTGCGTGAGGCCAGTGACGAAGTGGAACGCATCGGTATTGAACGTGCATGGAAAGAGATAGAACAGGCCGATCGCGTGCTGTTTATGGTGGATGGCACCATCGAATCCGCCGAGATCTGGCCGGACTTTATTGCCCGCCTGCCGCACAGCTTGCCGATCACCCTGGTACGCAATAAAGCGGATATCACTGGCGAAGCAGAGAATCTAATCGAAGTTAACGGTCACTCACTTATT…
>NODE_518_length_1340_cov_26.9192_ID_1035
ATGACGCTCAAAATGTCGACCTTTAAATGGGTTCATGTGCTGCTCCTTCAACTAAACAGTGGCATCAGTTTACCATCGCCAAATCTTTGCAACAGTGCCTTTTATTTGGGGCATCCCCTAGGCGAGATGCGTCTGGTGAGCAGAGTCTTTGAAAGATAAGACCTTTCAATAACACGAAAGGCTAACTCATCAATATCTTTGCAACAGTGCCCGAAAATCTATGCGGTCCAAAACGTGCATGGAACTCCTTTCATGCTCTGGCAAGAGCTTAACCGAATGCTATTGGCAGGCGCAGGGGTTGCCACCGTCGATCGCAGTGGCATCGCGCTGATTCAGTTGCGCAGCCTGCTGGTTGAGTAGTCGCAGCAGTCGAAGTTCCAACTGCTGTGCTGCAAAGAC…
>NODE_519_length_1340_cov_38.2762_ID_1037
CTGAAGGATAAGCTGAAAAGCGGTCAAATCCAGAAGAAAACGAAAGCAACAACGTTCGAGTAATTCAAAGGGGGTGGGTCAGTTTTACTTTGGCAGGGTGGGTCAGAATTCGATCGGTATTGACAGTTATCTAGGAAGCGTGGATAAACGGCGTCTCAACCCGCAAGGTTGACGCCTTGGTCCAGTCGATGGGAATGACCGGTATCTCCCGCAGCTAGGTATCGTCCATCTGCCGCGGCATCGATGAGCGCGTGCAGGCGTTCACAACAGCCGCTGGAAGGAGAATGGCCCTACCTGTGGCTGGATGCGACCTACGTGAAGGGGCGCAAGAACGGCCGGGTGGTCAGTGTAGCGGTAATAATCGCCTGCGCGGTCAACTCGGACGGACGCTGGGAAATC…
>NODE_520_length_1335_cov_294.853_ID_1039
AAGCGGAGGCGGAGGGGCTGGCGTACTTCGGGTTTTTGAGAGCGCACCGGGTGAAAATCCACTCCACGAACACGCTGGAGCGCCTGAATAAAAAGGTGAAGCGGCGTTCCCACGTGGTGGGTATCTTACCCAACGAAGAGAGCATAACCCAGCTTCTGGGTGCGGTGCTGACGGAGCAGAACGAAGAATGGCTGTTGCAGAACCGCTACCTGCCGCAACACAGCATGGCGGAGATAGAGCAGACCGCTGAAAACGATGTGATCGAGGCGCTGCCACTCAGCGCTTAACAGACATATTACCGGACCGGAAGGCTAGATCTGAATTTACACCACCTTGACGGACTCGACCCGCGCAGGCGTCCCTGCAACGACCGCCGGCGGGAGAATCGCCATACCAGTG…
>NODE_521_length_1334_cov_72.9768_ID_1041
CAGCAGGCAACTAAATCTGGAGCAGAGAACAACCGCGGTGCGGAGCCCGCAGAGCAACGGAATGGCGGAAAGCTTCGTGAAGACAATGGAACGGGACTATATCAGCGTAATACCGAAGCCAAACCGTGAGGTGGCTCTGATGAACCTTGCCGTTGCCTTCGAGCATTATAATGATAAGCATCCCCACAGTGCACTGGGATACCGCTCACCACGTGAGTATCGTCGCCGGCGCGAGTCGTTAACTTAAGAGTGATCTGGTGTCTGAATTTATAGGGTCAAATCCAGCAACGGTTGTTTCCTGATGGAAACAATAGTGCGCTTTGATAGTTTATTGTTGCGCTGAAAACTGGCTGTGGCAGGATGGTTTTAACAGGTGATTACCCACTAAAATTGAAACGA…
>NODE_522_length_1332_cov_39.073_ID_1043
GCCGCTTTCAGAGACATTGAAGCAATACTTTCTGCGAGTTTAAAACTCTGATCGCTGATAATGGCCCTGAATTCGCCCTGCACGAGAAGAACGGACTTCAGTCAGGTCAGTTATCGTAAGATTGCCGAACTCGAACACACGCTCAAGACTGGAGGGCGAAAATCTCTGGGCTGTCGCTCTCCCAATGAGGTATTTTTAACGCACTTACTGGCGGCATAACCCCCTGCCGTTTTGTTGCGTTTCGAGTGGGAATGGGGCGAGAGTCCGCAGCGATGCGGGCATCAACCTAGTCTTTCAGTTTTTGCTGACGCTGCTGGTGGCGATCTTCGACCATTATTCTGCCGCCCCGAGCTTGCGCCCTGGCTGGGCATCAAAGCTGGTGCCGGTTTTATGTTTGCT…
>NODE_523_length_1330_cov_80.2843_ID_1045
GCATGGCGGAGATAGAGCAGACCGCTGAAAACGATGTGATCGAGGCGCTGCCACTCAGCGCTTAACAGACATATTACCGGACCGGAAGGCCGGATCTGAATTTACACCACCTTGACGGACTCGACCAATGCACGATAAGATCATCGGATGGTCTCTGACAATTAACCTAACCATTACACACTAAGTCTGTGTCACTACCGCCAATTCGCTTGGCGCGCTATATGGCGAACGGCACCGCACTGGAAGGGGATATTTCCCTGCTGGATATCAACGCGCACCACGAATCAGCGCGCACCGTCGCAGCGTCGGCCTGATGCTGCGGAAAAAGCCGGAGAAGCCGGGGTTTGCGGTGCTAATGAAGGGCTTCCTGGGTACCGACCCGTACCAGTGCATCCTGTG…
>NODE_524_length_1323_cov_63.9156_ID_1047
GGGTTCATGTGCTGCTCCTTCAACTAAACAGTGGCATCAGTTTACCATCGCCAGATCTTTGCAACAGTGCCCTTAATCTAACGCCAGCAGTCGATTAGTGCTGTGGATGGAGACCCGCTGCGTTCAGTTTTTTACCGCAAACTACCACCCTGCACCCTGCAAGAGATGTGATGGCGGTGATTAAGGCATTTCATTCCCCCCGGCCACTGGTTAAGATGGCACCTTAAGTGTGGCTATCTTATGCCCGCACGAAGAACATCTCGGCACTTTGCCGGTCAAAATCTGGATTTCCTTGTTAGGGATTGCGATATGTTAATCCGATTCAACCGAGGCCTGTTGGCTTCCCTGATAGTGACACTGCTGGCAGCCCAGACGCTGCCAGCGCGTGCAGACGTAAGC…
>NODE_525_length_1318_cov_39.1377_ID_1049
TGCAGGCGTCCACTGATGACTTCAGGCGAGGTGTGGATGGAAAACTCCTTCCTGATGAAGGTCTGAATGTGTGGTTTCAGCTGGTAAAAAGCATTGTCTGGCTGAGGCTTATGACGCCGCTATCGTGCCAAAGTGGCCGCCCTTTTTCGATGTAGAACCGTTCTTTCTGAATTAGATGTTTTCCCTGCATGCAACAGGCTCTCCAGTAGGGCCAGAACGGTGATTTTATCTGGGGCTGGCCAGTGGGTCACTTTGTTGCGTTTTGAGTGGATATGAGCATGATTTTACTCTCCTAACTTCTAAATTCCGTTGATTTTACACTATACAGAAACGATCACCACCCCACACCCGGCTGGACGTGGAAAGACCGCTGGTATCAGCGCTTTGGCTGGCGTCATC…
>NODE_526_length_1316_cov_29.7283_ID_1051
TGGTGCCTTGCTTGTGGATCGCGGCCACAATGTCCAGACGATGCCAGTCAACACTGGATACTTCTTTTCTTTCCATCATTCGATTACCCTACAAAGTTAACCGTGCGGATAAGCCCTGCGGGTTATCCGTCTGGATAAGAGTATTGATCTACGAAAAGAAATAAATTATCTACTTATGGGTATTTTGTTTGTGAAACAGTAAGTTACTGAGAAAAAAAATGACAACAGCCAAAGAAAGCAAATTTGCTATTCGTGACAATGAAAAAGAAAGCATACAGGAGCGACTGAAGCAGCTCTTTCGGGGTAGGAATTTGCGAACAGTGGCGCGTGAATGGGGACTACCTTACTCAACGTTGAATAATTACTTTACGAAAGGAGCTAATCCCGGTCTTGATGTAG…
>NODE_527_length_1316_cov_13.5055_ID_1053
GTGGGCCTTTGTTGGCAGTAAAGCAGTAAAACACTGGCTCTGGTACGCTTACAACACCAAAACAGGCGGCGTACTGGCCTACACCTTCGGTCCGCGCACGGATGAGACCTGCCGGGAATTATTGACCTTGTTAACGCCATTCAGCATCGGTATGCTAACCAGTGACAACTGGGGCAGCTATGCCAGAGAAGTGCCGAAGGAGAAGCACCTGACGGGCAAGATTTTTACGCAACACATTGAGCGTAACACCCTGACACTCCGCACCCGCATTAAGCGTCTGGCCCGCAAAACGATTTGCTTTTCACGTTCCATCGAGGTCCACGAAAAAGTTATCGGCTCATTCATCGAAAGCACATGTTCTACTAATTGGATGCATTACTAATAATAGTGTCCGGCTAT…
>NODE_528_length_1315_cov_50.9638_ID_1055
GGCAAACACGTTAATCGCTTCGTCTTCCGCCCGCTCGCGCACCGTGCCCAGCAGCTCGGTTTCGAGGTGCAGCAACACTTTGATGCGCCAGGTCCAGCTCACCACGGCTTTACGCCAAGCATCGGCCGGAGCGTTGTTCAGGCGCAGGTTGAGGTGCTCGGTAATGATCTGCTCACCGTGGCTTTTACGCGGCGGTTCGTCAAACTGCGGGTCGGCATTCAACGTCAGCTGCAGGATGCCTTCGTTGCGACCACGGAACATGGCCAACGCGCGGTGGGAAAGCACGCTGGACAGGGCTTCGTGATGGTCAAAGTAGTCGCTGAATTTCGCGCCTTCTTCCTGTTTGCCGTTAACCACGCGGGAGACAAGGTGAGCATTTCCCCACAGGTATTCACGCAC…
>NODE_529_length_1314_cov_583.265_ID_1057
AACAATCGCCAGCGGGTCAAGCATACGCCCCAGCCCGATATCACCACAGGCTTGGCTACCGCTGTCCGGCCCCCAGATCATCACCCCACGCTGGGCTAGCAGCTGCAAATTGTGCTGGGTCGGCAGGGTGAGATACATCTGCTGATTCATCGCTGGGACCACGGCCAGCGGTGCCGCAGAGGCTAGGCAAATGGTGGTCACTAGGTCGTTAGCCATCCCTGCCGCCACTCGGGCAATCAGGTCAGCGGTGGCCGGTGCTAGAATCACCAGCTCGGCCCACTTGCCCAGCTCAATATGGCCCATTGCCGCTTCTGCCGCCGGGTCGAGCAAATCATCAGAGACCGGATAACCGGAAACGGCCTGCAGGCTGAGCGGGGTAATAAACGCTTTTGCTGCGTC…
>NODE_530_length_1313_cov_248.132_ID_1059
CAGTGCTGCTAATGTTTCAGCCTCATAAGTAATCAGATCGCCAATAAACGCCAGTTTTCCATACAGGATATTATTATCAAAATCTGGTTCTACCGTGCCCAAATAGCCTTTATATTTTAAATGTTTCATAATAACCTTTCCTCTTTTAGCATCCTCTTGACATCTTTAAGCGCTCCGCCTTTGATATGATTTTCAGGATGTGGGCGATGCAGCATTATCGTTTTGTATTTCTGGTGTACAAACCTTACCCGTGATCCCTGCATTTCTTTTTTTTCATAACCAAGAAATGAAAGCAGTATAACCAGTTCCGTCCATTCAAATGTTTTCTTGCTGTTTATGAATTTTTCCAGCAATTTATCATTTTTCCCCATACCCTTCCCCTTACTCTCATGTAACTAA…
>NODE_531_length_1311_cov_24.1377_ID_1061
GAACTGACCTGACGGCAGTGACGGATGACGAGCTCCGCAAGTACCAGGGAGCACTGAATAGCAGGCCACGGAAATGCCTTGGGTTCCGGCAACCTTCAGTGGTCTTTGTAGAGCTAAAACAGGCGGCCTAGCGTTGCACTTCAAACTTGAATCCGCCACACGATTTTACGGCACTTAAAAAACTCAGGCCGCAGTCGTTAACCTCGCGTATACAACCGGGCTGTGACGTCATTGTCTGCTGCATATGCTGGCCGATCGTGAACGCTGTTTCTGGTTTTGCGTGAACGCGTATTCCGGCGGAAAATACCACGATTTAGCACCATGACCAGAATCACTGTTCATTTTGCCAGAATCGGTGTTCACCTGACCGGAATTGCTGTTCACGTCTCCAGAATCATT…
>NODE_532_length_1305_cov_42.8396_ID_1063
TTTCAATAAGAGTAGTAGCAAAAATACACTCACCATTTTAATCATTGTATTTTATCAGTCCAACTGTTAAGTTCGGAAATTTTTGAAAGAAGCTTCCTCTTTCTGAGAACTGACTTATACCGCTTCCGATGGCGTATAACTAACAACAAGATCATTTGCACTGCTATTAGAAAAATTTCTAATGGTTTTATTTCTGTTTCCCTCTTGCACTCTGAATACAGCATTTAAATTATTCTTCATTAATTGATACAATAAATAATAGCTGAAATATCTTCGTGCAATCTAAGCATCTGGAGATGCTTTTCATCACAGGTCGATTCCGTCAAGGTGGTGTAAATTCACTTACAGCCTTCCGGTCCGGTAATGGGCCTGTTATGCGCTGACTGGCAACGCGTCGAT…
>NODE_533_length_1298_cov_70.3117_ID_1065
CTGGGATAACGCCCCTATGGAGCGGTTCTTCCGGAGCCTGAAGACCGAATGGGTGCCGACGAAGGGCTATAACAGCTTCAGCGAAGCCCAGGGCGCGATAATCCACTATATAACGGGATATTACAGCACTATCAGGCCCCACTGGTATAACGGCGGTCGGACGCCCAACGAATCTGTGCGGCTGTACTACTTACAGTCTAATGCTGTGGCCAGTATTAGTTGACCACTACACTCAACTGGTTGTGGAGCCCTGAGCAAATCAGCGCCATTGGCGATATCATCGGCAGACCGGTTAGTCACGAATGGATTTACCAGCACGTGAGCGGCGATAAAGTCCAGGGCGGAAAGCTGTACAAGCTCCTCCGGCAGGGTAAACGCCGCTATCGCAAAGGTTATGGC…
>NODE_534_length_1297_cov_1211.16_ID_1067
TCATGCTGTTGTCGGCCATCGGTTGACTCCTTCTGAGATAATTGTCTAATTAACCATTACCTTACCGGATAAGCCAATGGCTCTCACCATCCTTCCAAATTTACACCACGTCCTAAGACTCTACCTGCCATTTTTACCCTGGGTGGGTCAGATTTACATCGGCAGGTGGGCCAGTTTTACATCGGTAGCGACACACTTCATGCGTAACGTGCTGGGGCGAGTCAGCAGAGCCAGCCAGTCGGTTGTCCGTGCCGCGTTGCAACAGGTGTTCGTGCAGACGGAGGAACAAAACGCCCATGCCACCTGGCGCGAGGTCGCGGCCCAGCTGGAAAAGAACTTCCCGGCAGTCACAGAGATGATGGACGAAGCGGAGGCGGAGGGGCTGGCGTACTTCGGGTT…
>NODE_535_length_1294_cov_39.8115_ID_1069
ATGTCATTGTGAGCTTTTACTTAAGCTGTATCTAACTAATCCGTTTTACTTCAAAACGCTATTCAAAGCTCATCGATTTATTGTCGGATCGCCGATTCTCGGCATCTACTACATCCGTAAAAGCAGTACCTTTAAAGATGTAAAACGCTTTTGTATCAGTAACGATCTTTTCAGCAGTAACTCGCTGGATTCATTCCTGCTTTTTCTGCGGGTTGGTGGAAGACTGGAGGTTTATCGCGACAGTGAAGATAAGCGCAAACTGAATTATAAGCCGACGCCGAAAGCGCTGGCAGAAACGCAGCGTATGATCAACACCATGATTATCCCTTGCACGATGCTGACCGACTCTCTTGACATTGAATTTTATCAGCAGCACAAGAATTTTGTGCCTGAATTTTT…
>NODE_536_length_1286_cov_8.89129_ID_1071
TTTTAAATGGGTTCATGGGTTCATGTGCTGCTCCTTCAACTAAACAGTGGCATCAGTTTACCATCGCCAGATCTTCGCAACAGTGCTAAGTGGTTTATCTGGCGACCAACGATACGTCAAAAAAAATGGAGTATACCAATCCAGAACTGGCAGCTGGCGATGCGTCGATTTATTATCAAGTTCGGTGACCACCTGAGCGACCGCCTTTAATACGATGGCAGTTACACAGAATTACCGACAGGCTCGTTTCCCGGTCACTCAAACCTTACAGCAGGTCGGCAATTATCTTATCGAGCTTGCCTTGGTCGATGGCAAAGTTATGGATGCCTTCAGCTAGTTTCTGTACCGCCATTGGATCTTGGTTGTGCTGCCACAGGAACTCGGGTTCAGTCATTTTAG…
>NODE_537_length_1285_cov_60.7392_ID_1073
ATAGATGGATATCAAAGACTCTCTTGAAAGGCTGAAGAAGGCTAACGAAGAAAATAAAACCCCCATCACCGTTAACAGAGGGCTTCTTAAGTCCGCGCTGATGGAAATCGAACTTCAGAGCAAATGTCACGGTGAATCATTCGCTACCAGAATGGTTGTTGCTCGACTTAAAGATGCCCTGGGGATAAAGCCATGAAACACACTCCGATATTCGGCATGGTCAACTTCATCGACGATGCTCATTTCCGCCGCGTATGGAAGCATCCAAAGAAAACCATCAACTCACGCCAGAAAGCATGGGTTCACTACATGCTACAGGTATGGGGCAAAGTCAACGCCGGTGATGATTCCCCTGGTGGTGCAATCAACGTTATCGGTCGCCTGATGATTCGTAGCCAG…
>NODE_538_length_1282_cov_7.23983_ID_1075
TCTGCTGGCATTTGGCGCGATGTCGTTAGATGTCACGCACTCAATGGCACATCTGTCGGCAGGGGATTCCCGCGCGGATAACTCATACCGGCTTAGCTACTCAAAGCGTTTTGATGATTACGGCAGCCAGGTGACTTTTGCCGGTTATCGCTTCTCTGAAAGCCAGTTTATGACCATGGACGAGTTCCTTGATGCGCAATCCCAGCAGGATCGCAGCAGCAATAGCCGCGAAATGTACGTGATGACGCTGGCTCAGGATATTCGCCCGCTGGCTGCCAACGTGCAGCTGAGCTACAACCGGCAAACTTGGTGGGACAAGCCCGATACGGAACATTTTAGCTTGGCTATGTCACGCTATTTTGATCTGATGGAATGGCGCAATCTCAGCCTGTCACTTTC…
>NODE_539_length_1282_cov_75.6087_ID_1077
TGTTTGCCGAGATCGATACCAATAAGCGTGACGTTTTGCATGATGGTCTTCTCCATAAAGAAACACCCTGTCAGGGTACCGCTCACAGGGTGGTGGGAACCATCTCATTAACCGCTGGCAAGCAGCGGTTTTCAAACAATCATGCAGATTACTGGTCGTGCAGAGTTTCGTCTTCGAGGCAGTCGCCGAGAGCACAGTGACCGTAAAGATACAGGCTGTGGTTGCTCAGTTTGATGCCGTGGCGCTTAGCGATTGCACGCTGGCGCTCCTCAATATATTCGTCGCGAAACTCAATAACTTTACCGCAGTCCAAGCAGATCAGATGATCGTGATGCTGTTGCTGGGTCAGTTCGAAAACGGATTTACCGCCTTCAAAGTTGTGGCGGGTAACGATCCCCG…
>NODE_540_length_1282_cov_80.51_ID_1079
TTCCGATCTCGGGAACAGAGTTCAGCAAGGTCACTGTAAATTTCACTAACTAATGGTTTTGAGAATGAGCCATACTTTGCCTTCCCAGTTTCAGCAAGCATTCTAATTAACACGGCAATCATTTTATAGTTGCCTTTAACCTCATCATTTTTCTTATAATCGCCTCGCCCTCCTGTGTGGAGAGTTTTTCCTCTATTAAGAAGAGATTCACCACCTAACATTTCAAGCTTATCCTTCCATCCTGATTCACGGGTGATTTTCATAATTGCTTTATCAATATGTTTAATAATTAGATGTGGCGTCACCTCTTCAATAATAAATGGGTACGCGGCTGCTAAAACATGCTCAGCATTAGTCACCTTACTTACATTTTGTTTCCTTTCACTTTTCTCATAATAA…
>NODE_541_length_1281_cov_397.97_ID_1081
CGCCGCCGAGTTGCATCAGGGTGTTGCTGAATGTCATGCTGTTGTCGGCCATCGGTTGACTCCTTCTGAGATAATTGTCTAATTAACCATTACCTTACCGGATAAGCCAATGGCGCTCACCATCCTTTCAAATTTACACCACGTCCTAAGACTCTACCCGAAGCGCGCCTGCAAATTCCACGGTTGATCAACACAGATAAGGCCCCGACGTATGGGCGGGCGCTGGCATTGCTGAAGCGGGAAGGTAAATGTCCGCAGCATGTGCATCACCGGCAGATACAGTACCGGAATAATATAATCGAGTGCGATCATGGCAAACTGAAACGGATAATCAACGCCACGCTGAGCTTCAAATCAATGAAGACGGCTTACGCCACAATCAAAGGCATTGAAGTGATG…
>NODE_542_length_1277_cov_84.0643_ID_1083
AGCTCCTGCCGGATGAAGTCCTGAACGTGTGGCTCCAGCCGGTGAAAAGCATTTTTTGGCAAGGGTTTATGACGCCGTTCCCGTGCCAGCGAATCCGCTCTCCTGCAGGAGTAAACGCCGTTAAAAGTGGGGTCTGTATTGCGTCTGAGTTCTCTGCTGATGGTAGACCGCGGGAGATCAAGCTCTCTGGCGATGGTAGCCGGTTTGACACCTTCACCACGCCGCTTTTCAATGTAGAACCGCTCTTTCTGAGTCAGATGTTTTCCCTGCATGCAACAGGCTCTCCAGTAGGACCAGAACGGAGATTTTATCCGGGTCTGGCCAGTGGGTCACTTTGTTGCGTTTCGAGTGGAAATGGGGTAATTGTCCCTTTTTACACTGTCAGATATATTTGACAAT…
>NODE_543_length_1274_cov_30.8928_ID_1085
TCTGACCCAATGTATGAGCGTATTGATGACACCTATTGATGTGTACTTGGCGAATAACTTTAACATGATAAAAATCAGTGAATTCTGAAAGGTCTGAAGTGTAGCACCACAAAGTCTATTGATCGATACCGCCGATCGATAATACTGTATACATATACAGTAACTATCGGAGGTGAGTTATGGGGTTCCCGAGTCCAGCTGCTGATTACGTTGAAGCGCGCCTGTCACTTGATGAGGCGCTTATCCAGAAACCTGCGGCTACGTACTACATGCGAGCGGGCGAGACCATCTACCGCTGCGGGATTATGAAGGATGCGCTGCTTGTGATTGATTCGTCGCTTAAGCCATGTGACGGCTCGCTGCTTATCTGTGACTGCAACGGTGAGTTCAAAGTAAAGA…
>NODE_544_length_1273_cov_610.139_ID_1087
TCCAGCGGACGGTGCAGGAACGCCTGCACCCGCTCATCGATACCACGGCAGATAGACGATCCTGGCTGCGGGAGATACCGGTCATGCCCATCGACTGCACCAGCGCGTCAACCTTACGGGTGGAGACGCCGTTTATCCACGCTTCCTGGATGACCGCGTTCAGTGCTTTCTCCGACAGCCTGCGGGCCTCAAGGAAGGACGGGAAGTACGAGCCTTCACGCAGCTTCGGTATACGCAGGTCCAGGGTACCGAGGCGGGTGTGGTACTGACGGCCACGGTAGCCGTTACGGTAGGTCTCCCGCTCGTCACTGCGCTCATGAGGCTCTGCGTTGATGCGCAGAGTGACATCGGCCTCCATGATGCGGTTGAGTATAAATTCGGTGAGTTCACGCAGAAAGT…
>NODE_545_length_1273_cov_65.418_ID_1089
GTGAGTTCACGCAGAAAGTCCTCGCCGCCGAGTTGCATCAGGGTGTTGCTGAATGTCATGCTGTTGTCGGCCATCGGTTGACTCCTTCTGAGATAATTGTCTAATTAACCATTACCTTACCGGATAAGCCGATGGCGCTCACCATCCTTCCAAATTTACACCACGTCCTAAGACTCTACCAGAGTGAGCAGGAATGACTTCTGATCTTTGCCGAAGATGGTGTCAATCTCGAAATGGCCAGGTTCCTGTTTGAGGTCGGCTTCAGGTGGGCGATGCTCAATGCCAACGCGGTTGGGAATAGGGCGTCGTTTGAGGTTCTCGGCACTGTAGCTGTAGCGTTTTCCCCGGTGAGGAAGTTGCTGATACAGCTCTCCGCCAGCCTGTCGCTCCTGTTGGATA…
>NODE_546_length_1271_cov_22.6442_ID_1091
CGGCGAACGATCCGTTGGAGTCGTTTATCAGCGATGCGCTGCTGTTTGATGACCGGGTAGTTGAGCCGCTGCGTGGCAGCATTGGTTACGTGGCGCTGGAACAGCCCGACTGGGTGCAGCAGCCTGCGCGTATGGCAGCAGTTTATCAGCTGCTGACCAGCGCGCACTACCGCACTTCGCCGCTCGACCTGCGGCGCATGATGGATGCGCTTGGCATGCATTTCAGCGCCGCGCTGCAGGGCGACAGCGTGCAGGGCGCGCTATGGCTGGTGGATGAAGGCGGCCTGAGCGCGGCGCTCTCCAGCGCCGTCTGGGCCGGAACCCGCCGCCCGCACGGCAACTTAGTGGCGCAATCGCTGGCGGCGCATGCCGGGCAGGTCGACGCGCCGCAGCTGCGCT…
>NODE_547_length_1254_cov_50.6566_ID_1093
CAAAAATGATCCCAATTGATAAATCCAGCAAACTGGATAATGTGTGTTACGACATTCGCGGCCCGGTGCTGAAAAAAGCCAAGCACCTCGAAAAAGAAGGTAATAAAGTCCTCAAGCTGAACATCGGTAATCCAGCGCTGTTTGGTTTTGAAGCCCCCGATGAGATCTTGGTGGATGTAATCCGCAACCTGCCGAACGCTCAGGGCTATTGCGATTCCAAAGGGTTGTACTCGGCGCGTAAAGCGATCATGCAGCACTATCAGGCACGCAGCATGCGTGATATCACCGTTGAAGATATTTATATCGGCAACGGCGTTTCTGAACTGATCGTACAGTCGATGCAGCCCCTGCTGAATACCGGTGACGAAATGATGGTTCCGGCACCGGATTATCCACTGT…
>NODE_548_length_1254_cov_36.1535_ID_1095
AGCCCCTGCTGTCAACGGCGCGGTACAGATAAGCCCAGCGTCCGTTGACCTTCACGTAGGTTTCATCGAGATGCCATGAGCCAAAACCGGAAGGTTGACGCCAGTACCAGCGCCGCCGCTTTTCCATCTCAGGTGCAGAACGCTGAACCCATCGATAAATCGTGGTGTTGATCGACATTTACCCCTCGCTCCGCCAGCATCTCCTGCAGCTTACGATAACTGATGCCATATTTGCAGTACCAGCGGACGGCCCACAGGATAATATGACGCTCAAAATGTCGACCTTTAAATGGGTTCATGTGCTGCTCCTTCAACTAAACAGTGGCATCTTACCATCGCCAGATCTTTGCAACAGTGCCGAGATCGCAGGCCGTGGTTTTGGGGATGCCTGACTGGCGT…
>NODE_549_length_1251_cov_34.0463_ID_1097
GCAGGCGAGCCGGGAGGGTGCTGATGTTCGTCCGTAAACCTCTCTCCATACTGTGTGGCCTCCTTCTTGCGTGTTCAGCGAGCGTGAGTGCCGACGTGAACAGTGACATGAATACCTTCTTTAATAAGCTGGGCTTTGCGTCCAACACCAGCCAGCCTCAGGTCTGGCAGGGGCAGGCTGCGGGTTACGCCACTGGCGGCTCACTCTACGCGCGCACGCAGGTGAAAACCGTCCAGCTTATCTCCATGACGCTGCCCGACATCAACGCCGGCTGCGGCGGCATCGATGCCTATCTGGGCTCCTTCAGCTTTATTAACAGCGATCAGCTGCAGCGTTTCGCCAAGCAGATTATGTCCAATGCGGCTGGATACTTCTTCGATCTGGCGCTGCAGACCACGG…
>NODE_550_length_1246_cov_30.8945_ID_1099
ACGGGGCGTTGAACATGCCGGCACAGCCACAGCTGGTTTCTTTAAGGTTGCGGGCATGAGGTGCGGTATCGGTGCCAAGGAAAAAGCGCGAGTGCCCGCTGGCAACCGCATCGCGCAGCGCCTGCTGGTGGATGTTGCGTTTGAGGATTGGCAGGCAGTAAAGATGCGGGCGAATGCCGCCAACCAGCATGTGGTTGCGGTTGAACATCAGGTGCTGAGGGGTAATGGTAGCCGCCAGAAAACGATTGCTTTCCAGCACGTAAGCAGCGGCTTCTTTGGTGGTGATGTGCTCGCAGACCACCTTCAGCTCCGGAAACTGCTGACGTAGCGGATCCAGCACGCTCTCAATAAAACGCGCTTCGCGGTCAAAGATATCGATATGGGCATCGGTCACTTCAC…
>NODE_551_length_1242_cov_104.97_ID_1101
TGTTGATGTCAATGCACGAACTGTTAACCTCCCCAGCCTTGTTGAATAAATAGAGATTGTGCTGCAACCCCATAAAAACAGCGAGCATCTATAACATAAAATCAGTAGGTTACAACCAGTGTTCGGTAATACATGCTGGAATGGCTAGCATCTCCAGCGATATGAAGTATGCCTACTTTACCAAAGCGCGTGAGATCTTAAGCCGCGAGGCGTGGTGGGTCTGAACGTGATCTATCCGCAGCCGATCCAAGCGGCAAAAGAGGTGCTCGCCTATACGATGTCGCTGTTTGGCCCGACCGGGGAAACGGATCTGTATCGTTAACTGGGGAATACGTTTAGGGGGCGGGCATGCTCGACCCTGCAGGCTATTTGGCGGCTAACCACTGCCCGACAACCTGC…
>NODE_552_length_1241_cov_40.36_ID_1103
ACGCCCCACAAATGTAAAGTTTTGCCAGCTTTGGTAGCAGGCTAAACCATCGTCATGAATGGGTGTCTGAGTTATTGTATCGCAGCTGATTGTAGTCAACATGCGTTACAGGTTCTCTGGTCCTTAACGTAAAATGAGCAATATGATGAAGCCATCACAAAAATTCCACCGGGGTTTTCTTCGCCCACGCTACTGGTTAACTTGGTTTGGCGTCAGCGTACTCTTCCTGCTGGTCCAACTCCCGTATCCTTTACTGCATAAGTTCGGCATCTGGATGGGACGCACCTCTATGCGCTTTATGAAGCGACGCGTCTCGATCGCCCGCCGCAATCTGGAGCTGTGCTTTCCGGATATGGACAAAGAGCAGCTAGAGCGCCGCATCGTCGGCAATTTCGAATC…
>NODE_553_length_1240_cov_12.7161_ID_1105
CTTCCGATCTTTGACGGCCACAGGAAGGCCAGCAGGATAACCAGTACGGCGGCAATGATGCCGCGGCGATGGGGCACTGGCAGCGAGTTCATCCAGCTTATCTGGTCCGGCAGATGCCAGATTTGATGAAGCCACGACGATAAACGTGATGTTGGCGATGCGTCTGGCATTGCTTCTTCCTCCTGGCGCGACACTCGCGCAATCAGTGAGCGGTTTACCAGCCAGTTTTTTACTTGGCTGACTAACTGCGGCTGGCCTTTCCTTCGCCTGCGGGCAATCTGACCCATTTATACCTCTAATACACTGTAGCTTAGCCCATTGCTGGTGGCGTGTTTTTATCTGTACAGGCCAGTAAGGGGTTTTGGGGCTAATGTTGTGTTTTTTAGGATTTTATATCCA…
>NODE_554_length_1238_cov_56.0189_ID_1107
TGTCATGCTGTTGTCGGCCATCGGTTGACTCCTTCTGAGATAATTGTCTAATTAACCATTACCTTACCGGATAAGCCAATGGCTCTCACCATCCTTCCAAATTTACACCACGTCCTAAGACTCTACCTGACTGGCACCAGCTGGTGGCGGATAAAAATATCGACGTGGTGGATGCCGAAGAGATGGTGCGTGCTGCGCAAAAAGCCGGGGTAAAACCGCTGATTGGCTTCAACTATATGAAAAACCCGACCAGCCAGCTGGCGCGTAAAATTATTGAGCGCGGTTAAATTGGCGAAGTGGTGCATTTTTACGGTACCCATCAATGAAGATTATCTGGCAAACCCGAACACGCCGCGCGACTGGCACTGCCAGAAAGCGCGGGCGGGGCGGGGCGCGCTC…
>NODE_555_length_1237_cov_29.5532_ID_1109
GCGCCGCCGGTGCCGACCCCGTCAGCGCGGCCAGCGCAGCAGCCACGAAAGCGGTATTAGCCAGCTGCTGTGAGTTATCACCGGCGGCGGCCGTCGGCGCTTTCGGGATACCGGTAAAAACGGGGCTTTTCTTTGGGGCATACTGCGTATGCGGATCCGCTGCGGCAAGATGGCCCGCCATCACTTTATCGGTATAGGCTTTAACCTCAATCACCGCGTCATCAACATATTTACGCGTTGCCAGCACCACTGACGGGTCAATCTTCAGCGTCACCGCGTCCGTACTGCTGACGATAAGGATCATGCGCACGGTCTGCGTGCGCCCGCTCCCTTCCTGCAGCTGCGGCTTGTAGGTTTCCGCGCAGTTGGCAACGGCAATCATCACGCCGTCAGCGTCAA…
>NODE_556_length_1235_cov_26.3755_ID_1111
CCGTAGCTGTTTGAATGCCTGATCTTTGTTTTTATGCTGGGAACGGTCGTTCTGGTACTGCACCACAATGTTTGTCGGCAAGTGGGTAATACGCACCGCCGATTCGGTTTTATTGACGTGCTGACCACCGGCACCCGAAGCGCGATAAACGTCAATGCGCAGATCGGCCGGGTTAATATCGATATCGATGTTGTCATCCAATTCCGGATAGATAAATACCGAACTGAACGAGGTGTGGCGGCGGCGACCGGAGTCGAACGGGCTTTTACGTACCAAGCGATGGACGCCGGTTTCAGTACGCAACCAGCCGAACGCGTAGTCGCCGATGATTTTAATGGTGGCGGATTTGGTTCCGGCCACTTCACCGTCAGACTCCTCAATAATTTCAGTTTTGTAGCC…
>NODE_557_length_1234_cov_30.3794_ID_1113
TGTCATGCTGTTGTCGGCCATCGGTTGACTCCTTCTGAGATAATTGTCTAATTAACCATTACCTTACCGGATAAGCCAATGGCTCTCACCATCCTTCCAAATTTACACCACGTCCTAAGACTCTACCCGCTTTTCCATCTCAGGTGCATAACGCTGAACCCATCGATAAATCGTGGTGTGATCGACATTTACCCCTCGCTCAGCCAGCATCTCCTGCAGCTCACGATAACTGATGCCATATTTGCAGTACCAGCGGACGGCCCACAGGATAATATGACGCTCAAAATATCGAGCTTTAAATGGGTTCATGTGCTGCTCCTTCGACTAAACAGTGGCATCAGTTTACCATCGCCAGATCTTTGCAACAGTGCCCTGTCTGCCAGACCGAACCCCGGTGGG…
>NODE_558_length_1228_cov_4.43778_ID_1115
GGTGCAGGGTGTCACACAGTGTCACACCAGCACGTGGTCTCGATAGTGTGGTCCGCGGTTTCGTATTTTTTTTTTATAGGTACCGGCAACACCAAGAGTTAACCCTTTTCCCCAACACAAGCCTTTTCGGTCCTGGCGGCGGCCCTGTTCGCGGCGACACCGCCTGTGGCGGGGGGGAAACCGCCGGCGGGGGGGGGCGCTGTCCGGCGTATTCCTGATGGGCGCGCTATCCGGGCTGATTTGCTCGCCGTGCACCACTGCTCCGCTCAGCGCCATGCTGTTGTATATCGCCCAGCGTGACAATATGCTGGCCGGTGGCGGCATTCTGTATCTCTACGCGCTGGGCATGGGCCTGCCGCTGATTGCCATTACGCTGTTTGGTAACCGCCTGCTGCCGAA…
>NODE_559_length_1224_cov_7.75205_ID_1117
GCCTCCCAGAGCGGGAGGATCAGATTGGCAGCAAACCAGGCTTTCTTTCCTATTTTCTTCATTGGCGTGTAGCTCCGGCGGCGGCCTGCTGCAGTTTCTGAGCCAGGCGAGGTTCATAGTACTGGGCACCCTCAAGACTCAACTGCTGGCCAGAGATAATGGCGTTCTCCTGCAGCTGCTGCTTGATGCCTAACAGTAGGGCGGTCTGAAGGCTCTGGATTCGAATGGATTCACGCAAAAGGTTGTCGCCATCCATAGCCTGCAGGTCGGTCTGGTAATCGGTATTGGCGTACCGGCGATTGACTTCGAAGGACTCAAATTCACGCAATGACATCATGCCGGTGCGCTTTGCTTCGGCTGAGGCATTCTCATCAAACCAGGCTATGCTCGATGGCGTCT…
>NODE_560_length_1222_cov_65.863_ID_1119
CGTATCATCTCTCTGTTGTTTAAATCCTGTAAGAAATCAATCAGCAGGATACGTCACCTTCCTTCAATAAGGACGACGGATCACATCGAGTCAGCGTTTACGACTGTCAGGCTGCGGAGCAAGCGGGCGAAGGACTGCGGCTCAAGGGCGACGACGCTGGCGATGGTATTCAAGCTGCTCTAGTCAGCACGAAAGAACTGGAATCGACTTAAGAGTTTCGAGCTGTTGACTCTGGTGGTTAACAACCTGCCGTTCAAAGACGGCGAACAGGTGGAAGAGGAAGCATCAGACCGGAACGTTGCCTGATGGCTCCATACACCAGATTTGACAATGACTCGTAAATGCTGCTGTCTGGACAGATTTCGCCTGAATTCTGGTCTTACCGCGTGAAAGCTAAGC…
>NODE_561_length_1212_cov_7.43134_ID_1121
GTCTCTGCCCCTGCTCTTTCTGCGCAATATGTGCGCAGAAAGTTATGCTAAATTGTAAAGAAAAGTCATTCCCATTTTACACGCAGGTGAAAAACCCTACCCCTTGTTTTACCCCCCCGGAAGGGAAAAGCACTCTACCGTTTTGTCGTAAGCTGATGGAAAAAGCGGTCGGGTTTACTGATAAACTCGCGTTCGCAATGCACATGGCATTCTCCCGCGCTACCGGCAAACGCCATCGTCAGCCACCCAAGCTCAGACGTGCAGCAATAGATGCACTGATACAGGCGCTACTCTTCCACTATGACCCGTTAGGCAACCGCGTTAACGCATCAATCACCACGATGGCGATTGAATGTGGACTCGCCACCGAGTCAGAGAACGGCAACCTGTCCATTACCC…
>NODE_562_length_1207_cov_27.0722_ID_1123
TACAGCATATCAAGGCTAGTCGGGCGAAAGTGGTTACCGTTGCGATGGGATCCCCGCGACAAGAGCTGTTCATCCAGCGCTGATACGAGTCTTACCCTGACGCACTCTATATGGGGGTAGGCGGTACCTACGATGTCTTTATCGGTAAGGTAAAGCGCGCGCCACTGGTCTGGCAAAAATTAGGGCTAGAGTGGCTGTATAGATTGATAAAGCAACCTTCGCGGTTAAAGCGTCAATTAAAACTCTTGAAGTACCAAGGTTACCACTGGCGTGGCGAACTTTAAGCCAAAAAGTACCGCGAGTGCTGAAACTTCACACAAACTGCACAAAGCGTAAGCAAACAGAAATTATATTTAAAAAACCACTAGACAGCTTGGCGACTCTACCGTAATATCCGCT…
>NODE_563_length_1206_cov_1074.18_ID_1125
CCTGTTGCATGCAGGGAAAACATCTGACTCAGAAAGAACGGTTCTACATCGAAAAGCGGCGGGGTGAAGGCGTCAACCAAGCTACCATCGCCAGAGAGCTTAATCTGTCCTGCTCCACTATTAGCAGGGAACTCAGACGCAATACCGACCCCACTTTCAACGGTGTCTACTGCTGTAGAAAGGCGGCCACTTTGGCACGATGGCGGCGTCATAAGCCTCAGCCAGACAATGCTTTTTACCAGCTGGTGTTACCAATGGTGCAAAAGTGGGTTTTCTGCAACTTGGGTGGATCAGTCCTCTACGCCAGAAAGCTCATTACTTGTCGTCGCAGTAACTCGAAGCTGGCTCGGCCATAGGTAGAGTCTTAGGACGTGGTGTAAATTTGGAAGGATGGTGAGA…
>NODE_564_length_1204_cov_0.619313_ID_1127
TTCCACTCTCTAATAATCTCTGGGCCGAACAATTTTCTTCCTCAAATGCTGCAGCTAGTTCATCCAAATTGGTCAGTTTCTCAAAAACTTTTAAAAATGTTTTTTTTTTTCCTTTTTAAAAAGCGCAGAAGTTGTGTCACATCCACTTAATGCGTGCAGAAATAAAATATGTGTTTTGGAATGAGGATAATTATCAAAACTTTTAGTCGAGTATATCTCCGTTTTTACATTGCTTTTTCCTAAAATGTCATTAGTATTAATGGGAATATAATTATAGTAAGATTTAAGTTTTTCCCTTCATTATTTTTTAATTTTAGGAAACGGTGATCAGTATTATTGAATTGATAAAGATTTAAGGCATGAAGAAAATGATAAAATATAATATAATATTTAATAAAA…
>NODE_565_length_1203_cov_11.7277_ID_1129
CGATCTAGACGGCTTACGTCAAAATCAAAGGCATTGAAGTGATGCGGACGCTACGGAAAGGTCAGGCAGAATCATTTTATTTGGGGCATCCACTAGGCGAGATGCGTCTGGTGAGCAGAGTCTTTGAAAGATAAGACCTTTCAATAACACGAAAGGCTAACTCATCAATATCTTTGCAACAGTGCCCTTTGTCTTCACACAACAAAGCTATCTGGTATCGTAATCCTTCGGTTAACTGCTGATATTTCATAGTTACTCGCTCATCTTTAGTCGGAAGAGCAGGATAGCTTATCGGTAGCTAACCGTCCCTCCATCTACATGACCGAGCATTGCACTTATTATCTGAATTAGCGAATAAGGTAATGGGATCTGCTGCTGAGCACTGATTTATCAGGGGAA…
>NODE_566_length_1203_cov_48.171_ID_1131
ATTTTTCATGGCATCCAGCAGCAGGCTTAACGCTTTACCACGATGAGAAACCGCACGCTTTTCGTCCTTTGTCAGCTGCTGAGCGCCGCCGGTTATCAGCAGTATGAGACTTCGGCCTATGCCAAACCGGACTACCGCTGCAAGCACAACCTTAACTACTGGCGCTTTGGCGATTACCTCGGCATCGGCTGCGGCGCGCACGGTAAGCTCACCCAGCCAGATGGCACCATTATTCGCACCACCAAAACCAAGCATCCGCGCGGTTTTATGGCCGGGAAGTATCTTGATAAGCGTCATGAAGTGGCGGACAGCGAGAAGCCATTCGAGTTTTTTATGAACCGTTTTCGCCTGCTGGAAGCCGCGCCGCGCGCCGAATACAGCCTTTACACTGGTCTTGCG…
>NODE_567_length_1198_cov_111.204_ID_1133
AGTTCACGCAGAAAGTCCTCACCGCCGAGTTGCATCAGGGTGTTGCTGAATGTCATGCTGTTGTCGGCCATCGGTTGACTCCTTCTGAGATAATTGTCTAATTAACCATTACCTTACCGGATAAGCCAATGGCGCTCACCATCCTTCCAAATTTACACCACGTCCTAAGACTCTACCGTTGTATGCACGAGGTTAACGACTGCGGCCTGAGTTTTTTAAGTGCCGTAAAATCGTGTTGAGGCCAACGCCCATAATGCGGGCGGTTGCCCGGTATCCGACGCCATTCATGACCATATCAATGATTTTCTGGTGTGTACCGGGCTGAGAAGCGGTGTAACTGAACTGTAGCTGCCATGTTTTATGGCAGTGAGAGCAGAGATAGCGCTGATGTCCGGCAGT…
>NODE_568_length_1196_cov_8.20112_ID_1135
TTCCAGGAGGGCCAGAACGGTGATTTTATCCGGGGCTGACCAAGTGGGTCACTTTGTTGCGCTTCGAGTGGGTATGGGCGTATGATTTAAGTATTTCTAATTGGCGATGAAATTTATCTGGCATTTTATGTTGCGATTGATTCGACGTTTAATCTCTTTGCATTACGTTTCTGCGGCACTTTTACAAACTAATAGTGAGTAACGTGCAGGTTGTGCCATATAATAATGCTATTGACCGCTGCCATGGTTGGCAGCACCTGTAACAGATAGGAGTTCTATTATGATGAAGCGTTTAGTCGTCGTGGCGCTTGCCGGGATTACGCTAGCTAGCTGTGTGAATGACAACACCCTTTCAGGTGATATTTACAGTGCCTCTGAAGCGAAACAGGTGCAGAGAGT…
>NODE_569_length_1194_cov_612.52_ID_1137
ACCTGGCTGCGGGAGATACCGGTCATGCCCATCGACTGCACCAGCGCGTCAACCTTACGGGGGGAGACGCCGTTTATCCACGCTTCCTGGATTACCGCGTTCAGTGCTTTCTTCGACATTCGACAGCCTGCGGGCCTCAAGGAAGGACGGGAAGTACGAGCCTTCACGCAGCTTCGGTATACGCAGGTCCAGGGTACCGAGGCGGGTGTGGTACTGACGGTCACGGTAGCCGTTACGGTAAGTCTCCCGCTCGTCACTGCGCTCATGAAGCTCTGCGTTGATGCGCTGAGTGACATCGGCCTCCATGATGCGGTTGAGCATAAATTCGGTGAGTTCACGCAGAAAGTCCTCGCCGCCGAGTTGCATCAGGGTGTTGCTGAATGTCATGCTGTTGTCGGC…
>NODE_570_length_1189_cov_4.3823_ID_1139
TGGTAGTAACCAGCGATGACCCAATCGGTACTGCAACAGGTAGCGGCTGGGATTGCGTTGCTGACGCTGAAGAGCTGATGTTCTCACGCGAGCTGAACCGTGACTCAGGCCTGTCGTACTTCTTCAACCCGAAGGATTACAAAGCGGCCGGGCATGACCTGATTAACCGCGATATGTTCGGTCGTATCCCGGAAGAAGCGTATAAAAACGGTACCATCCAGCGGCAGGTTGCTGGCTTTGATGATGTGCTGCGCTCTCCTAAGCTGCCAGTTCTGAACGCGTCAACCGCTACCGGGCTGACAGTCTCCGGCGCTCAGTCATTTAAGCCAGTAGCGTGGGATCTGGATGCTGACGGTAACAAGCGCAACGTCGATAACCGCCTGGCGAACGTTACCCTGT…
>NODE_571_length_1187_cov_463.107_ID_1141
TCGACGGTGAAAAGGAGTTTGGCGGGACGCGGGATATACATGGAGCTGAGTATAAAGCGGAGCTCCAGTCATGCAAAGCACCGGAACGGCGAAGCCGTGACGCTCGCCCTGTAAGGGCGCTACGTTCAGCGCGGCGTAGACCCAGAAGGTGTTCGCATTGCCAAGGTTGTGCAGCATGGTCAAGAAGGTGGCACCAACGATCGTGTTAGCAATCCAGTTAGTGACGGTGGAAACGGTGATACCGAAATCGCGCCCTTTCAGCGGCTGGATTTCAGAACACAGTACCCAGATCAGCGGACCGGCACTCATGGCGAAGCCAACGATAAACATCAGCAGCATGGCAACCGCGAAGTACTGTGCTGTGTCGGAGTGAATACCGACGTGCAGCATGCTACCCAG…
>NODE_572_length_1185_cov_165.755_ID_1143
TGACAATAACTCAAAAAAGCGCCCTAAGTGGCGTTTTTTTACAACTTGCGTAGGCTAATTTCACAAAGTCTTCAATCAAAATTAACGATTTAATCACCCCAAAATCTAAGAGCAGTCCGATTAAAATCGCCTGTTTCGCGGCATTTTTTGCCAAAACGAGAAAAGAGGATGCTTCTTTGAGCGAACGATCAAATTTAAGCATGTTCCCATCAAAAAATTATTCTCACTAGAAAATACTTTGTGTAATACTTGTAATGCTACATGGAGATTAACTAAATCTAGAGGGTATTAATAATGAATCGTACTAAACTGGTACTAGGCGCGGTAATCTTGAGTTCAACTCTGCTGGCTGGTTGCTCAAGCAACGCTAAGATTGACCAGCTGTCTACCGACGTTCAG…
>NODE_573_length_1182_cov_447.572_ID_1145
TGAATGGCCCTATCTGTGGCTGGATGCGACTTACGTGAAGGTGCGTAAGAACGGCCGTGTTGTCAGCGTGGCGGTAATAATTGCCTGCGCGGTTAACCTGGACGGACGCCGGGAGATTATCGGAATGGGTATCGGCGAGTCAGAAGCCAAAGCGTTCTAGCTGGCCTTCCTGCTTAGCCTGAAAGAGCGCGGACTGGAGGGCGTTAAGCTGGTTATCTCCGACTCGCACAACGGCCTGAAGGCGGCGATACAGCAGGTGTTCTGTGCTAACTGGCAGCGCTGCCGGGTTCACTTCATGCGTAACGTGCTGGGGCGAGTCAGCAGAGCTAGCCAGTCGGTTGTCCGTGCCGCGTTGCAACAGGTGTTCGTGCACACGGAGGAACAAAACGCCCATGCCAC…
>NODE_574_length_1180_cov_16.0009_ID_1147
GGATTACGTTCCAAAGGCACCAGTCGGGTTGACCATAGCTTATGAGGATGTTAATTCGGACAATCCATTCTGGGATCAGATTGAGTTAATGGCCTCGTATGCCAGCATCACAGGAGCATGTTTATCTTTGCTGGTGTCGTTCATTGTCGGCGCCTGTTTCAGTAAAACTAAGTAGTCACCGTACTGCACGCTAATGCCGTGCAGTTCAGTTTCCAAGTCCTGACAATATTACCCTTTAATACTCTTCAATATACCCACGGCTTCAGTACCCGGCATCTGAAACTGCACCCGGTGCCGGGCGGCCACGTCCAGCGCAAACACCTTCGTGTACACCTCGGTCGACTTCATGCTTTTGTGCCCCATCAGGCTCTGCAGCGCCTTCAGCGGAATGCCGGCGTA…
>NODE_575_length_1180_cov_52.5698_ID_1149
TGAGGTCTTGCTTTGCATCACGCGGTCAAGGCGCGATTGTGCGCTGGCGGCACCGGCTACCAGCATCAGGGCGATGGCCACCCCGGATTTCATCTTCATACTTGTTCTCTCATTATTGTTATCGCTGTCGGCCCTGATCCCTGCATTGTTGCTTAAAACGCAAGAGTATTGTGATTGATACCACATTTTCCCCGGCGCTGTCCCCCTGTAGTCTCAAAGAAATTGCACACAGCTGAGAGAAATTCATGAGCCAGATTTTAATTATTGATGCCGGTAAAGCCTTCGCCTGCAGCAACGGCGAGTTAAACCATACCCTGACCAACGTTGCCGCCAGCTTCCTACGCGATGCCTGTTTACCAGGTCGATGTCACGGTGGTTGACGACGGTTACGTGGTCGCG…
>NODE_576_length_1179_cov_3.35741_ID_1151
ACTCCCCCATCCGTGCCCCCGGCGCGTCCCCTGCGCTCAGAACCCCTTTTGCCTTCCAGCTGGCTTCCACTTTTTCCAGCTCCGCATTCACCTCCGCCACGGCCGCAAGCAGCGCCTGGGCAGCGGTGTCCGCCTCAACATCAGCCGGGATCGCTCGCTGTGCCTGAAAGTCCTTCAGGTTCAGGTCTGGCCAGAATCCTTCGTTTTTTAGCGGCTCGTCCTGATAATCAAGCGGCTTTCCACTAAACATGGCTCCCCCGAAAAAAATAGGCGGGCTGTCCGGTTTCCACGGCGCAGCTTCACATCGTGTTTCTGCCCTCCACCGCGCCCGCCTGGCTTGCGGTAGTCTTTAACCCTGCGTCAGTTTTCGGATACGTGCGGCGATGGTCTGCCGCTGCG…
>NODE_577_length_1176_cov_44.5786_ID_1153
AACAAGAAAGGTGCAATTGTTAACGGTAAAGTGACTGCAGTTGACGCTAGAGGTGCTACAGTTGAATTAGCTGACGGCGTTATCGGGATGTTTTTTTGAGCCCCGGCTGCACATCTGAGTGCACGAATATTACTGCCATCCAGTGCTGTTGCTGACCAATCAATAAAGCTGTTTGCATCAAGTAACGTAAGTAACCTATTGAAAATAATGTTAATCACTCCTGACTTTGACCATCGGTTTAAACGGTTGTAAACAGTCTTCCATGGGCCATATCGCTCAGGCAAATCGCGCCATGGAGCGCCTGAACACAGCACCCAGAACATACCATTGATGATCATACGGTGTTCTGCCCATGGGCGTCCGGCCCGTGGTGTTACTGGTTCAGTTGGTAATAAGGGC…
>NODE_578_length_1170_cov_0.767977_ID_1155
ACAAAATACTGTAAGTCACGCTAATCGTAGATTAGATTCCGATGTACGTCTGTCCGACAAATTATCAATACAAATCAACATAGAACCAGGCGGGAAAATCTCGAGGTACGTTATGATGAGCAAAGTAGGAACACTAGGGATCATAGAGAATTTCGCGCAAGAAATCCTGAGTATAGGAATTTAGAGCGCACTCGTGATCAAATGCAAAGAGAACATGCAAGAAGAAGCCCTGAAATAAGGAGAGAGGAGCGTGATAGAGAAACAAAACATCGACAGCTTCGTATGGGGGGGTATGAAGGAAGAAATTTTGAATCAGAGACGCCTTAGACAAAGTCACGTTCGCCGACGTAGAGATAACCCGGTCAATAGGCAACTTGAAAACGAAAGACAGTCACAACG…
>NODE_579_length_1165_cov_43.0116_ID_1157
CTAAAGGAGAACACCAATGGGTTGTTGAGGCAGTTTATCCCGAAAGGAACTGACCTGACGGCAGTGACGGATGACGAGCTCCGCAAGTACCAGGGAGCACTGAATAGCAGGCCACGGAAATGCCTTGGGTTCCGGCAACCTTCAGTGGTCTTTGTAGAGCTAAAACAGGCGGCTTAGCGTTGCACTTCGAACTTGAATCCGCCCTCTTCAATCAGCCTAGCGTGGTGAAAATTCACGGCATGCGCGAGATGGTAGCTAAATACGAACGCTAGGGTAAGGACCTCATCCTGCACATGAAAGATGGCACTACCGGGCGCTATCAGTAGTTCTCCTTTGACGATGTGGTTAATCGGCCGAAACACGTGCTGTTCCCAGTGACCAACGAGCTTGATGCACAGA…
>NODE_580_length_1159_cov_6.59884_ID_1159
CGTGGCGAAGCTCACCTTCATGACGCATCACGCCCTGCAGGTAATCGCCGTGACCTTTCACCAGGTGCGCCAGCAGTTCGCCTTCTGCGCCAGCTGCCTGCATGACCACCGAGCCTGCGGCTTTGGACAGAGCCGGTACCACAGCGTTTTCCGGAGGCGATTGCGGTGGTTTTTGTCCTTCACCGTCAGGGCCGGTATACAGCAGACCGTGGCCCGCGGGGCCCGGAAGCGATAAAGACAGTGCGGCCGCTTTAACAATCTAATGCTGGAGCTGCCAGAAAGCATTACCGTCATAGGCTGACAGTTCTGCCGGCGCGACGTGGTGTCGGTCAGCAACCAGCAGACGGTTATCCTGGGCAGGCGTCAGCGACCAGTGATTGCGATGTTTCTCCTGGCATT…
>NODE_581_length_1159_cov_48.2917_ID_1161
AAGCCCCGACGTATGGGCGGGCGCTGGCATTGCTGAAGCGGGAAGGTAAATGTCCGCAGCATGTGCATCACCGGCAGATACAGTACCGGAATAATATCATTGAGTGCGATCATGGCAAACTGAAACGGATAATCAACGCCACGCTGGGCTTCAAATCAATGAAGACGGCTTACGCCACAATCAAAGGCATTGAAGTGATGCGTGCGCTACAAAAAGGTCAGGCAGAATCATTTTATTTGGGGCATCCCCTAGGCGAGATGCGGCTGGTGACAGAGTCTTTGGAAGATAAGACTTTCAATAACACGAAAGGCTAACTCATCAATATCTTTGCAACAGTACCCTTTTCCCCACTATGCTGAAGCGAGACAACAGAAGACAGTGCGTGCAAGCTGTGCTACA…
>NODE_582_length_1151_cov_13.1572_ID_1163
TCTTCCGATCTCCCCCGTGCGCTACGTGGTCTGAGTGCCTTTCCATCGCGCGTATCTCGTAATCAATCCCGGTTGCAATGCAGCGCTCCGCCAGCGGCTTACTGGCCAGTACCAAGTCAATGCGCAGGCCGCGGTTATCGTCAAAGCCTTTTGAGCGGTAATCGAACCATGAGAAGCGGTCGTTAACGTCGCTGTTCTGGGCGCGCCAAGTATCGACCAGCCCCCAGTTCATCAAGCGGTCCATCCATTCGCGCTCTTCGGGCAGGAATGAGCACTTACCGGTGCGCAGCCAGCGCTTGCGGTTATCCTCGCCAATGCCGACATCTAGGTCGCTGCTGCTGATATTCATGTCGCCCATAATCAGTACCTGATTTTCCACTTTCTGCTGCTGCTCAAGGT…
>NODE_583_length_1150_cov_52.8553_ID_1165
TGGCGCGTATCGACATGCCCTGACGGTGTAAAACACTCATCTCCACTCTGGTCTCCAATGTCATCATTGGCAGTGCCTTAAAACTGCCATTTTTACCCTGGGTGGGTCAGATTTACATCGGCAGGTGGGCCAGTTTTACATCGGTAGCGACAAGTACCGGCCATACTGCGCCTGCAGATAACGCCGCCACTGGCGCTCATCGCGGATGTGACCCAGACCTGGCAGCATGCCGGGTATGATCTGGGCGTAGCTGTCGCGCAGCAGGCGGATGACCGCGCTCCGCCAGATTTCCTCCACGGCCTTCTTTTTAAAGACGAGGCGGTGCCAGACGCCGTGCATAACGTCCAGACCACCGCGGGTGACGGAGACGTGGATGTGCGGCTGACTGGCAGCGCCTCG…
>NODE_584_length_1145_cov_125.239_ID_1167
ATGCTTCCCCGTGCGGTGATCGAGGTAGTGGTGGACCACCGCGCCACCGCCATAGTGCCGCAAAAATACCAAAAACCAGTTTGCCCGCAGCAGTAGTGGTATCAATGGCAGCCCCATGTCCCGTCAAAACCTTAAGTCCCACACCCCGCCCCGTCAGGTCGTGAACCGTGTTGATCAGATGATGTAAATCGCGTCCCAGGCGATCCAGTTTCCAGACAACCAGCGTGTCGCCCTCCCGTAATGCTTTCAGGCAGTTCATCAGCCCGGGGCGGTCTTCAATTTTGCCAGAAGCATAGTCTTCATAAAGATGCGTCGGACTGACACCGGCAACAAGCAATCCATCACGCTGGAGATCCGTTGTCTGCGAACCATCAATTTTTGAAACGCGCATATAACCAA…
>NODE_585_length_1143_cov_116.127_ID_1169
CTTTAGGGTCTGCTGAACAATAGCGATTTTTTCCTGTGGCGTGCGACGGCGTCTACGCTCAGGTCCGGACAGGATTTCAATCATTTTATCGTTGTGACCAGTGCTAAACATAGTTTTAAGACTACCTCTTATTTTAAGAGTGTCTACCTGTCTGGATATTCAGGGGGCCAGTCTAAGAACCTCAAACGTGGTCCTATTCCTAACTGTAGTGGTCAACTAATACTGGCTACCGCATTAGACTGTATATAGTACAGTCGCTCCGATTTGTTCGGCGTCAAGCCGCCGTTGTACCAGTGAGGCCGCACAGCGCTGTAATAGCCGGTGATATAGCGGATTATCGCGCTCTGAGCTTCGCTGACGCTGTTGTAACCCTTCGGCGGCATCCATTCGGTCTTCAGG…
>NODE_586_length_1141_cov_23.643_ID_1171
CGGTATTTTGCGCCAGGCCGGTTGCTGATATCATGTGATGCACCATCATTTCCACGCCGCTGATTTCAACGGCAAAGCCGACCAGCCAGGTATTCATACACGTTTTACCTCATCAATCGCCGCCTGCAGGTGGCTCCAGTTAAATCCGTCATTCGCATCATGGCTGTCCTGCGCCCGCTCCATCGCTGCATCGATGTCGCCGTCCGTGAGCGAGCCGTCCAGTGAGAGAAAATCATCGGCCAGCCAGAACGTGCCGCAGCACAGCGCGTCGTCGGGGTAGTGCGACAGCCTGTTTATAAAAGCTTTCACGGTCATGCGTTTTTTCATCTGTTTTTCGGGCAATGGCTCGCCCGCCTCCTCAACAGTCAGCGTGAGCAGGAGGCATCACCGCGATACCGT…
>NODE_587_length_1140_cov_106.926_ID_1173
ATGCAGCAACCTGTCCAGGATCGCCGTTGCCAGCACGTTGTCGCCGAACATCTCTCCCCAGTCCGCGAACCCCTTGTTCGACGTCAGGATGATGCTGGCCTTCTCGTAACGACGATTCAGCAGCCTGAAGAACAGGCTTGCCTCCTCACGGTTCATCGGCAGGTAGCCAATTTCATTGAGGATTAGCACGCGCGCATAACTTAGCTGCTGCAGCTGGCGCTCCAGACGGTTTTCCTGTCGCGCCTTCATCAGCGTCGCTATCAGCCTGTCAGCGGCATGAACAGCACCCTATGCCCTGCATCCGCCGCTTTCACGCCCAGCGCCACCGCCAGATGCGTTTTGCCAACGCCCGGTGGACCCAGCAGGATCACGTTTTCGCTTCGTCCTACGAACGCCAGG…
>NODE_588_length_1139_cov_1.36561_ID_1175
CTTCTCGCACGAAAATGGCGACCACAAATTTTTTCTGATGTTGTGGGTCAGGAACATGTAGTGACTGCGCTAGCTAATGGCCTAAACCTTGGCAGACTGCACCATGCGTATCTCTTCTCCGGTACGCGAGGCGTCGGTAAAACCAGTATTGCTCGGCTGTTTGCGAAAGGATTGAACTGCGAAACAGGTATCACTGCCACGCCCTGTGGACGATGTGATAACTGCGTTGAGATTGAGCAAGGCCGCTTTATTGATCTTATCGAAATCGATGCGGCTTCACGTACACGCGTTGAAGATACGCGTGAGTTATTGGATAACGTCCAATATGCGCCAGTCCGTGGTCGTTTCAAAGTCTATCTGATCGACGAAGTGCATATGCTGTCGCGTCATAGCTTCAAT…
>NODE_589_length_1136_cov_281.049_ID_1177
CGCAGAAAGTCCTCGCCGCCGAGTTGCATCAGGGTGTTGCTGAATGTCATGCTGTTGTCGGCCATCGGTTGACTCCTTCTGAGATAATTGTCTAATTAACCATTACCTTACCGGATAAGCCAATGGCTCTCACCATCCTTCCAAATTTACACCACGTCCTAAGGCTCTACCTCACAGAGATGATGGACGAAGCGGAGGCGGAGGGGCTGGCGTACTTCGAGTTTCCGGGAGCGCACCGGGTGAAAATCCACTCCACGAACACGCTGGAGCGCCTGAATAAAGAGGTGAAGCGGCGTTCCCACGTGGTGGGTATCTTCCCCAACGAAGAGAGCATAACCCGGCTTCTGGGGGCGGTGCTGACGGAGCAGAACGAAGAATGGCTGTTGCAGAACCGCTACC…
>NODE_590_length_1135_cov_11.0823_ID_1179
GACCGTTTCAAAACACTTATCTCCCCTCTGTTCTCCAATTTCATCATTGGCATTGCCTTAAGACTGCCATTTTTACCCTGGGTGGGTCAGATTTACATCGGCAGGTGGGCCAGTTTTACATCGGTAGCGACATGTTGCTGCTTTTCCTAAGCAGATTCAGGGCCAGCAGCTGCCGAGCCTAGCACCAATGCTGGAAAAAGTTCTGCTGGCCGTCGTCAGCGGTTTGGCCTAGGACAGACGGCAACCTCGGGGATCGTCTCGGCCTCGGTCGCAGCGGTCTTAACCTTGAGTGGCTGGAAGACTTTATTCAGACCGATGCAGCGATTAACCGCGGTAACTCCGGCGATGCACTGGTGAATCTTAACGGTGAGCTGATCGGCCTGAATACGACCATCCTCG…
>NODE_591_length_1126_cov_470.903_ID_1181
CGGTACCCTGGACCTGCGTATACCGAAGCTGCGTGAAGGCTCGTACTTCCCGTCCTTCCTTGAGGCCCGCAGGCTGTCGGAGAAAGCACTGAACGCGGTCATCCAGGAAGCGTGGATAAACGGCGTCGCCACCCGTAAGGTTGACGCGCTGGTGCAGTCGATGGGCATGACCGGTATCTTCCGCAGCCAGGTATCGTCTATCTGCCGTGGTATCGATGAGCGGGTGCAGGCGTTCCTGCACCGTCCGCTGGACGGTGAATGGCCCTATCTGTGGCTGGATGCGGCTTACGTGAAGGTGCGTAAGAACGGCCGTGTTGTCAGCGTGGCGGTAATAATTGCCTGCGCGGTTAACCTGGACGGACGCCGGGAGATTATCGGAATGGGTATCGGTGAGTCAGA…
>NODE_592_length_1125_cov_39.0982_ID_1183
CTGATGTTGCTAATTGTATGGGGGCAGAGGCCGCAGCTTCAAGGCCCGTAGGATAATTCTTGTCACCATAAGCCGCGAGCGTCGAGATTAATGAAACTAACCTGCACCAGACGCTAGAACGGTCGATGCAGATCTCCGTTCTGTTCTACTTCTAGTCCGGCCACAGCCAGCACTGCGAGCATCTGACACCTCTGCTTGACCGCCTAGCCCAGGAGAGCACTGAACCCGTAAGGGTTAACCTTCTTTTCCGGTCGACCCTTCACGGTTGGCACACGTGCCAGACAGGGGTGGCACGTAACACCATCGGCCCCTACAACAATAACAATCCGGAGGTTATTTTATGTTGACTGTCATTCCCATCATTATCGTTCTGGCACTGATCCTTGTCTGGTCCGGGAT…
>NODE_593_length_1125_cov_3.69238_ID_1185
TTTTTGCTGTTCATCTACGGATGAATAAAAATAATAAAAAGAAATTAAAATCAGTCAAATATAAAAACACTATCTTGATAATGTAACAAATATTGTTATACTTTTGAAGCCACCAACTAAGCGATATAAGCATGCCAGGCCTACGCAACAGGGGCAAACAGACTGATCGGAACCGACACCAGAAGGTACTAGATTACCCGCAGATAAAAACTGAGGGTTAATGAACCAAGCTGAGGTCAAGTCCGTCAAGGTGGTGTAAATTCACTTATAGCCTTCCGGTCCGGTAATGGCGGAATTGGACAAAGAGCTTACTCAAACAGTGCCATAATCTCTTCGTGCAGATGTGCCTTAGCAGACGGCTGATTCATCGCGCAAAACACCGTCACCAACAACATCACC…
>NODE_594_length_1123_cov_28.8303_ID_1187
TCGGTCGGTATTGACAGTATCGTTTGCCACGGGAATATCTACGGCGGCAAACCAGTAATAGGTTAAGTGATAAAAGGTGTATGGAAATATAGAGGCCAATCCAAGCTTCATAACTAAGGCCATACAATTTGCCCCTCATTTAGGTTAATTAACAACCATTTAATTATCCACTAAAGCCTTTCCGGGGCTTTAGTGGCGGTTCAACCGTTCATCAGAATTTGTTATGGCTCATAACTTTTTCAATTGCTATTTGGAGGGTGTAGGTAATCTGTGCGTGTATTCGTTATTAACCTTGACAGCGAAGTCGAGCGTTTAGCTGCAGTGACTTTACGCATTATCATGCGACAGACCTGACGCAATAAGCCCCTTCCTCACCACAGCTCACGGTTAGGAAACCCC…
>NODE_595_length_1123_cov_46.0422_ID_1189
CTACGGGCAGCGGGCTACGGATATATCTGCGAACGGTCTCACGAGAGCATGAAAGCTGGCGCGCGATGGCGCGTATCGACATGCCCTGACGGTGTAAAACACTCATCTCCACTCTGGTCTCCAATGTCATCATTGGCAGTGCCTTAAAACTGCCATTTTTACCCTGGGTGGGTCAGATTTACATCGGCAGGTGGGCCAGTTTTACATCGGTAGCGACACCTAAGCTGGATCAGTGCACCTAAAAAATGGATTTCAGATTAAAAACACGACAAAAACTGCATTTTCATACTTAAACCTACGCACGGCCGCAGCATCAAAGGGATAGTTCGTTCTGACATTCATGGTTGGGCGCTCTCAGAAGAGGCGATTTAATCTCCTAACCATGAACGTGGCAAAGTT…
>NODE_596_length_1122_cov_1167.36_ID_1191
GACGGAGGAACAAAATGCCCATGCCACCTGGCGCGAGGTCGCGGCCCAGCTGGAAAAGAACTTCCCGGCAGTCACAGAGATGATGGACGAAGCGGAGGCGGAGGGGCTGGCGTACTTCGGGTTCCCGGGAGCGCACCGGGTAAAAATCCACTCCACGAACACGCTGGAGCGCCTGAATAAAGAGGTGAAGCGGCGTTCCCACGTGGTGGGTATCTTCCCCAACGAAGAGAGCATAACCCAGCTTCTGGGTGCGGTGCTGACGGAGCAGAACGAAGAATGGCTGTTGCAGAACCGCTACCTGCCGCAACACAGCATGGCGGAGATAGAGCAGACCGCTGAAAACGATGTGATCGAGGCGCTGCCACTCAGCGCTTAACAGACATATTACCGGACCGGAAG…
>NODE_597_length_1120_cov_24.7966_ID_1193
CGGTTTACTGAGCATCCCCAGCCACTGACGCGCCAGCTCAAACGAATGATGATGGTCATGACGACGCTGGAAAGAAATCGGCACGTTTTTGCACCTGACTTCACCGAAAGGTGGAAAACCGAGATCCAGCCAAGGACACCAGTCAGGATCGATCATAAAATAACGGCAACGCGCATCCGTAATATCATCATGGTGGTAAGCAATGATGTCGATAGCGATATTATGTTCCGTCAGTTCGGATACTCGTTCAGCGTAAGTGCCAATTCCCCAACCGCCGCCATGCGCCAGAATACGCTGACTTCGCTGATGCCAAGAAATTGGCTCAGAATAACTGACCGGAATAGACCAAGGCAATGAGCTATCAGCATCGTTGACCAGCCAGATATTTCGGGCTAACGG…
>NODE_598_length_1119_cov_12.2258_ID_1195
TTATCAAGGAGAAGACGGCATACGAGCTTCCCTTGTGACGGAGTTCAGACGTGTGCTATTCCGATCCTTCACCGCCTGCTAAAATGTTGCTCGCCATGTTTTGTCCTCGCTTAACGGGTGACTTTATCCGCATCAGTGACGGCTTTGATGAACTGAATACCGATCACTTTTCCTTTGTTCACTGTGACCTGTTTAACCGGCAATTTGCTGGCGTCTTCCGCCATCACCTTACCAGCCTGCTCTGCGATACCGCCCGCTATCGTGCCGGTGATCGCTTTACCGCTGGGATCGCCAGTGGTGCGATATTCATTACCGCCGGGGGTCAGGATCATCTGTGAGTTAGAATCCCGGTACAGTTGCCCTGTCTGACCTATCCCACTGGCGATAGCCGGTAACAGA…
>NODE_599_length_1116_cov_441.031_ID_1197
GTTCTTACGCACCTTCACGTAAGTCGCATCCAGCCACAGATAGGGCCATTCACCGTCCAGCGGACGGTGCAAGAACGCCTGCACCCGCTCATCGATACCACGGCAGATAGACGATACCTGGCTGCGGGAGATACCGGTCATACCCATCGACTGCACCAGCGCGTCAACCTTACGGGTGGAGACGCCGTTTATCCACGCTTCCTGGATGACCGCGTTCAGTGCTTTCTCCGACAGCCTGCGGGCCTCAAGGAAGGACGGGAAGTACGAGCCTTCACGCAGCTTCGGTATACACAGCTCCAGGGTACCGAGGCGGGTGTGGTACTGACGGCCACGGTAGCCGTTACGGTAGGTCTCCCGCTCGTCACTGCGCTCATGGGGCTCTGCGTTGATGCGCTGAGT…
>NODE_600_length_1113_cov_53.3002_ID_1199
CGCCGCCGAGTTGCATCAGGGTGTTGCTGAATGTCATGCTGTTGTCGGCCATCGGTTGACTCCTTCTGAGATAATTGTCTGATTAACTATTACCTTACCGGATAAGCCGATGGCTCTCACCATCCTTTCAAATTTACACCACGTCCTAAGACTCTACCAACTGTCGGAAAAGGCGCTCAATGCGGTTATCCAAAAAGCGTGGATAAACGGCGTCTCAACCCGCAAGGATGACGCCTTGGTCCAGTCGATGGGAATGACCGGTATCTCCTGCAGCTAGGTGTCGTCCATCTGCCGCGGCATCAATGAGCGCGTGCAAGCCTTCCTGCTCAGCCTGAAAGAACGCGGCCTAGAGGGCCATCCAGTCGGTGGTGCGTGCGGCGCTACAGCAGGTGTTCGTGC…
>NODE_601_length_1110_cov_30.0142_ID_1201
TACAGAGCGATTACGGCGCAGTTCCCGCGAGACTGTTGACTTACAGACGCCTAACCGGCGACCAATCTCGGCCTGACTAACTTTGTCTTCACACAACAGAGCTATCTGGTATCGTAATCCTTCGGTTAACTGCTGATATTTCATAGTTACTCGCTCATCTTTAGTCGGAAGAGCAAGATAGCTTATCGGTAGCTAACCGTCTCTCCATTTACATGACCGAGCGTTGCACTTATTATCTGAATTCGCGAGATGCAGTCCGGTAAAAAGACCGTTCGCTTCGAAACCCAGCCCGGCTACCAGCTGCAGCATGACTGGGGCGAAATCGAAGCCGAGGTCGGCGGGGAGCGCTGTAGAATTAACTTTGCCGTCAATACGCTGGGTTACTCACGCCGCTTCCAC…
>NODE_602_length_1105_cov_49.0521_ID_1203
GACGGGGAAACTGCTGGGATAACGCCCCTATGGAGCGGTTCTTCCGGAGCCTGAAGACCGAATGGGTGCCGACGAAGGGCTATAACAGCTTCAGCGAAGCCCAGGGCGCGATAATCCGCTATATAACGGGATATTACAGCGCTATCAGGCCCCACTGGTATAACGGCGGTCTGACGCCCAACGAATCTGAGCGGCTGTACTACTTACAGTCTAATGCTGTGGCCAGTATTAGTTGACCACTACACTACGGGCTCCGCACCGCGGTTGTTCTCTGCTCCAGATTTAGTTGCCTGCTGAACGCTCTGGTTTCTTTCGCCGTATAACATGACCCGTTGTCGCTCAGGAACTCTATCGGCAAGTCAGGCAGTCAGTTGCCGAACCACTTGCTGCCGCTGTTCA…
>NODE_603_length_1102_cov_460.645_ID_1205
GCTTTTAACATGTTATCCGCTGGGATAGCGAAACTTGTTAAAGGTTTTATAAAGCGCCACAACATTATCTCTCCGCTCACTGGCGAATTATTGCATGTCACGCCAAGGCGGCTGCGCTATACCTTGGCAACTGGTTTAGCTGCTGAGAGAATCAGTAAGCGTGAGCTGGCAAGAATACTGGATCATACAGATACCCAGCACGTGAATGTCTATTTTGAGATGGCCGGCAGAATAGTTGAGCACCTAGACAAAGCCGCTGCGAAAGGCTTTTCGAAGTACCTCAATTTTTTCAGAAGCAGGCTAATAGATAGTGATGAAGATGCTGTCAATGGTGAGCGAGATGACAAACATCTAACGTTTGTAGATGAGCAAAACCCTGCCGATCAAGCTGATAGTGGT…
>NODE_604_length_1099_cov_5.8858_ID_1207
CGCCCTTCGGTGCTCGCTTCGGCCTGGCAATAGGGTACTGGGAGCCGATGGCCATGACCGATGTGGCACGTTCTCCGGGCTGCATGGTGAACCTCGGCGGATTCACCATTAATCTCGGGAAAATGGGGATGGGCACCGCCAAAAAAGATGACAAACAGGTCAATGGCGCGTTCTACCACGTGCACTGGTACAAATATCCGCTGACGTACTGGCTCAATATCATCACCTCTCTCGGGTGTCTGCAGGGCGGCGATCTGGATATCGGATACCTGTCTGAAATCGACCCGACATGGGGGGACAGCGCTCTGACCTCCATTCTGAATCCGGAGGCGGTCATTTTTGCCAACCCCATCGCACAGGGCGCATGTGCGGCCGACGCGGTGGCCAGTGCAGCAAAAA…
>NODE_605_length_1098_cov_27.1617_ID_1209
CGGTGCTCAATGCCAAACGTGTATACCGCATCATGCGTCAGAACGTGCTGCTGCTTGAGCGTAAACCGGAAATACCGCCATCGAAGCGGGCGCATACAGGGAAAGTGGTCGTTGGAGAAAGTAACCAACGGTGGTGCTCTGACGGCTTCGAGTTTAACTGTGATAACGGTAAAAAACTGCGGGTAACGTTCGCGCTGGACTCTTGCGATCGCGAGGCACTTCACTGGGCAACCAGTACCGGTGGATATGACAGTGAAACCGTGCAGGACGTCATGCTGGGTGCAGTGGAGCGTCGCTTCGGTAACAGCCTGCCGACATCCCCCGTTGAGTGGCTGACCGACAACGGTTCAGCCTCCCGTTCTTATCAGACGCGTCAGTTTGCCAGAAGGGTAGGACTGG…
>NODE_606_length_1097_cov_1.20825_ID_1211
AATAAAGCACTTTTACCAGTCCCTCGTCTGCCTACAACAATAGTTCGGTCATCTGTTTCAATTAAAGTTCTAAAGTCAGCAGTTTCGATGAAAGCACTGCTCAACATTTTCTTATCATTTTCTGCTGTTGTATCGCCAAACGGATTAGACTTTGAAGTAATATTAAATTCCATATTCAACCTTTTATATTAGTTGCTTTCATTTATTACTTTATATACTGTTGAACGAGCAATATTCATTGTTTTTGATATGTGTGAGGCTCCTAAACCTTGTTTCCACATATTTAATATCGCACCTCTGTTTATTTTTCTTTTTCTACCGAACACAACTCCCTTTGCCATTGCTTCTTGGCGACCTTCATTTGTTCGTTCTAATATTCTTTGACGTTCGGCTTGAGCT…
>NODE_607_length_1096_cov_15.225_ID_1213
CGTTACGGATTATCCCTGAAAGTCTTATACCTCACCAGACGCTACAGCCTTATATCTTCTGCTGAATCTCCAGCAATTGCTCTGGCGTAACAGCCGGATAGCTCTGCGCATCTTCCGGCACTTCGTGTACGGCGGGGATCGGCACCAGCGGGCCGAGGAAGCGCGGTTCACGCTTCATCACATACAGGTCCGCCAGCGCGCTGAGGCGGGCACCGACTTCACGCATACGCACATTCAGCATATTTTTCGGTGATGGCACCGCATAGCACTGCGCCTGAATGCCCATATGCAGGGCGATAAACAGCGCACGCTCACAGTGGAAGCGCTGGGTGATAATAATAAAGTCGTTGGTATCGAAGACCTTGCGCGTGCGCACAATCGAATCGAGAGTGCGGAAAC…
>NODE_608_length_1094_cov_1.66598_ID_1215
ATGACGCGGCCATCAGGAACAAAGCCATCCGATAACTCCAGCTCTTCGGCAGCAAGTTTACCTGATAACTCCTCTGGAGCCTGGGGCCAAACGGCATTAACAAAGGTTTCCAGACTAAGTGGCTCATTAGCCTTACTTAACGCATGTAAGTGTTCAAACGCGCTCTTAAGAAACGCGTCTTTTTCAGCGCCGTCAAGCTCTTTCTCTGCTGCAAATGCTTTTAAAACGTCACGTAACTTTTCAGACTCTCGTTTGGCGATTAAAACATCATTACAGCCGAGGAACTGTTTAAAGTAGTTTGAAACATTCCCTTGTCCCTTAAGAAAACTGATATAGCGTTCTGCATCACTTTTCCATGCGGTTAAGTCAATGCGCCCAGCCATGCGCAGCTTAGCGATA…
>NODE_609_length_1093_cov_9.68427_ID_1217
GTCGTGGTTTTGCCTACACCGCCCTTGGTATTCACTACAGCATAAATCATACCGCGCCTCCTTTTGATATATTGATATCAATATATCACCATTGAGATAATTATCAAGATATGTTGATATCTAGATAATTAGATATCAACATATCAAAAAGTAAGTTACTCCTGCGGATCTAGCTGGCACTGGCATTCACCACAAATGAGAACGGCGGAGGGTTTCGCCCAGGCGTTTAGCCCGCACTCCGGGCAACTAAATTTTGTCCGGGTTCCCGTGCCTTTCACCGGAGGTTTAATCCCGTTTACGGCATCGTCGTCGTCAGGGGTTTGTCCGGGACGAGATTTACTTATTGTCAGCGTTAACCGATTAATCAGGTCAGTATCATTCTTGTCTGTGGCCGCAAGC…
>NODE_610_length_1092_cov_67.5472_ID_1219
AGCATGGCGGAGATAGAGCAGACCGCTGAAAACGATGTGATCGAGGCGCTGCCACTCAGCGCTTAACAGACATATTACCGGACCGGAAGGCTGGATCTGAATTTACACCACCTTGACGGACTCGACCTCACTCTCGTAGATAAGGCCCTGAAAACCGTCATCATTCGCAAGTTGCCCAATAAGCGGGCGGAGACCGTGGCTACCGCTTTCAGGGACATTGAAGCCAATACCTTCTGCGAGTTTAAGACCCTGACCGCAGATAACGGCCCTGAATTCGCCCTGCACGAGCAAATCACGGAAATCACAGGGGCGCAGGTCTACTTTGCACGCCCATACCATTCCTGGGAACGTGGCCTGAATGAGCATACCAACGGTCTGATACGGCGCTTTTACCCCAAG…
>NODE_611_length_1091_cov_65.777_ID_1221
TCATTCTCCATTTCAAGGCGTTGTATTTTCTTCCTCGCCTCACGCAGCTCGAGCTGTTCTGGCGTCAGAGGAAGCCCGGCGGGCGTTTTCCCCTGGCGCTCAAGTCGCAGCTTATTCACCCAACGGGGGATAGCCGAATGGCTTACGTTAACTGCCTCTGCGGCCTTAACGTAGGTATAGCCGTGGTCGACAACTAACTTCGCCGCTTCGAGCTTAAATTCCGGCGTGAAATGTTTAGCCATTGGGTCACCTGTGGTGTTGGGAAGATGAGAATCTCACCTTCCGATCAGGTGGCCAGTATCAGTATGCCACTACAATGCGGTTGAGCATAAATTCGGTGAGTTCACGCAGAAAGTCCTCACCGCCGAGTTGCATCAGGGTGTTGCTAAATGTCATGCT…
>NODE_612_length_1091_cov_65.7873_ID_1223
CACGTAAGTCGCATCCAGCCACAGATAGGGCCATTCACCGTCCAGCGGACGGTGCAGGAACGCCTGCACCAGCGCGTCAACCTTACGGGTGGAGACGCCGTTTATCCACGCTTCCTGGATTACCGCGGTCAGTGCTTTCTCCGACAGCCTGCGGGCCTCAAGGAAGGACGGGAAGTACGAGCCTTCACGCAGCATCGGTATACGCAGGTCCAGGGTACCGAGGCGGGTGTGGTACTGACGGTCACGGTAGCCGTTACGGTAGGTCTCCCGCTCGTCACTGCGCTCAGGAGGCTCTGCGTTGATGCGCTGAGTGACATCGGCCTCCATGATACGGTTGAGCATAAATTCGGTGAGTTCACGCAGAAAGTCCTCGCCGCCGAGTTGCATCAGGGTGTTGCT…
>NODE_613_length_1088_cov_275.061_ID_1225
CACAGAGATGATGGACGAAGCGGAGGCGGAGGGGCTGGCGTACTTCGGGTTCCCGGGAGCGCACCGGGTGAAAATCCACTCCACGAACACGCTGGAGCGCCTGAATAAAGAGGTGAAGCGGCGTTCCGACGTGGTGGGTATTTTTCCCAACGAAGAGAGCATACCCCGGCTTCTGGGTGCGGTGCTGACGGAGCAGAATGAAGAATGGCTGTTGCAGAACCGCTACCTGCCGCAGCACAGCATGGCGGAGATAGAGCAGACCGCTGAAAACGATGTGATCGAGGCGCTGCCACTCAGCGCTTAACAGACATATTACCGGACCGGAAGGCCGGATCTGAATTTACACAACCTTGACGGACTCGACCACAGTCCCTATTTCCGAGGAAGTGGCCAGCTACA…
>NODE_614_length_1075_cov_36.9873_ID_1227
GCGTATTCAGCATTTGCCGCATAAACCATAAAGCCAGCATCTTTAATATCTTCAACGGAATGTGCTCCACTTAGCAACATTTCCTCGACGATACTTAAAATCGCTTCTCGCGCCATCACCGGTATATCCGATTGCTCGTCAGCCGCTGATACGCAGCCGTAATCAAACCGATGAAAAGCCGGTACGCATATACCAAATGCTGTATCAGCATCTTTAGGAGATTCAACCCCGACAGAAAAAAACATACTCACCTCCAAAGTCGGCGGGGATCAAATCCCCGCCATTTTTTTGATTGACCTGACAGTACCCAGAGGCAAATCCTTTTTCGGGTGCGGAACAGGAAACGTTTTTCCTGTTATAGGCGACCACCAAATCTGGTGGCTTCCCCCGTTATGCCGT…
>NODE_615_length_1074_cov_5.16579_ID_1229
GGATTAATAGCCGGCGGTGAGGCTGGAAGACGAGCGGCAGCGGCAGCGGGTCTCCCTAGCAATGCAGATACTCTTCTTCGCAGGGTTATCAATACTCCGGAGACGAAACCGCTAGGCACGGCCCATGTTGGTATCGACGAGTGGGCGTGGCATCAGGGCCACCGTTACGGCACGTTAATAGTCAATCTTGATACTCACCGACCCCTCGTCCTGCTTCCCGGCTGCGATCAGCGTACGCTGGCGGCTTGGTTCAGAAAATATCCAGAAATACAAGTTGTCTCGCGTGATCGCGGCGGTATCTATGCTACAGCAGCACGTGAAGGTGTACATCAAGCCAGACAGGTGGCCGATCGCTGGCACTTGATGAAAAACATTGGTAATGCGCTCGAACGGATGATG…
>NODE_616_length_1074_cov_8.65681_ID_1231
TGACCCACAACGATAAGTATCAGCCAGAATTTTGAGGTGCCGCTGTTTATCACTGCCAACGATGACAACCGTCACCAGCTGATACCTTCTGCACGCTCAATGATTTTCTGCTGCTGTTCTCCCAGTGGAGCGGCATTCAGGCGTGGAAAATAGCGCCGGGCTATCGGTTTGACTCCGCTGATAAAGCGCCACCGATTGAAGTGACCAACTTCAAGCTTCAGCGCCTGCCGTTCAGCCAGCTTCAGCAGGATCCGTTCGGAATAATAGATAACAAATCCGCCCCTTAGGACGGATTTTTCAGATCTGAACCAGTAAACGGTTCTGGCGATGACAACTTAGAAGCTATAACCTACGCCAGCAGTCCAAGTGCCAACGTCAACGCTGCGGATACGGCTCTGC…
>NODE_617_length_1071_cov_95.5011_ID_1233
CGCTGGAGATGATGCTGCGGAAAAAGCCGGAGAAGCCGGGGTTTGCGGTGCTAATGAAGGGCTTCCTGGGTACCGACCCGTACCAGTGCATCCTGTGCAAGGGCCGACTGCGTTTTGCCGGCGCTCAGGCAGGAACGCAGGCGATGGCATGACTGTCGGAAAGGTTGCGTGGAATGGAGAAAAAGCGATGGTTGCGGATGCCTGAGCCGGATTAGTGTGCCTGAAAAATGGCTTTCCGGTTAAAAACACGACAAAAACTGCATTTTCATACTTAAACCTACGCACGAGCGCCGCATCAAAGGGATAGTTCGTTCTGACATTCATGGTTGGGCGCTCTCAGAAGAGGCGATTCAATCTCCTAACCATGAACACCTTCGACTATCAGTTGGAGATTGACTT…
>NODE_618_length_1070_cov_25.5589_ID_1235
TGAAAACCAGAATAAAACACCCCACAATTAAAGATGCTGTATATATAGCAGAGTCTGTTATTTCAAGAATGGAACATAGCGCTGGGCGACGCTGTGGTTTATACGATACCTTATACGACCAGTTTCTTTCCGAGGAAATACATGAATTCGCTGATAGTCTGAATGACGATGAACGGAATAAGTTTATAGAAATCGCCTCCGCACTACATCCACACCTAAAAGAATACGACTCATGTAAGACAAAAAGTATATTAAACAAAGTCCGCAAAGAGGAAATGTGACGTTATTTTTTAATCGTTCAATTTTGGAAAATTGCTAACGATGGTTTTAACTTATCGTTCAATTCAGAATGAATTGTTAACGGAAAGTGGATTGAGGCAGCTAAATTCAATTTTGAAA…
>NODE_619_length_1069_cov_3.28981_ID_1237
GTGCCCGAAGCGACGCGCTTCCGATCTCGTGGGCGGGCTGCTGGGATGAGGATTACCGGGTTACCCGTGCAGGCAGGCGGGCAGATACAGCCTGAGTTTATGCTGACCGTGAACGCAAAAGACGTGACGGCCAGCATCCGTGACCGGCTGATTTCGCTGACGCTGACCGATAACCGGGGCTTTGACGCTGACCAGCTCGACCTTGAGCTGGACGACGCCGACGGACAGCTGGCAATGCCGGTGCGCGGGGCGGTGATTAAGCTGTTTCTGGGCTGGAAAGGCCAGGCGCTTATCGGCAAAGGTGAATTCACGGTTGACGAGGTGGAGCACCACGGCGCGCCGGATACCATGACCATCCGGGCGCGCAGCGTGGATTTCCGCGGCACGCTGAACTCCCGG…
>NODE_620_length_1066_cov_305.353_ID_1239
ACCGCACTCCATCGCAATTGTCGTTAACGATGCATTAACACGGTTTATAAGCGGATCGTAGTGGTAGCAGATACCCTGTAGCAACGCCTCGATAGCCCGTAGTCGTAGAACTGGCGGCATACGGAAGCGCTTACCCTGCGAACGGGCAAATGCTACATGGAGAGTAAAGTCGTAACGTCTGGTGAAACCCTCAGCCTTAGCCATGAGCTTCTTGTTAAACGGTAGTGTCGCTTTCTCCTCATTGCTGCCTTTTTTCTTCGGCGCAACGAACTTCGGGAAAGGATTTTTGACTTGTCGGTACGCTGTAAGCGCTAGTGTTTTCGCACTATTCACACCCGCCCGCACTTATGCCGGTGCAAAGGGGTTGTATGTGATTATACATTTGCTATAATCCTTCAC…
>NODE_621_length_1063_cov_3.86538_ID_1241
TCTTTCTGAGTCAGATGTTTTCCCTGCATGCAACAGGCTCTCCAGTAGGACCAGAACGGAGATTTTATCCGGGTCTGGCCAGTGGGTCACTTTGTTGCGTTTCGAGTGGGAATGGGGCGATGACTTCACCAAAACCAACAACCGCGGTGAACAGGACAATAAGGGGGCGAAAAAGGCACAGGAAGCCGCAGCGGCCATTAACGGCATTTACATCATCCCTTCATTCTCTGAAAGCGAACGTGCGCAGGCGTTCGCTGGTACTGCCTCATTCAGCGATTTTAACGATATTCACGTGGCCAACGGACTGAATGCGGTTCGCGAACAACTGGCACCGATTTTCGATGAACTCATTCCCGACTGGCGTCAGTCCTTTACGGAGACTCACAGCATGCCTGACAA…
>NODE_622_length_1061_cov_32.7741_ID_1243
TCGCGTTTTTTACTCTGCACACTATGATCGTGATGGCACGCATCCTGATGGGTGCAGGCTTCAATCTCGCAACACATCTGACAAAATCCATGCGCTTCAATCACACTGTGCCCAAGGGTGAAATCTGACTTCAGGGCCAAAGATTTCAAGATATCTTCCACGCCATCTGCATGCTGCTCGCTCACTGAATCGCAGCGATCGCAAATCAACATCGCTGAGATGTGCGAAGGATCTTCAAAATGGTGGCAGACCACGTAGCTATTGGTCGACTCGACGCGGTGGATAAATCCCTGCTTCAGCAGGAAGTCCAGCGCCCGATAAATAGTCGGGGGTTTTGCCTGGGGTTCAGAGACGCGCAGCAGGTCTAGCAGGTCATAGGCGCTGATAGCCCCATTTTGT…
>NODE_623_length_1060_cov_15.0847_ID_1245
CTCACGCAGCTGGTCGACCTGAATTTCCAGGTGTCACCTGAGTTTCATCGCTCTTTTATAATCTACGCCACTTCCAACGACATGAGCATGAAGGATGTGCTGATGGCGGCATTTTCGGCGCTGAAAGAAAAAAGCATTTCAGGTCAGTAAAAAATATCGTGTTATTTCAGTGGGAATAATCCATTTCTGCCGAAAAAACATCACAGGCAATACCAACCCAAAGGCAATCAAAGAAAAGTGCTTAAAATCGCATACAGCGCGTTTTATGTGATTAAGGTGAAATATGCCCCGTTTTGAGAAAGGTACGCGATTCTACACGCTGACGCTGGAGCAGGATTTGCTGGGCGACTGGGTGGTTGTCACCGTGTACGGACGAACAGGCTCAACGTTGGGTCAGGT…
>NODE_624_length_1058_cov_1.37057_ID_1247
TCTCACAGGCGGTTTCGCCAACCTACATCTGAGTCGTGAATAATGTTTGATAACCTAACAGATAGATTGTCGCAATCACTGCGCAATATCAGCGGTCGCGGCAGGCTGACCGAAGAAAATATTAAAGAGACGCTGCGTGAAGTCCGCATGGCGTTACTTGAGGCCGATGTGGCGCTCCCCGTCGTTCGTGACTTTATCGCTCGGGTGAAAGAGAGTGCCGTCGGACATGACGTCAATAAAAGCCTCACACCTGGCCAAGAGTTCATTAAAATTGTCCGCGACGAACTAGTCGCGGCGATGGGCGCTGAAAATAACGCACTGAATCTTGCGGCACAGCCGCCAGCCGTTATTTTGATGGCGGGTCTACAAGGTGCCGGTAAAACAACCAGCGTCGGTAAG…
>NODE_625_length_1057_cov_60.157_ID_1249
ATGCTGTTGTCGGCCATCGGTTGACTCCTTCTGAGATAATTGTCTGATTAACCATTACCTTACCGGATAAGCCGATGGCTCTCACCATCCTTCCAAATTTACACCACGTCCTAAGACTCTACCAAACCTGCTGATAACCTGTCCCTGCGGCTGCGGTAAAACCTATGTGGGTTGTGCTCTGGGCAACAACGCCTGCCAGCAGGGTTATAGCGTGCAGTACTGGTGCCTGAGTCGGTTGCTGGTTGAGCTGACACACAGCCGCGCAGATGGTAGTTACCGGAAACAGCTTGCTCAGCTGTCAGAAATGCAGTTGCTAATCTTGAATGACTGGGGGCTTGAGCCGTTACTACCGGCGCAGCGTAACGATCTGCTGGAGCTGATGGACGATAGGTACGAGAA…
>NODE_626_length_1052_cov_13.7146_ID_1251
ATGTGCATCACCGGCAAATACAGTACCGGAATAATATAATTGAGTGCGATCATGGCAAATTGAAACGGATAATCAACGCCACGCTGGGCTTCAAATCAATGAAGACGGCTTACGCCACAATCAAAGGAATTGAAGTGATGCGGGCGCTACAAAAAGGTCAGGCAGAATCATTTTATTTGGGGCATCCCCTAGGCGAGATGCGTCTGGTGAGCAGAGTCTTTGAAAAATAAGACCTTTCAATAACACGAAAGGCTAACTCATCAATATCTTTGCAACAGTGCCGTTTTCTAACCATCGAGCCTTCACGCAGCTTGGGGACACGCAGGTCGAGCGTGCCGAGCCGGGTATTATACTGTCCGGTAGCCGTTGCGGTAGATCTCACGCTCATCACAGCGCTCA…
>NODE_627_length_1047_cov_10.1739_ID_1253
TTTACCCCTCGCTCAGCCAGCATCTCCTGCAGCTCACGATAACTGATGCGATATTTGCAGTACCAGCGAACGGCCTACAGGATAATATGACGCTCAAAATGTCGACCTTAAATGGGTTCATGTGCCGCCCCTTCAACTAAACAGTGGCATCAGTTTACCATCGCCAGATCTTTGCAACAGTGCCCTTTTTATCACGGTTGCTGGTGAGGAAGCCCATCAGCCACTCGACGCGCGGGTCAAAGTTCCATCAGGTACCGCTGTCGCCTTCAAATTCCTGATAAATTTGCTCTGGGTAGAGCATGTCGCGGGCGCGTTCGTCGGCGGATTTACGGGCACCCATAATGCCGGAGACTTTAATCGCCGTCTGATACTGAGTCGGCAGCGGCAGGCGGATCTGAT…
>NODE_628_length_1040_cov_91.012_ID_1255
AGCTGGGCGGCACGCGCGTTGGCGATGTACTGATGATTGACGCCAGCGAAAGTCCGTACCTCGAAAGGGACTTTACCCCCTGGGCCGAGCAGTGGGCGTTGCAGCTTGATTAAAAAAAGGGACTGTCCTAGATTGAATAGCCCCGAGTTTATTAGAGAGTAATTTCGGCAATACTACGCCGCTTCCTCTGATGCTAATTGCGAAGCGTAATAGTTCAGCTTCAGAAGAGGGATGTAACCCAGCCGCCCGAGTAGTCTTCTGTTGTTGTACCAGTCCACCCAGTCCAGCGTGGCTAACTCCACTTCCGTCCGGTTTGGGGTCAGTTTGGATATCGGAAATTATTGTACTATAAGGGCTTTCCCGGCATGTCAAAGCCGGTATTTATGGTTTCTGTCTGCT…
>NODE_629_length_1038_cov_502.591_ID_1257
TCCCGGGAGCGCACCGGGTGAAAATCCACTCCACGAACACGCTGGAGCGCCTGAATAAAGAGGTGAAGCGGCGTTCCGACGTGGTGGGTATTTTTCCCAACGAAGAGAGCATAACCCGGCTTCTGGGGGCGGTGCTGACGGAGCAGAACGAAGAATGGCTGTTGCAGAACCGCTACCTGCCGCAGCACAGCATGGCGGAGATAGAGCAGACCGCTGAAAACGATGTGATCGAGGCGCTGCCACTCAGCGCTTAACAGACATATTACCGGACCGGAAGGCCGGATCTGAATTTACACCACCTTGACGGACTCGACCCTCCGCAAAGTACCAGGGAGCACTGAATAGCAGGCCACGGAAATGCCTTGGGTTCCGGCAACCTTCAGTGGTCTTTGTAGAGCT…
>NODE_630_length_1036_cov_3.35204_ID_1259
CACCGTAACCTACACTCTTTGCCAACACGACGCTCTGCCGATCTGAGAATATCACCTGCCGATCAGGGGTCTAGTATCAGTGTGCCACTACAACTGATAGGCGCAATGACGGCTACTACAGCGTGGACACATCTGCTGATAGTTTTCAGCAATTCACATACTGGCATTCTTCTCCCACGTAACTATTTCAACGCTATGCACTCAACTTCAGCTAACGATGGATTGCCGCTACCCCAGCACCACGGGGCCATATTGGCTATTGTACTCGGCATCACGGTGGCCGGGCTGCTGGGCGCGATTGGCCTAGCGATGTTTGCCGCCGGGCTGTTTGCTCTCGCCCTGCTACCCACCAGCCTATCAGACGCCGATATCATCTGGCGCATGATGCTGTGCGGTGCC…
>NODE_631_length_1029_cov_49.7472_ID_1261
AATCAGTAGGTTACAACTAGTGTTCGGTAATACATGCTGGAATGGCTAGCCTTTTCGTCCAAAACCGGCATATTAAAACAGTATGATTACCTATTATTCAACAAAGCCCGTACTCTCAAGCATCAGCGCTTATCAGACGCTTCGTTTGGATATTTTGCCGCAGTTTCTTTAATCAGACTCTGCAGTTCACCGCGGTGGTACATTTCAATAATGATATCGCAGCCACCGACCAGCTCACCGTCAACCCATAGCTGTGGGAACGTCGGCCAGTTGGCATACTTCGGCATTTCAGCACGGATGTCCGGATTTATCAGAATATCAACGTAGGCGAAACGCCCGCCGCAGGCTGACAGCGCCTGAACAGCCTGCGCGGAGAAGCCGCAGCTTGGCAGTTTCGGG…
>NODE_632_length_1028_cov_2109.91_ID_1263
CATGGCGGGTGAGCACGCCGCAAAAATGCTCTCTGACAGGCTGCATCAGATGGCGAAAAAACAATGGTTGCGGATGCCTGAGCTGGATCGATGCGCCTGAAAAATGGGTTTCAGGTTAGAAATACGGCGAAGATGGCATTTTTATCACAAAACTCATGTTGATCCGCGCCGTAACAGGTATGGGTCGTGTCGCCTTCCATGGTCAAGTGATCCGAAAAGAAGCGATTCAGATTCCTAACCATGAACCCGGCAGCGCTGCCAGCTGGCACAGAACACCTGCTGTATCGCCGCCTTCAGGCCGTTGTTCGAGTCGGAGATAACCAGCTTAACGCCCTCCAGTCCGCGCTCTTTCAGGCTAAGCAGGAAGGCCAGCTAGAACGCTTTGGCTTCTGACTCGCC…
>NODE_633_length_1024_cov_36.0446_ID_1265
TGCGAACGGTCTCACGAGAGCATGAAAGCTGGCGCGCGATGGCGCGTATCGACATGCCCTGACGGTGTAAAACACTCATCTCCACTCTGGTCTCCAATGTCATCATTGGCAGTGCCTTAAAACTGCCATTTTTACCCTGGGTGGGTCAGATTTACATCGGCAGGTGGGCCAGTTTTACATCGGTAGCGACATCATGCTGTTGTCAACCATCGGTTGACTCCTTCTGAGATAATTGTCTGATTAACCATTATCTTACCGGATAAGCCGATGGCTCTCACCATCCTTCCAAATTTACACCACGTCCTAAGACTCTACCACGTGCTGGCCGTCCGGCGCAGGTCATGCACCGTGAAGTCCTGAATTTTCTCGCCGTCTTTAGTTATAGTCTCCACGGTCCTG…
>NODE_634_length_1022_cov_30.4358_ID_1267
CCATTGGGTCACCTGTGGTGTTGGGAAGGTGAGAATATCACCTTCCAATCAGGTGGCCAGTATCAGTGTGCCACTACAACCAGATTTTGCACGAAATGGGATAGATTCCAATTCTTGGCTAAATCTGCGATCCTACCTAAAAATACAAATAGCCGTAATTTCATCTGATGGCCCTCCAGTCAGTCAGGATATGAGCTAGTTATCTACAGGTATGGCACGGGCTATAACTCTTAACCAGTGCTATTACGCTAAATTTTGTGCTTCTCGGTGGTTCGTTTACAATGTGCCACCAATGACCGCTGCGACAGAGTTATAGTCGTAGTGGATAAGAACAAGAGGAAGCTGAATGAGTCGTCGCACAAAAGTTGCAGTGCCCGCTCCACTGAAAGATATCGAAGA…
>NODE_635_length_1019_cov_4.50897_ID_1269
TGCGGCCAAGCATAATATAGCCTTTGCGCGCAAAATTAGTGACGTCAATATTTTTGCGATCGTCGACGTCTAAAAGATCGGTATTAAACTGAATATCTTTAGCATGAACCCTATCCAAAATTGAAATTAGCACCAGAAAAATGGAAATAACCAGGATTGCTGGCGATTTGATTGTAAAGGTTACTTTTTCCATGATTCCACAAATCGTCACTGGTTGATGCTTAACGGGCGATAAATAGCGCCTGCTTTTGCAGGCGCTATTTATCCGGTATCCGGCGGAGATAAATTACTGATAGGCCAGCGTAAAGTTGGTTACTGCTGTAAACACACCGGTACCAATCTCAACTGGCACATTTTTGGTGCCATCACCCTTCAAGGCGGCAGTAAACTGCAGCGTGT…
>NODE_636_length_1017_cov_1.24045_ID_1271
AGCGCCAATAGGCGTAAAGGGAGGTAAGTCGATTTTTATCGAGCGAGCCGCAGGCCCTTCGCCAATCATAATGTCGAGCTGATAATCTTCCATCGCTGGGTAGAGAACTTCTTCCACCACGGGTGATAAGCGGTGGATTTCATCGATGAATAGTACATCATGAGGTTCGAGGTTGGTGAGCATGGCGGCGAGATCCCCCGCCTTCTCCAATACTGGACCCGATGTGGTGCGCAGGTTTACCCCCATCTCATTCGCTACGATGTTCGCTAGGGTGGTTTTTCCTAAGCCTGGAGGGCCGAAAATCAACAGATGATCGAGGGCATCGCCACGCATTTTAGCCGCTCGGATAAAAATCTCCATCTGTTCGCGCACATGGGGTTGGCCCACATACTCATCCAG…
>NODE_637_length_1017_cov_5.70787_ID_1273
CGCTCTTCCGAGCTCAGCTGAAAAACATGCGCGTAACCATAACTCAGCAGTTTCAGGATAAAGGCCAGTCCGGCCAGACCAGCGCTACGGCCAAAGCCGAACAGGGGGCGAAGGGAAAGGAGCTGCGTGTATCCGGTGAAGTTCCCTTTAAAGATAAGGCTATTTTGCGCCGCATCTTTGAGCTGGCCAGCGCCACCGATGCCAGCGGAAAGCGCCAGAAATACCGCGTGGCGCATGAGCAGGCGCGGGCGGTTAATTTTCGTGAAGCCACCTTTACCGGCACGCTGGATGCCCCGCAGCAGGACGGGAAAATATCCTGGCTTGTGACATTTACGCTGACCGAGCATATCAGCGTCCAGGAGAAGAAAGAGGCAAGGGCGAGCAGTAAAACGACGGCGA…
>NODE_638_length_1015_cov_894.471_ID_1275
CTGCGATGGACGTCAAAAGTCTGGCACAACGCAGCGACCGGATACCTCGCTCTCAGCCTGTCGACTACCGTGAACCGTTGAGTGCGTCCGACATTAAGAGCGCCGTAGCCTTTTTTAGGATTTCGTTTTCCATTTCAAGGCGTTGTATTTTCTTCCTCGCCTCACGCAGCTCGAGCTGTTCTGGCGTCAGAGGAAGCCCGGCGGGCGTTTTCCCCTGGCGCTCAAGTCGCAGCTTATTCACCCAACAGGTGATAGCCGAATGGTTTACGTTAACGGTAGAGTCTTAGGACGTGGTGTAAATTTGGAAGGATGGTGAGCGCCATTGGCTTATCCGGTAAGGTAATGGTTAATTAGACAATTATCTCAGAAGGAGTCAACCGATGGCCGACAACAGCATGA…
>NODE_639_length_1012_cov_21.1706_ID_1277
CGCGGCTCAGTGCGCTGCGCCCGGCATCAGTGCGTTTTTTACGTTTATCAGTCACAGATACCGCCTTCAGCTTGCGTAGTAGTGTGGCGCGGGAGAGACCCAGTTCAGCGCAGGCGGCGTCATATACCGCACCGCGCTTTCCATGCCCCGCGTCACGTGCCGCGCGGGCAACAGAAACCAGTCGTTCAGTCAGGGCGGCGCTCATCGGTTACGCCTCCTGCCGGTCAATCTCAGGTACTGGTTCAGTCAGCCAGGCTGGTGCAGCGTTGCCTGTCGGTGTATCTGGAAGGTCAAAGGTCGAGCGAAGGCTGCGGGCAGCATATTCCAGCTCACAAACAAGCCCGGCCATAAAATCTTTGGGCGTATCAATCTGCTTTTCCGCGCAGTATGCACACAGAG…
>NODE_640_length_1010_cov_0.550396_ID_1279
ACGACGCTCTGCCGATCTATCTTTATCACGATCAGGATTAATGATATGCATAACTATAAAACAATATAGATTTAATTAAATTTTTATAAATATTTATCTTAAAATACATTTCGAACACCAACTGTCGTATTAAATGAAAACAAATAAATGCAAAATAAAAAATATATTAATATTCTTCTTTTGGAAATTAAATCGAAAATATTAAATAAAAGAAAAAATAAATTAAAATTAAATAAAAAATTACATTAATTAAAGAAAAAGATTAAATAATAGAAAAAAATATACTAAAATATTAAAGTAAAAAAGTATATAAAATAATAAATAAATAAAATAAAAATTACAAATAGAAACCTGAGCAAAATACAGAAAATAAATTAGAAAACAAAAAAACGTCGTACG…
>NODE_641_length_1009_cov_884.484_ID_1281
CCTGCACCCCATGAAGCAGCCCATTACTGAAGAGGTAACGCGCTTCGAGACCGAACCTGGCTTTCAGATGCAGGTTGATTTCACCATCATCAGGCTCGGTCATAACCCACTGCTGGCCTTCGTCGCCACGCTGGGCTGGAGCCGCGCGACTTTCGTTAAGTTTGACAGCAACCAGGACTCCGCTGCCTGGTGTGACGGCATTGAGTCTGGGTCGAGTCCGTCAAGGTGGTGTAAATTCAGATCCGGCCTTCCGGTCCGGTAATATGTCTGTTAAGCGCTGAGTGGCAGCGCCTCGATCACATCGTTTTCAGCGGTCTGCTCTATCTCCCCCATGCTGTGCTGCGGCAGGTAGCGGTTCTGCAACAGCCATTCTTCGTTCTGCTCCGTCAGCACCGCCCC…
>NODE_642_length_1006_cov_14.7804_ID_1283
AGCTCCTGCCGGATGAAGTCCTGAACGTGTGGCTCCAGCCGGTGAAAAGCATTTTTTGGCAAGGGTTTATGACGCCGTTCCCGTGCCAGCGAATCCGCTCTCCTGCAGGAGTAAACGCCGTTAAAAGCGGGGTCGGTATTGCGTCTGAGTTCCCTGCTAATAGTGGAGCAGGACAGATTAAGCTCTCTGGCGATGGTAGCCAGTTTTACACCTTCACTACGCCGCTTTTCAATGTAGAACCGCTCTTTCTGAGTCAGATGTTTTCCCTGTATGCAACAGGCTCTCCAGTAAGACCAGAACGGAGATTTTATCCGGGTCTGGCCAGTGGGTCACTTTGTTGCGTTTCGAGTGGAAATGGGGCATCCCCTAGGCGAGATGCGTCTGGTGAGCAGAGTCTTT…
>NODE_643_length_1006_cov_26.7645_ID_1285
ACTGCGCTCATGAGGCTCTGCGTTGATGCGCTGAGTGACATCGGCCTCCATGATGCGGTTGAGCATAAATTCGGTGAGTTCACGCAGAAAGTCCTCGCCGCCGAGTTGCATCAGGGTGTTGCTGAATATCATGCTGTTGTCGGCCATCGGTTGACTCCTTCTGAGATAATTGTCTGATTAACCATTACCTTACCGGATAAGCCAATGGCTCTCACCATCCTTCCAAATTTACACCACGTCCTAAGACTCTACCCGGTATAGTCAGTACAGATGGTCAGAACAGGTTCAGGTTTACCCAGGCTGATGAGGCTCATATGACGTGTTTTTGGGGCGTTGCGGCGCTCCCTGAATTTGCGTTTCTTCATACTGCTTTCCCTAAGTTTCCCTAGCGGGATTTAC…
>NODE_644_length_1003_cov_62.3699_ID_1287
TCTGAGGGTAATAACTCAGGATGAAATGATGAAAAAATCTCCGTAAAAGTGTGACTTTGTGTCACTCCGTGGTATTATAAGTGTGACAAAGTTACACACAGGAGGCGATATGTCAGTTACCCGATTACGGCAACAGGGTGGTGCGGTGGTGTTGACCATTCCAAGCGACATCGCTGCAAAGGCGGGATGGAGTGTCGGCACCCTGCTCGATGTGACTGCAGATGGTGAAGCCGTGAGCATTAAGCCATCAGGCCGCATGGCGCGGGGAAGTAAAACACTCTCGCAACTGCTACAGGGGATTGATGAGGAAGAGATCCGCCAGTTTAATCAGGACGTCAGTGACGGCCTGAATGATGAGCCGCAGGGCAGGGAGGCGATCTGATGGTATCAAGGAAGGTG…
>NODE_645_length_1003_cov_54.7317_ID_1289
GACGCAGAAACACGCCAGAACGTCCGGATGCAGCCCCCCCGCCCAGGGCGGTAAGAATAACATTTTCAGGTACGCGCATACGCCAGTTACTCCCCGGACTGACCGGCAGCCTTACTGATGGCCTGCTGCAGGGCCTCCGCGCTGGTGTATCCCGGAATAACCGTCACGTTATCAGCACTGGCGCCGGCTGACGGGAGAACCACCGGGGCTGGGGTACCGCTGAAGCCCAGCTGCTGCGCGAGTGTGTTTATGCCATCCAGGGTCCCCTGAACGTCAGGGGCTGCCTTAGCATCGAACTTCACAGCTTTTGCGGCCGCGCTGATATCAGCATCGGTCAGCTTACCCTCGTTGTAGCCGGTGGCGTAAATCGCGTTGTGATAGTGAAGGTAAGCATCGGCC…
>NODE_646_length_1003_cov_12.2523_ID_1291
CCTTTCTGCTTCTTTTACCTCCTTATTCAGTTTGTCGGTAATTTCTTCTGGGTCGCCCAAAAGCCAGCCGCTGACGGGTCTGTAGCGCTCGATAAACGCCCTGACAGCCCCTTTCCCCGTGGTGGCCCGTACGCGGGTAAACATGGGCAAAACGCCCTTTTCATCCCGTCCGGTAAACGTAATCTGATACGTCCGCATTGCCTGAGCCTGCATCGTCTTTCCTCCTGGTTGTTAAAGAACATCACCCGTTGAGTTTCGGGAGCCGCGGTGTTGACGTTTCGCGGGAACCTGCTGCTGTGTTCCCGGAGGTCATGCCATCACCCGTTTGAGAACCTTCGCCGCAGGGGCGTAAACCAGCGCGGGCGATGGCAGCTGTCCGGGGCGCGGTTTACCGCGTGC…
>NODE_647_length_1001_cov_1011.8_ID_1293
AAGGAAGGACGGGAAGTACGAGCCTTCACGCAGCTTCGGTATACGCAGGTCCAGGGTACCGAGGCGGGTGTGGTACTGACGGTCACGGTAGCCGTTACGGTAGGTCTCCCGCTCGTCACTGCGCTCAGGAGGCTCTGCGTTGATGCGCTGAGTGACATCGGCCTCCATGATGCGGTTGAGCATAAATTCGGTGAGTTCACGCAGAAAGTCCTCGCCGCCGAGTTGCATCAGGGTGTTGCTGAATGTCATGCTGTTGTCGGCCATCGGTTGACTCCTTCTGAGATAATTGTCTAATTAACCATTACCTTACCGGATAAGCCAATGGCTCTCACCATCCTTCCAAATTTACACCACGTCCTAAGACTCTACCGACGCCTGAAGGCCCTAGCAGGACAACGT…
>NODE_648_length_993_cov_42.3915_ID_1295
TGTAACTTTTGTAACCCGTTTCCGATACCCCCCCTCAAATTCTGGAAAATCCACCATTCTTTAATTAAAGGATTCTTTTCTGTTAAAAGTTTGGTCATTTCGCCAGTTGTCCAGTGATAGCCCCACTCCGGCAAATATTGCCATTTATGGCGGTGCCGGCCATACATCGAGTACAGTCATTTTTAACCGTGCTGCAGGAAAGTCAGAAACGACAGTGCCAGCTGAGGGCAAATACAAAACAGCCTGAAAATGGGGCAATACTTCTACGCTGCGGAGGAAAGGGGTAAACCGGCCAATCGGCCGGTCATTCAGAGGCTGATACCGCCTGAGAAAGGATTAAGCAAGACGGCATGTTGCAGATAGTCAGGCGCTACATGCGCATAAACCATTGTCTGCTGG…
>NODE_649_length_993_cov_664.756_ID_1297
CCGTCAGTACCACACCCGCCTCGGTACCCTGGACCTGCGTATACCGAAGCTGCGTGAAGGCTCGTACTTCCCGTCCTTCCTTGAGGCCCGCAGGCTGTCGGAGAAAGCACTGAACGCGGTAATCCAGGAAGCGTGGATAAACGGCGTCTCCACCCGTAAGGTTGACGCGCTGGTGCAGTCGATGGGCATGACCGGTATCTCTCGTAGCCAGGTATCGTCTATCTGCCGTGGTATCGATGAGCGGGTGCAGGCGTTCCTGCACCGTCCGCTGGACGGTGAATGGCCCTATCTGTGGCTGGATGCGACTTACGTGAAGGTGCGTAAGAACGGCCGTGTTGTCAGCGTGGCGGTAATAATTGCCTGCGCGGTTAACCTGGACGGACGCCGGGAAATCATCGG…
>NODE_650_length_992_cov_100.866_ID_1299
CGGACCATCTGAAGAATACGTCGTCTGGGCGGCTCGTTGAGGCGATGGCCCACACACTTCAGTTTCACGACATACGCCCCCAGCGGGATTGACCCGGTAATGGCTCCAAGTAAGCCACGGATAACCATTTTTGTTATTCTCTACAAAGAGTTATCCCTTCGTTTTCCTGTCGTGCCTTCAGGGGGAAAAGGCCAGCGATGGCTGGATCATGTCATCAATTAAGAAGACCGCGAGCAGATTTGCAAATATCTAGGCTTTTGCAAGTTCAGTGTCCTTTGCCCGCAGAGCATCCATTTGCAACAAACTTTTGAGGCGTTTAAAAGCCAGTTCAATTTGCCAACGCAGACGGTAACAGTCAGCCACCTGCTCTGCTGAATATTCGTGTTCTGGTAGTGACGT…
>NODE_651_length_991_cov_13.7083_ID_1301
CCCTTATCGTAGACCGTTCGCGGCTCCCATTCTTTCGGGGTGCTGGTACGCCACAACATGGTTTTCATGATATTCCCGTCTTTCTTCACGTCCAGAATATCGGCAATCAGACCGTTCTCGCGTCCCTTGAATGCCTCAAGCATTTTTTGCAGGGAGGCATAATGTGCCAGTTGCAACCCTTCGAGCGTCAGTTGTACGGGATTTTGCCCCCGGACGACCTTCTCAATACCGGACATGGCGGCATTGTTCTTTACGGCTTCTTCCTTGATTTCCGCGCTGTCCAGCAGACAGGCGGCGGAATACAGCACGATATAGGCTTTCTCTGTGGCGTAGTGCATGACAAATTTACCCGCCTCATTCTCCAGCATATCGTCGAGGTGAATATCAAGGCGACGCATG…
>NODE_652_length_990_cov_15.6871_ID_1303
AGAAAAACCAAACCCATTTGCCGTATTAGCCAGTTTAAAGCGTAAGTAAAATAGGAGTAAGGTCCATGGCTGTACAACAGAATAAACCAACCCGTTCCAAGCGTGGCATGCGTCGTTCACACGATGCAGAGATCATTGATGGTATTCCTCTGGGATTTTTTGTTTCGCAAAATGCACTCAAACAACTACCTGTTACAGAACATACTCGTGCATATCGGAGGTATGGAAAAAACGGAGACCCCTTCAACTATACCTTAATCAAGAGGCCCATCTTACACAATATTGACGTAATGATAAAAGATGTGGTAAGAGATAAGGAAACAAAAAGCGGCATGGTTGTATACGTCGCAACCCTGCTGCTAGGCGTTGCTCCAATGACGACAAACTTACCAATCCAAA…
>NODE_653_length_990_cov_188.905_ID_1305
CATGGCGGAGATAGAGCAGACCGCTGAAAACGATGTGATCGAGGCGCTGCCACTCAGCGCTTAACAGACATATTACCGGACCGGAAGGCTGGATCTGAATTTACACCACCTTGACGGACTCGACCCATGTTATTTTTGGCATCCCCTAGGCGAGATGCGTCTGGTGAGCAGAGTCTTTGAAAGATAAGACCGTTCAATAACACGAAAGGCTAACTTATCAATAACTTTGCAACAGTGCCGGTTTTAGGTAGAGTCTTAGGACGTGGTGTAAATTTAGAAGGATGGTGAGAGCCATCGGCTTATCCGGTAAGGTAATGGTTAATCAGACAATTATCTCAGAAGGAGTCAACCGATGGCCGACAACAGCATGACATTCAGCAACACTCTGATGCAACTCGG…
>NODE_654_length_989_cov_59.116_ID_1307
CGTTCCCCTCGGCATTGCCGTGGCGCTGGAGTTCACCGGTCCGCTGGTGCTGGCGCTCATTGGCTTGCGCCGCCTGCTGGATTTTATCTGGGTGGTGCTGGCGGTGCTCGGCCTTTACTTCTTACTGCCAATCGGTCATGACATCATTAGTGTTGATTCAGAAGGCGCGTTGCTGGCCCTTACCGCAGGCGCGCTGTGGGCGCTGTATATCCTTGCCGGGCAGCGGGCGGGCAGCCAGCACGGGCCTGCCACCGTCGCCGCGGGGTCGCTGATTGGTTCGCTGGTGTTTGTGCCGCTCGGGCTGATTTATGCCAATCCCGGAATCTGGACGGTCTCTTTAATTCCGATTGGCCTAGCGATAGCCGTGCTCTCCAGCGTCCTGCCCTATTCGCTGGAAAT…
>NODE_655_length_988_cov_66.6597_ID_1309
TCAACATCATCAACAGCCATCTTTCGGCCAGCGATGCCGGACACTGGCACTATGCCATGTACGTTATGCCGGATGAACAAAGCAAGATGTCTCTTATCAAGCTGTTTGACGGCATAAAAACAGTGATCAGGAAAAATGTCCCCGTTCCGTTCGATGCAAAAAACCGTGAAATGTTTCTTTTCAGAACCATAGATGAACTTGAACAGAACTCTTCACATACCGATTAAATGAGATATTTTTATATAAAGATATCTGTATATCTTGATAAGAGATTTATATGTTGCGTAATTTCCGTTTGATAGTTGTCTTTCCCCTTCTGCTCCCTTCCCTCTGCCTGGCCGATTTTTCCGGGCGCGTGGTTCGCGTCGTGGATGGAGATACTGTCCAGGTACTGGCAGA…
>NODE_656_length_986_cov_7.41676_ID_1311
ACCGCAATAGTCTGGTCGCCTTCGGCTACCGCTAGCGCGCCGCCCAGACAGAAATCATTCTGTAAGTCGATGAGTAACAGTGCCTGACGTGCACTCATACCACTCTCCACGGGTTAATGCTGAGTTAATTCGCCGCGCAGGTTCTGCGTCATCTGCTGGCGGATCTCTCCACTGCTCAGATCCTAGCTCAGCAGGAAGTGCAGCTTGGTCAGTGTTGCTTCCACGGTCAGAACAGCTCCGCTGATCACACCGGCGTGTGCCAAGGCATTGCCAGTGGCGTATTGAGGCGGCGAATATGGATACCGGCTTCCAGCAGCGGGGCTAGGTTTGGCGAAGCAAAGGCGTTAAACCCATAGGAGTGCGCCTTAGTGGTGCGATTACCACGGTACAGGGTGTTGT…
>NODE_657_length_986_cov_1745.07_ID_1313
AGAAGGAGTCAACCGATGGCCGACAACAGCATGACATTCAGCAACACCCTGATGCAACTCGGCGGCGAGGACTTTCTGCGTGAACTCACCGAATTTATGCTCAACCGCATCATGGAGGCCGATGTCATTCAGCGCATCAACGCAGAGCCTCATGAGCGCAGTGACGAGCGGGAGACCTACCGTAACGGCTACCGTGACCGTCAGTACCACACCCGCCTCGGTACCCTGGACCTGCGTATACCGAAGCTGCGTGAAGGCTCGTACTTCCCGTCCTTTTTTGAGGCCCGCAGGCTCTGGTGCAGTCGATGGGCATGACCGGTATCTCCCGCAGCCAGGTATCGTCTATCTGCCGTGGTATCGATGAGCGGGTGCAGGCGTTCCTGCACCGTCCGCTGGACG…
>NODE_658_length_986_cov_41.7532_ID_1315
CACCTGCTCTGGCCGTTCTTCAGCAACAACTGGCCGCTGCTCAACAACCTGTTCCGCTGTGCCACCCGCGCCCTGCTCAGGCACGCGCGCAAGCTGGGCATCGAGGTCGGCATCTTCTGCGCCCTGCACACCTATGACCGCCAGCTCAATCAGCACCCGCCCATCCACGTCTCCGTCACCCGTGGTGGTCTGGACGTTATGCACGGCGTTTGGCGCCGCCTCTTCTTTTTAAAGAAGAGGCGGCGCCAAAACGCACCTGGCGACCGCCATTGGCTATAAAGCCGCGATGGCGGGGTTAAGCATCCGGTTCATTACCGCCGCCGACATGATGCTGCAACTTTTGATGGCGTCACACCGTCAGGGTGACCTGAAGGGCTACCTGAACCGCGTTGTAGGTAA…
>NODE_659_length_983_cov_86.2792_ID_1317
GTGGGCCTTTGTTGGCAGTAAAGCAGTAAAACACTGGCTCTGGTACGCTTACAACACCAAAACAGGCGGCGTACTGGCCTACACCTTCGGTCCGCGCACGGATGAGACCTGCCGGGAATTATTGACCTTGTTAACGCCATTCAGCATCGGTATGCTAACCAGTGACAACTGGGGCAGCTATGCCAGAGAAGTGCCGAAGGAGAAGCACCTGACGGGCAAGATTTTTACGCAACACATTGAGCGTAACGACCTGACAACTCCGCACCCGCATTAAGCGTCTGGCCCACAAAACGATTTGCTTTTCACGTTCCATCGAGGTCCACGAAAAGGGCTTTTGCATTCTAGGGTTGGAATTCATCCATTCTAATCCTTGATTCTTAGTCGGACAAACCTGCTTCT…
>NODE_660_length_980_cov_1.03869_ID_1319
GTGAAGCAAGGCGTGAAAGCGCTGCAAGACGCGTCTGGTTTTATCCGGACCTTACTGGGTAAAGCGATGCGTCTACGTATCGTTCCTGAACTGACATTCTTTTATGACAACTCCTTAGTCGAAGGGATGCGCATGTCGAATCTCGTCACTAGCGTCGTAAATAAAGATAACGAACGTCACGTGAAGGACGAGAGCGAGGATAAGGAGGACTAATGGGTCGTCCACGTCGTCGCGGACGCGATATTCACGGTGTGTTGCTGCTGGATAAACCACAAGGCATGTCGTCGAATGATGTCCTACAAAAAGTTAAGCGGCTCTATAACGCGAACAAAGCGGGTCATACTGGTGCCTTAGATCCTTTGGCAACCGGTATGCTACCAATTTGCTTGGGTGAAGCGA…
>NODE_661_length_978_cov_4.73208_ID_1321
TGGAGAAAACAGAGTGTTAAACGAGTAGACGACAAGAAGATAGTAAGAGCTAGCGAAACTCGACGGTATTAGTATTTAATTGTTTTTTTTTAATGTCACGGCGACCACCGAGATCTACACTCTTTCCCTACACGACGCTGTTCCGATCTAAAACAACGATTTGGCACCTGTCGTTTCGGCACTCGCCGCGCTGGCCGCTGCGGGCAAGGACGTGGCCGCCATTAACAGCATTAACGTGCGCGCCTTTACCGGCAGCGCGAAGTTCTGCAAGAAGTTTGCGGCAGGCTTCAGCAACTGCTGTAAAGACGGCGGCTGGGGCCAGGATGTCGGGCTTGCCAGGTGCAGCAGCGAGGAGAAAGCGCTGGGCAAGGCCAAAGAAAATAAGCTCACGGTCAGTAT…
>NODE_662_length_978_cov_63.5112_ID_1323
AGTTACCTGTGTTGACTGGAGAGCGCGAAAAGTAACAAAAAAAGGCACTGTATCGCCTGAAGAACTTGCTGAGATCAGAGCAAAGGCTAAGGCTCTAATTGGATGAGAAAATCCCTGCCGCGCTTTGATTGGTCAACACTGATCTGGTACATAAAAATTTTATGCACCAGATCAGTGTTCTCAAAGGGAACACATGTGTTTTTGAGTAAATGTATGATTACACATTTTTTATTGAAGTATCTACTGAGGTGTAATATGACAGTTAAAAAGATTAGAGACACACCGCGAAGCGGAAAGGATGCGGCACTTGATACTTGGGATCAAGTTACGTCTGACCAGACAAGCAGGACAGGTCATTCAGCGAAACGTGTAGCATCGCAGCTCGCCAATAATGTTGAT…
>NODE_663_length_978_cov_27.2115_ID_1325
TATGGTAAACCATAACAAAAAAACCAAGGGAAAATCTCAGCCATTCCAGTCCGACAAAACGGGGTTTATTATTCATCATGGCTCCGGGGCATGTTTATTTCGGTGAGTATTTTGTAAACGGTTGAACGGGCAATTTTAAACTGTCGGCTTATCTCTGACGCACCTGTTCCCTGCCTGTGGAGAGCCATTACACACCCACTATCAACTTTTCTCTTACGCCCAAACCGGATCCCTTTCGCCATAGCTTCCTGTCTCCCTTCGTTAGTGCGTTCCAGTATTCTCCGCCGCTCTGCCTGCGCGACTGCAGAAAGAATGGTGACAACCATCTGACCCATTTCGCCATCGGTACAGATCCCGTCATCGATAAAACGGACCGCCACGCCCTGTGCGTCAAATTCT…
>NODE_664_length_975_cov_24.046_ID_1327
GCGGCCGTGCGTAGATTTAAGGGATAGTTCGTTCTGACATTCATGGTTGGGCGCTCTCAGAAGAGGCGATTCAATCTCCTAACCATGAACTTTGACTTTTTGACTCTTTCAGTCTGGAAGCGGTGTCGCGCGAGCTGCTGGGCGAGGGGAAAGCGATCAATAATCCGTGGCAGCGCATGGCGGAGATCAACCAGCGTTTCGCCGAGGATAAGCCCGCGCTGGCGCTTTATAACCTGAAAGACAGCGAGCTGGTAACGCGCATTTTCCAGCACACCGAGCTGATGCCGTTCCTGCTGGAACGCGCCTCCGTCAATGGCCTAGCGGTCGATCGTCACGGCAGATCGGTGGCGGCGTTTAGCCATCTTTATCTGCCGCGCATGCATCGCGCCGGATTTGTCG…
>NODE_665_length_975_cov_43.6321_ID_1329
AGCATGGCGGAGATAGAGCAGACCGCTGAAAACGATGTGATCGAGGCGCTGCCACTCAGCGCTTAACAGACATATTACCGGACCGGAAGGCTGGATCTGAATTTACACCACCTTGACGGACTCGACCTTCGAGCTTAAATTCTCGCGTCAAATGTTTAGCCATTGGGTCACCTGTGGTGTTGGGAAGGTGAGAATATCACCTTCCAATCAGGTGGCCAGTATCAGTGTGCCACTACACTTGATGATGGGGGGCAGTCGGTGGCCAAGAGAATACCTCGCAGAGGAAAAGGGAGTCACGCCAATGATACTGTATGCGCATATAGCGTCAATGCAAAGGTATCTTCGCGGTGGCCCGCGTGTCAGCGTGGCAGTTCGGCCAACCGTTCGCGCAGCTTTGAG…
>NODE_666_length_974_cov_2.01181_ID_1331
AAGAGATCGCACCGAACACCTGGAACATTGAGGTGCCGGACTCAACCGGTCAGGGACACGTCCTGTTGGGTGGTTTCAAGGGGAATGAAGACTATGCGCGGCTAGTCATGGATAAGGTCACGCGCATTGATCTACATGCACTCGGTGAGGCAATGGAGCACCGGGCGCATGACAAGGAAAGCCACGATCTGCACCAGGCGCAGGAGGCCGCAGAGAAGCAGGTGCATAAACAGGATGATTTCGGGATGGAATAACCATCTTCCAGATATGAAAAAGGGGGCGATAAGCCCCCTTTTTACTGCTTGTTGTCGGTCAGTCGGTTTTTTTAGACGCCTGCATATACAGCTTAAAGCGCTCTTCCGGCGACATTTCAGACAGGGCAATCAGCCCCGCCTTCAT…
>NODE_667_length_968_cov_800.937_ID_1333
CAGTTGCAGCATCATGTCGGCGGCGGTAATGAACCGGATGCTTAACCCCGCCATCGCGGCTTTATAGCCAATGGTGGTCGCCAGGTGCGTTTTGCCGACGCCTGAAGGCCCTAGCAGGACAACGTTCTCCTGACGTTCGATAAATGCCAGACCTGCCAGCTCCTGGATCTGGCTTCGTGGAACGCCGCTGGCATAGGCGTAATCGAACTGCGCCAGTGTTTTTATCACCGGCAGGCCTGATAACCGCAAAATGGTCTGGCGACGCCGTTCGTTCTGGCCATCATGCTGGAGCTGCAAAACGGCTTCCAGGAAGTCGGCATGTGTGCCGCTGTTGTCGATGGTCGCCTGTGCCACACTGGGCCACTCTGCCGGCAGACGGTCGGGTAGAGTCTTAGGACG…
>NODE_668_length_966_cov_24.8987_ID_1335
GGTAACAGACTCTGGCATGTGGGAAACGTACTGCGAGGAAAACATGGTGCGCACGCCGAGCTTGCGATCTTCAAGGTCGGCGGTATTCAGCGCACTCTGGATGAATTTCACGTCCTGAAAGTTATGCGATTCGTCGTAGAAGATGTGTTTGATTTCTTCCGACAACGCCGAGATACGCTCCTTGTGGTAGGCGTGATACAGCGGGTCGAGGCCGTCGAGGAAGGACTCGGCGCAGTACGGCAGATAGTAGTTCCGTGCGGCAAGGTGCCGGGCAAACAGGTACATGATACCCGTCTGAAGCTGTCCTTCACCGGACGTTTTCTCCCCCGTCACTTTCATCATATCAATGACGATAATGCGCGTTTCGGCATTCAGATCGTAGCGGGTATAGTCGGAAAA…
>NODE_669_length_966_cov_16.0477_ID_1337
TGTCATGCTGTTGTCGGCCATCGGTTGACTCCTTCTGAGATAATTGTCTAATTAACCATTACCTTACCGGATAAGCCAATGGCTCTCACCATCCTTCCAAATTTACACCACGTCCTAAGACTCTACCCTCTCTGGCTGATATTTGCCGTTCGCCACTGGTACTGTCGTAACCCATCCTGTTCACGAAAAATCTTTGCCGAATCCCTGGCTCCTTATTGCGGGCTCACGACAGCAGACTTCGCAGTTAGTGTAAAAATTACAGTATCAACTGGGGTTGATTGCCGGTGGAGAAGCGGGACAGCGGGCTGCAACTGCGGCAGGCTTGCGGACCAGTGCGGATAGCCTTCTTCGCAGGGTAATAAGCACCCCTGAGACAAAGCAACCCGGTACCCCACACGT…
>NODE_670_length_965_cov_347.004_ID_1339
CGATTCGATCCAGTTTCCATACAATCAGGGTGTCATCTGGCCGTAGGGCTTTCAGACAGGCGATAAGTCCAAGGCGATCTTCTTGCTTGCCCGATGCCCTGTCTTCATAAAAATAGGCAACGTCAACGCCGGCAGCGATCAGCGCATCGCGCTGTAAATCATTCACCTGAGAACCATCTGCTTTTGATACCCGCATATAACCAATTAACATTTCATACCTGTTACATATACGTCGATTATGTGACATTCTGATTTTGGTGCCTGGATTGGCCCCTATATTTCCATACACTTTTTATCACTTAACCTATTACTGGTTTGCCGCCGTAGATATTCCCGTGGCGAACGATATCCCCGTGCACTGTGAGGATGCTATTCATTGTAATGTTCGAAGGCCTCCGC…
>NODE_671_length_964_cov_1426.65_ID_1341
ACATCATTCGCTGTATAAAAATAATACTCTGGATATCCCAAAACATCTGCAATCTTCTGCACCAAGCTAAAAGGCGGCTCGGTTCGACCTATCTCATAACTTGATAGACGGGAACGTGTGCTAACCCCTTCAATTCCAATCAATTCTGATAATTTTTCTTGAGATAGTCCTACTGCTTTCCGGGCTTCTTTTAATCGCTTAGGCACCATATTTACCCCCCCTTTTTGGGAAGGCTCATCTTACAAGTCACAAATCGCTCAAATGTTGTGATATTGAGTGATGGTTGATTTTGAGTGATTTAATGTTATTATCATTAGCAGTTCTTGATGTTGACACCCCGAAATGACTGTATAAAATACCAGCTGTAAATTTATACAGTTAAGCTATGAGTACGCGCTC…
>NODE_672_length_964_cov_137.354_ID_1343
CCTTTCAATAACACGAAAGGCTAACTCATCAATATCTTTGCAACAGTGCCTACGCAGCTGCGCTTTCACAGCGGCGTGCCGGTCTAACAGGGGCGGAGGGAGCGCTTTTGTGGTCCGCTTGCACGGTTACAAACTCTTCAGCATTGTTACTTCGCAGTCGACATGGCCGGTAAATCCCATCGGCCCGTCGATCTGGGAAAAGTCGAGGTGCTCATACAGGCGGATTGCGCGCGTTAGCGAAGCGGTGGTTTCCAGATAGCAGCGCTTAAAGCCGCATGCGCGCGCGTAATCCATTGCCTGAATTGCTAGGCGGCGTGCCAGCCCGAGACCGCGCACCTGCGGCAGGAAATACATTTTCTGCAGCTCGCAGACATCGGCATCGCTGCCCGCCAGCGGCGC…
>NODE_673_length_963_cov_218.906_ID_1345
AAGCGGAGGCGGAGGGGCTGGCGTACTTCGGGTTCCCGGGAGCGCACCGGGTGAAAATCCACTCCACGAACACGCTGGAGCGCCTGAATAAAGAGGTGAAGCGGCGTTCCCACGTGGTGGGTATCTTCCCCAACGAAGAAAACATAACCCGGCTTCTGGGTGCGGTGCTGACGGAGCAGAACGAAGAATGGCTGTTGCAGAACCGCTACCTGCCGCCGCACAGCATGGCGGAGATAGAGCAGACCGCTGAAAACGATGTGATCGAGGCGCTGCCACTCAGCGCCTAACAGACATATTACCGGACCGGAAGGCTGGATCTGAATTTACACCACCTTGACGGACTCGACCACTATACCAGCCGTAGATATCGGCAGGCGCTATGGCGCTGTAGGATAAAGC…
>NODE_674_length_963_cov_287.288_ID_1347
CGACTCGCACAGCGGCCTGAAGGCGGCGATACAGCAGGTGTTCTGTGCCAGCTGGCAGCGCTGCCGGGTTCACTTCATGCGTAACGTGCTGGGGCGAGTCAGCAGAGCCAGCCAGTCGGTTGTCCGTGCCGCGTTGCAACAGGTGTCCGTGCACACGGAGGAACAAAACGCCCATGCCACCTGGCGCGAGGTTGCGGCCCAGCTGGGAAAGAACTTCCCGGGAGCGCACCGGGTGAAAATCCACTCCACGAACACGCTGGAGCGCCTGAATAAAGATGTGAAGCGGCGTTCCGACGTGGTGGGTATTTTTCCCAACGAAGAGAGAATAACCCGGCTTCTGGGTGCGGTGCTGACGGAGCAGAACGAAGAATGGCTGTTGCAGAACCGCTACCTGCCGCA…
>NODE_675_length_962_cov_2.08383_ID_1349
CGAAACGTAAGCCGTCATCCATTGCGATTGGGTGGATTAAGGTAACAACCATTTTGATGTTGTCGCCTGGCATTACCATTTCAACGCCTTCTGGCAGTTCGATGGTTCCAGTCACGTCAGTTGTACGGAAGTAGAACTGTGGACGGTAGCCTTTGAAGAACGGAGTATGACGGCCGCCTTCGTCTTTAGACAGAATATAGACTTCTGACTCGAACTGGGTGTGTGGCTTGATTGAACCTGGTTTTGCAACAACTTGACCACGTTCGATTTCTTCACGCTTGATACCACGCAGAAGAACACCAACGTTCTCACCTGCTTGACCTTGGTCAAGAAGCTTACGGAACATTTCAACACCAGTACAAGTAGATTTCGCAGTATCTTTGATACCAACGATTTCAA…
>NODE_676_length_961_cov_2.69185_ID_1351
CCAGGTAACGAAAACAAAAGCTGGGACTGGAAAAGCAGCGTAAGCTCAGGGATTTCGGGGGTGCTTGCTCCGGGAAGAACTGTCCAGCAAAATGTTGGAATAGCGGTAGCCGGTGCGGTGTTTACGGATGGGCCTGATATGGGATCTCTTGGTGGTGCTGCTTTGGGTGGCTTAATTGGTGGAGGGATTGGTAAGTACGCACCGGACTTGCTCAGCCCAGTTTTCGGAACTTCTGCTGGTTTTTGGTCTGATGTTGGTAGTGCTTACGTATCTGAAGCTACAGGCAATGCGGTTAAAGATGCTATCAATAAACAGGAGAAGAATAAGTGAAGAGAAAACCAACAATAATGCTTCTTCTATTAAGCATCTTATTCGGTTCGATTATCTTCTTTCTTCTGG…
>NODE_677_length_961_cov_94.2146_ID_1353
TGGCCGAGAGGCAGACATAGTAAAGGTCATCACAGTGCGTGGCGATAGCATGGAGGGGACAATCGACCCGGGGGATGAAATATTCGTAGACGTATCCGTGAACCAGTTCGACGGCGATGGCGTTTACGTATTTGTGTATGGAAGAACACTCCACGTAAAGCGCCTGCAAATGCAAAAGGATAAGCTTGCAGTAATTTCAGACAATCATGTGTATGAGAAATGGTATATAGAACATACAGATGAGCACGATCTCTACATTATGGCAAAGGTTCTCCTCCGCCAAAGCATTGACTACCGTAGATTCGCTTAAATTAAATTACCTTAAAGTTCATTAACTTATGCATAAATGAACTTTTTATATAAAAAAGTGTACTTTAAGTACTTTACAACAATGAACTG…
>NODE_678_length_960_cov_6.71669_ID_1355
CGTTGAAATGGTCATGCCAGGCGACAACATCAAGCTGGTTGTTGAACTGATCAAACCAATCGCAATGGACGACGGTCTGCGTTTCGCAATCCGTGAAGGTGGTCGTACCGTTGGTGGAGGTGTTGTTGCTAAAGTTATTGCTTAATTGTGATGATTTGAACTGGCAGAGTTCGCTCTGCCAAAGCAATAGAAAAGAGCGCTTCGGCGCTCTTTTCTATTGTGGTGAGCTAATAACCATTGTAATCTTGCGCTGGAACTGGAACTGGAACTGGAACTGGAACTGGAAGGGGCAAAGGGGCAAAGGATCTGCGTGAAGCTATCGCTTACGCCGATAAGGTCTACGACTACGTTAGCCGCGATATGATGATTAAGATTCTTGCCGAAGAAGAACACCACCGC…
>NODE_679_length_960_cov_932.954_ID_1357
TCGTATTGCCGCGCTCTGCGAACAACTCAAGCTCGACCGTCTGCCGGCAGAGTGGCCCAGTGTGGCACAGGCGACCATCGACAACAGCGGCACACATGCCGACTTCCTGGAAGCCGTTTTGCAGCTCCAGCATGATGGCCAGAACGAACGGCGTCGCCAGGGTCGAGTCCGTCAAGGTGGTGTAAATTCAGATCCAGCCTTCCGGTCCGGTAATATGTCTGTTAAGCGCTGAGTGGCAGCGCCTCGATCACATCGTTTTCAGCGGTCTGCTCTATCTCCCCCATGCTGTGCTGCGGCAGGTAGCGGTTCTGCAACAGCCATTCTTCGTTCTGCTCCGTCAGCACCGCCCCCAGAAGCCGGGTTATGCTCTCTTCGTTGGGAAAAATACCCACCACGTGG…
>NODE_680_length_959_cov_0.921875_ID_1359
TTCCTGTACACAAGACCACTTAACACCCACCGCGGGTGTTCCCCCCACGCTACAACGTGGGTTACCGCTCACTATCCAGTAGCGACCGCGCTCACCTTCAGAATTCGTTAATACGGTGAATTTATTGGCCAGCGTCGACCAGCCGTCAGCCGAGGTTCGTTCGGTTATCCACGGACTCATCAATGATTCCCGGAACAACAGTTCGTTATGCATCTGCTTTTGCAAAGAGTCATGTAAGGAGCTTCTTAGCAGGATGCCGATAACGGATACAATCAGCAGCGCGGATAAGGCAAACATCAGCGCCAGGTGAACGGAGATGGAACGCTCAGGCATGCTTATCCCCTTCATTATTCTGACCGGACTTCGAGGACATAACCCATGCCACGGACGGTATGCAGC…
>NODE_681_length_959_cov_11.6274_ID_1361
AGGAATGTGGTTAGAGAACGAGGAATGAAGTATTGAAGGTTTATTTTATTTCAAACAGAAGACGGCATACGAGATTGAAGGGTGACTGGAGTTCAGCGTGTGCTATGCCGATCTTACAGCTGATGGCTGGCAAGAAAGTCGTTCGGGAAACTAATTTTTCCATGCTGGTAGCTCGGAGTACCGTCAAGCTCGCCAGTGTAGCGGTCATTATCGCTTTTCACCTCCACGCCAATCGCGTGTGTAATCCCCAGTACCGGAGCAATCGCCTTCACCAGCAAGCTGACCGATGCCGAGATAATCAGCACCGGCTGTTTGTCGGCATGTAACTGGTTAATCAACGCCTGTGCCTGCGGGTAGATGCGCGGCACAATCTCGCTGGCAACATACTGCGCGACCATG…
>NODE_682_length_956_cov_3.04101_ID_1363
AGACACACCGGAAAATCATGGAAGCTTCAGCAGACGGCGCTTATGACGCGCGCTACTGCCATGATGCGTTGCTGAGGAAAAAATCAGGCCACTTATCCCGCCGCGAAGCGGGGTGCCGTACTGGTCAGACAAGTACCATGAGCGTAACCACGCCGTGGCGAATCAGCATCTGAGCGTCAACAATGACGTCTGGAAAAAGAAAGTGGGTTATCACCGCCGTTCAGTGGCAGAAACGGCGATGTTCCGCAGCAAAACCCTGCTGGGCAGGCATCTGAGCCTGCATGACTATGATGCGCAGGTGGGTGAAGCGATGGCGATGGTCAAAGCGCTGAACCGGATGACGTTGTTGGGTATGCCGCACAGCGTCAAGATCGCATAACAGGTATAGTAGCGGGAGGC…
>NODE_683_length_956_cov_42.0639_ID_1365
ATGCTGTTGTCGGCCATCGGTTGACTCCTTCTGAGATAATTGTCTAATTAACCATTACCTTACCGGATAAGCCAATGGCTCTCACCATCCTTCCAAATTTACACCACGTCCTAAGACTCTACCGGCCGACACCGGCGGCCGCTTCAGGTAGCGGCCGAGGTATTTCACGCTGTGCCAGGCTCCCCGGGTCTTCTTCGCAAAGTGTACCTTCCAGTACCGGCCATACTGCGCCTGCAGATAACGCCGCCACTGGCGCTCATCGCGGAGGTGACCCAGACCCGGCAGCAGGCCGGGCATGATCTGGGCCTAGCTGTCGCGCAGTAGGCGGATGACCGCGCTCCGCCAGATTTCCTCCACAGCCTTCTTTTTAAAAAAGAGGCGGCGCCAAACGCCGTGCAT…
>NODE_684_length_955_cov_139.28_ID_1367
AAAGAACTTCCCGGCAGTCACAGAGATGATGGACGAAGCGGAGGCGGAGGGGCTGGCGTACTTCGGGTTCCCGGGAGCGCACCGGGTGAAAATCCACTCCACGAACACGCTGGAGCGTCTGAATAAAAAGGTGAAGCGGCGTTCCCACGTGGTGGGTATCTTCCCCAACGAAGAGAGCATAACCCGGCTTCTGGGTGCGGTGCTGACGGAGCAGAACGAAGAATGGCTGTTGCAGAACCGCTACCTGCCGCAGCACAGCATGGCGGAGATAAAGCAGACCGCTGAATACGATGTGATCGAGGCGCTGCCACTCAGCGCTTAACAGACATATTACCGGACCGGAAGGCCGGATCTGAATTTACACCATCTTGACGGACTCGACCTGCAGATGGCCTGGGA…
>NODE_685_length_954_cov_349.619_ID_1369
CTATCTGTGGCTGGATGCGACTTACGTGAAGGTGCGTAAGAACGGCCGTGTTGTCAGCGTGGCGGTAATAATTGCCTGCGCGGTTAACCTGGACGGACGCCGGGAGATTATCGGAATGGGTATCGGCGAGTCAGATGCCAAAGCGTTCTGGCTGGCCTTCCTGCTTAGCCTGAAAGAGCGCGGACTGGAGGGCGTTAAGCTGGTTATCTCCGACTCGCACAGCGGCCTGAAGGCGGCGATACAGCAGGTGTTCTGTGCTGGCTGGCAGCGCTGCCGGGTTCACTTCATACGTAACGTGCTGGGGGTGCTGGCGTACTTCGGGTTCCCGGGAGCGCACCGGGTGAAAATCCACTCCACGAACACGCTGGAGCGCCTGAATAAAGAGGTGAAGCGGCGTTC…
>NODE_686_length_953_cov_7.03027_ID_1371
TCTTCTGCCGCGATGTCCAGGAAACTGCGCTGAAGGTCGAGCAGGACGTGCTGAACAGCTTCCGTAAAAATGGCTTCGAGCTGATTTCCCCACGCTTTAACCATATGCGCAATTTTCTCGTGAATCTGCCGTTTATGGCGGGCGGCGGCCTCTTTAAGCAGCTGCGCGAGTCCGGCGTGCTGCAGCGCGCCGAAAGCTTTAATGTCGCCAATCTGATGCCGGTGGTGGCGGACAGTCCGCTGGCCACTTCCGGCCTGCTGGCACCGACCTACCGCAACCAGCTGGCGTTTATCGACCTGTTCAGCCGCGGCATGGGTAACACCAACTTCAATATGGCGGTGTGCGGCACCTCCGGCGCGGGGAAAACCGGGCTTATCCAGCCCCTGATACGCAGTGTCA…
>NODE_687_length_953_cov_88.7324_ID_1373
GTTGATAGATCACCGCTGCTGCAGGCTCGCACAGGGAATCAGCGCATCAACCATTAATCGTGACGTTTACCGCCTTTCAGGTATGTTCAGCGCCCTGATTAAGCTGGATGAACTTGAGGGTGAAAACCCGATACGTGGGTTGCCTCCGCTTAAAGAAAAAAATCCCGGTATGACTTACCTTACCAAAACGGAAATAGCCAGCCTGCTTGACTCTCTGAAAGGAGATTATCGATTGATTGCCTTGCTGTGTCTCAGCACTGGTGGACGCTGGGGAGAAGTCAGCACGCTGACGGAATCGCAGATTATGCATGGCCGTGTCGTCTTTTTGGAAACCAAGAATGGCAAAAAGCGCGTGGTCCCCATATCTGCCGAACTGGAAGAAGAAGTCATGACCAACGC…
>NODE_688_length_952_cov_7.70788_ID_1375
AGCTTACCGGTAACCGTTTTAATAGCCTGAGGGTTCAGCGGTTCGACGCCAGAGTAGTTCACCCCATGAGATAGCGTAACAAATACCTCATTCAGGCTACTGTTCAGATTAAGCGTTTTGTTTTTGTCAATCTCATTCGTGTCCTTGTTGTAAGCGGCGACGACACCGTGCACGCTTGGCCAGTTCAGTTCATGGTTAACAAAGTTATGAATGGCTGTCACGTCGCTGAAACCGATAATGATTTTCGGTGTGGATGAGGAAATACGTTTCCGGTTTGAATGAAGAGCAGGGTAAAGGTTTACAGCCCCTGAGCCGCCCCTGACAAACCAGAGATAGCGCATATCCGGGTCACTGAGAGCATCAGTGAGCGTTTTAGCACGTTTCTCATCGGTGTTGACA…
>NODE_689_length_950_cov_1163.27_ID_1377
GGGTCAAGCTTGCAGGGTCTGGGTGCGCGAGGCTTGTAGCGGATATCCGCTACGGGCAGCGGGCTACGGATATATCTGCGAACGGTCTCACGAGAGCATGAAAGCTGGCGCGCGATGGCGCGTATCGACATGCCCTGACGGTGTAAAACACTCATCTCCATTCTGGTCTCCAATGTTATCATTGGCAGTGCCTTAAAACTGCCATTTTTACCCTGGGTGGGTCAGATTTACATCGGCAGGTGGGGGTCGAGTCCGTCAAGGTGGTGTAAATTCAGATCCAGCCTTCCGGTCCGGTAATATGTCTGTTAAGCGCTGAGTAGCAGCGCCTCGATCACATCGTTTTCAGCAGTCTGCTCTATCTCCGCCATGCTGTGCTGCGGCAGGTAGCAGTTCTGCAAC…
>NODE_690_length_949_cov_203.577_ID_1379
AGATAGACGATACCTGGCTGCGGGAGATACCGGTCATGCCCATCGACTGCACCAGCGCGTCAACCTTACGGGTGGAGACGCCGTTTATCCACGCTTCCTGGATTACCGCGTTCAGTGCTTTCTCCGATAGCCTGCGGGCCTCAAGGAAGGACGGGAAGTACGAGCCTTCACGCAGCTTCGGTATACGCAGGTCCAGGGTACCGAGGCGGGTGTTATACTGACGGTCACGGTAGCCGTTACGGTAGGTCTCCCGCTCGTCACTGCGCTCATGAGGCTCTGCGTTGATGCGCTGAGTGACATCGGCCTCCATGATGCGGTTGAGCATAAATTCGGTGAGTTCACGCAGACAGTCCTCGCCGCCGAGTTGCATCAGGGGGTTGCTGAATGTCATGCTGTTGT…
>NODE_691_length_949_cov_37.7275_ID_1381
AGATGCGTCTGGTGAGCAGAGTCTTTGAAAGATAAGACCTTTCAATAACACGAAAGGCTAACTCATCAATATCTTTGCAACAGTGCCGTTGCCGAAGAGGCAAAGCGGATCTTTTCTGCGGCTTGGGTTCCAAAGGCTACGCCGGCGAGCAGAGCTGTCAAAACGAGTTTTTTATCTGTAAATTCCTTGCGATCTCAAAGTCCAACCCAGCATCAGCCCACCAGCAGGTGAGTCATTGAGTGATTAAGCTGCGGTGAGGGCGTTTTATTCGCCGATGCCAGCTGGAAAAAAACGTGCTGGCCGTCGGCATTAGTTGTGGTGCTCAAAACGCAATGCCCGGCGCTCAATCAGCCGCATGAGCAGCGTCAGCAGTCCGTTAACGCACAGGTAAACCACCCC…
>NODE_692_length_949_cov_1596.27_ID_1383
CCCAACGAAGAGAGCATAACCCGGCTTCTGGGGGCGGTGCTGACGGAGCAGAACGAAGAATGGCTGTTGCAGAACCGCTACCTGCCGCAGCACAGCATGGCGGAGATAGAGCAGACCGCTGAAAACGATGTGATCGAGGCGCTGCCACTCAGCGCTTAACAGACATATTACCGGACCGGAAGGCCGGATCTGAATTTACACCACCTTGACGGACTCGACCCAATGCGAGCGTTGGCAGCGGGAACATCCAGTACCAGCCCGGCCTGCCAGAAAGTCGCGGTAAGGGGCACGATAAAGCTGTTCTTGAGGTAATGGTTAAACCGCTCAACCTTGCCCTTGGTCTTGGCGCGATAGGGGCGGCAGACCTTGGGGGTAAAAGCATACTTCTCGGCAACGTGC…
>NODE_693_length_947_cov_0.817073_ID_1385
GTAGAACATTCGAACAGACGAATGAATCCTGAATACAGAGCAGCGGAGTAGGAGCGAGACACAGTAGAGCATTCAAACAGACTAAGGAATGCTGAATACAGAAGAGCGGAGCAGGAGCGCGACACAAAAGAACATCAAACAGACGAAAAATCCCGAATACAGAGCAGGAGCGCGACACAGTAGGACATTCGAAGCAGCGGTTGTATCCGGAATATAGCACTGAAAATCAAGAACATAACACAGCAGAACATTCAAACAGACGAATGAATCCTAAATACAGAACAGCGGAGCAGGAGCGAGGCACAGTAGAACATGCGAACAGACGAATGAATCCTGAATACAGAGCAGCAGAGCAGGAGCGCAGCACAGTAGAACATTCGAACAGACGAATGAATCCTG…
>NODE_694_length_947_cov_7.27561_ID_1387
TATGAAATCGCCAGACTGGGCTTTTTTATTCATATCCCTTGTTTTACCGAGGGTCAGAATGTATCGGGAAACACTCGTTCGAATGGATTCTGGCATTGCAGAAACGGGTACGACAAATTTTTTGACCGCACCGCCCGTTTCGGTCACTTCTACCTGCAGATCACCGCTGTTACTGGTGGGAGTAAGATCCGAAATTTTAAACGCTCCTGGCGGAACGGTTATCTGGTAAATCTCATTGCCATTCTGGCGAACGGATATCTTCGCGTTTGTGTTCGCGATACCGCGAATAACAGGAGCATATCCCTGCATGGTATCCGGCAGCATTGCCTGAGAACTCGATAGATTGATGCCAGTGTAGCTCAGACCTGAAAAAAAATCACCGTTGGTAATAAGTTGTCC…
>NODE_695_length_946_cov_35.4371_ID_1389
GTTGCGCGGCACGCGCAATACGCTGGTGACGGTTCTGGAAGCGCTGCTGCGCCTAGCGCACCCCATCATTCCATTTATTACCGAAACCATCTGGCAACAGGTAAAAGTGCTGAAGGACATCAACGACGACACCATCATGCTGCAGTCGATGCCGGAGTTCAGCGCAAGCCGAGTTGATGCCGTTGCGATGGCCGATACCGAATGGCTGAAGCAGGCTATCGTCGCGGTGCGTAATATTCGCAACGAGATGAAGATCTCCCCGGCTAAGCCGCTGGACATGCTGCTGCGCAGTGCCAGTGCTGACGTGGTGCGTCGCGTTAACGACAACCACAATTTTCTAAAAACCTTGGCGCGCCTCACCACGCTGGAGCTGCTGCCAGCGGGTAAAAAAGGCCCGGT…
>NODE_696_length_944_cov_535.774_ID_1391
CTCGATAGATACGGCGTCAGGTATCGGACTTCGCTTCTTGCCATAACCTTTGCGATAGCGGCGTTTACCCTGCCGGAGGAGCTTGTACAGCTTTCCGCCCTGGACTTTATCGCCGCTCACGTGCTGGGGCGAGTCAGCAGAGTCAGCCAGTCGGTTGTCCGTGCTGCGTTGTAACAGGTGTTCGTGCAGATGGAGGAACAAAACGCCCATGCCACCTGGCGCGAGGTCGCGGCCCAGCTGGAAAAGAACTTCCCGGCAGTCACAGAGATGATGGACGAAGCAGAGGCGGAGGCGCTGGCGTACTTCGGGTTCCCGGGAGCGCACCGGGTGAAAATCCACTCCACGAACACGCTGGAGCGCCTGAAGAAAGGGGTGAAGCGGCGTTCCGACGTGGTGGGT…
>NODE_697_length_943_cov_98.4154_ID_1393
AGAAAGTGGAGAGTTGGATTAACGCGCGAGAGGGGGCGTCTGAGAATCCAACCAATGTTAGATTCTCGCAGGGTGGTGAAAAACAAAAAAATCCAACCAGAAGCAGGTTTGTCCGACTAAGAATCAACGATTAGAATGGATGAATTCCAACCCTAGAATGCAAAAAGCCCAAAAAATAAATCAGACTACCTGCGACTCACTGAGACCCGGTTACACCTTTGAAGATTTCCTAGAAGCCTTCAAATCGCTGTACCCGAAAGACTGGGAAAAACTGGGGAATGAATATGCAAAACATGAACGTAAAACAAAACCCGGCAAAAGCCACCCCATGCCAGAACCGGTGCAGTACCTAAAAAATGCCCTGAACGTGCATCAGAAAAAATAACCTATTCAAGCGCT…
>NODE_698_length_941_cov_26.7408_ID_1395
TCTGAATACCGCCATCCTGCGCCAGCGCAGGCAAAAGCTGGTCGCTTCATGCAACAGGCGCACCGCTTTATTGAGGTTGGATTTGCCGCAGCCATTGGGGCCGGTGATAACGTTGAGCTGACCGAGTTTCAGCTCCAGGGAGCGAATGGACCGGTAGTTAGTGAGAGAGAGTTGTTTGATCACGGTACAGGTCTGAAAAACAGGGGCGCGTTATGACGCGCGCCCTTGGGTTACTTACGGCGCCAGCTAGTGCCGCCCGCGCCGTCTTCGAGCACGATGCCCATCTCGTTGAGTTTGTCGCGCGCAACGTCGGCATGCGCCCAGTCTTTCGCTTTACGCGCATCAATACGCATTTGGATCAGCGTTTCAATCTGCGCCACCTCTTCATCATTGATATTG…
>NODE_699_length_940_cov_0.733087_ID_1397
GTTATCAAAACATAGGTATACCAATCACTTTTAAGACTATTAGAATTACACTAAGATTTTTATATGATAGTTTAAAAAAACTTTACTCACTTTGCATTTCCAAAAGCGTTTTCGTCCACGCCACCACCCCTTCCAACTTGACAGCTGATACTTTTCTCATAATGATGATGCGTATTATGGTTGGTAAGATTAGCTGTATTTGGTGTATGCGATGACGAGTTTTGTTGACAATGCAACTGTTGTTGCATTAGCTGCTGTTGTTGTTGATGGTATTGCGGCGATAGCAAACGTTGATCTACATGGTGATATTGCGGTTGCATGCATAATGACGTATTGTTTTGCATAATACCAGCACCGGTCACTGTACCACCAGTATCTAATATCTGGTTGGGATTTGTT…
>NODE_700_length_940_cov_35.6347_ID_1399
ATCTTGAACTGTATATTTTTCCTCATATTGGTTTGGCAGATGTTCGTAAGCTGAAAACCAGCCAGCTGTTAGCCCCTATCAAGGCCGTTGATGCCAGTGAAACTCATGGGGTTATCCGAAACGGCTACTCTGGGGCTCAGGGGCGCAACTCTATCATTGTAACCAATGCCCGAAGACATTCCAGCTCAGCTGTCGCTACAACGGAGCTAAACCCGAACCCCATCAGGCCATGGTTGATAGGGCGATGAACGGCTCCAGATGCCGTGATACAGCACGGATTCTACGGATAAGCTTCAATACTGTTCTTCGTCATCCAAAAAACTTACGCCGCACTAGGTAGCGCAAAACGTAGAGCTTGGCGCAGAGGTGGTTATCTGCTGTGAAATCGATGGCAGTGGT…
>NODE_701_length_938_cov_452.916_ID_1401
GCCACGCGCTCAAGGATATAGGGCTTGAACGGGTCAAGCTTGCAGGGTCTGGGTGCGCGAGGCTTGTAGCGGATATCCGCTACGGGCAGCGGGCTACGGATATATCTGCGAACGGTCTCACGAGAGCATGAAAGCTGGCGCGCGATGGCGCGTATCGACATGCCCTGACGGTGTAAAACACTCATCTCCACTCTGGTCTCCAATGGGTCGAGTCCGTCGAGGTGGTGTAAATTCAGATCCAGCCTTCCGGTCCGGTAATATGTCTGTTAAGCGCTGAGTGGCAGCGCCTCGATCACATCGTTTTCAGCGGTCTGCTCTATCTCCGCTGTGCTGCGGCAGGTAGCGGTTCTGCAACAGCCATTCTTCGTTCTGCTCCGTCAGCACCGCACCCAGAAGCCG…
>NODE_702_length_937_cov_18.5728_ID_1403
TAAACAGTGGCATCAGTTTACCATCGCCAGATCTTTGCAACAGTGCCATTTAAATTACAGGCTGATTGCATCAGCCGCACGGTGGCATGCGGCCAGCTAGCATTTACTTGATCAGGAAATCTTCAAGTTTCTTGCCAGCATCCAGCGCCTGCTTAATAACTGCAGGGGTTCGGCCTTGGCCGGTCCAAGATTTTGCTTCGCCGTTCTCATCAGTATATTGATACTTAGCAGGACGCGGAGCACGTTTGACACGTGTTTTGCCAGCGATATTATCAGCTGCAGTCAGTTCGCATAAATCGATACCGTCTTCCAGAAGCATCTGGCGATATTTAGCCAGTTTCTCTTCTTTTTCTTTAATTTCAGAAGCGATGGCCGCATCTGCTTCACGACGTTCGTTCA…
>NODE_703_length_934_cov_646.895_ID_1405
GGGATATCCAGAGTATTATTTTTATACAGCGAATGATGTCACTGCAAAAATATTGCTGGAAATGCACAAGAATGGAAAACAGCCAACAAACGGAAGCATTGCTGACGAGGCTCGAAAAATGGCTGAAAAGCTTGATGACGCAAGAAAGCTGGTCGTTCAGCTCACTGAATTCCTGAAACATCTCCCGTAACCCTGCCGCGCTTCGCTTGTCCAACCCCTGATTTCTACACAAATAATTTGCGTAAAAATCAGGGGTTACGTGTTTTAAATAGATAGGGTAACGATGGGAGGATGATCTATATTTATATTCTCAATGTTATTGAGTTTCATACAACTTCATGATTTTTGGTAATTAAATTGAATGGTTTTTTGCGGAATCTTTGGAGAGATAATGGAACC…
>NODE_704_length_933_cov_7.69231_ID_1407
ATTTATGGCTTCACCCTCATCACGTAAATGTGCCAGTGCCGCCTGCATATAAATGGTATTCCAGAGTACGACTGCATTGGTTACCAGCCCCAGAGCGCCCAGTTGCTCCTCCTGCCCGTCCTGGTAGCGTTTTCTGATCTCGCCTTTCTGCCCGTGACAAATGGCTCTGGCGACAGCATGTCTGCTTTCTCCCCGGTTAAGCTGGGTCAGAATGCGACGTCGGTAATCTTCATCATCAATATAATTCAGCAGATACAGTGTCTTATTTATTTTTCCGGCTTCAATAATTGCCTGTGTTAACCCTGAAGGGCGATCACTGCTCAGCAACGAACGGATCAAAACTGACGCCCGGATTGTCCCCAGCGTCAGAGAACCGGCCATGCGCATCATGTCATCCCA…
>NODE_705_length_931_cov_74.4391_ID_1409
TTATGAGTCGTGTAGATCCATTGGATAGCTTGAAGAATTTCGAGCCTAAATCAGTTACCGAGCATAAACCAAGGCAAAGCAACGCAGAAATTGAGGAGCTAGCCAACAAACACGGTTTTGTCAGTCGCCAGTCAACACCGGCAACTCCACCAGTCGAACGGTCAAAGCGGCGATTTAAAACCGGACGCAATATACAGATCAACATTAAGGGTGAGCAGGAGACCAAAGACGAGCTGTACCGCGTCGCCGATATTATTGATGAGCCATTAGGCGAAACTCTTAAGCGGGCATTAGCGGCTTTGAAACGAGAACTGGAAAACGGGAAAGGTATATAAATTAGCTCATACATAATGTGCCGGGTGTTACACCGACTTACTGCCAACAACCGGCACAATCATC…
>NODE_706_length_931_cov_3.95025_ID_1411
CGAAGATGGCATTTTTATCACAAAACTCATGTTGATCCGCGCCGTAACAGGTATGGGTCGTGTCGCCTTCCATGGTCAGGTGATCCGAAAAGAAGCGATTCAGATTCCTAACCATGAACGTAGCGCCCTTACAGGGCGAGCGTCACGGCTTCGCCGTTCCGGTGCTTTGCATGAACGGAGCTCCGCTTTATACTCAGCCCGATGTATAACCCGCTTCCCGCCAAACTCCTTTTCACCGTCGATGACGACTGGAAAAACCACCTCGGGAGGCACAGTGACAGCCTCAGCCAGTGGACCCGCCTCTGTGTTGAGCGCATGCTCGCCTGTGGAACCTGCGCAATGGGCGTTCGCCGCTACTGCTGTACCTCGCCGGGCTGTACCCACCCCCATTTCTTCTGC…
>NODE_707_length_928_cov_0.970037_ID_1413
CCACTATAGAAGATATCTGCATTACAAACTGAACGATCGGAATCAAGGGCTTTAATGGAAAATTTTTTCATTAGCCATACTGCGTCCACCGAAATCTACACTCTTTTTCTGTAGGAGAATCTATGCAATCTCCGAAGAAATTGTTCAGATCGGGTCACTATAGCATATATCTGCCTTACAAACTGAACGATCGGAATCAAGGGCTTGAATGGAAAACTTTTTCATTTGCCGAGGTATGTTCACAATATTTGGCATGAGTTTTTGCTAGAAGAAGTAATGCAATCTCCGAAGAAATTGTTCAGATCGGGTCACTATAGCATATATCTGCCTTACAAATTGAACGATCGGAATCAAGGTCTTGAATGGAAAACTTTTTCATTTGCCGAGGTATGTTCACAA…
>NODE_708_length_928_cov_2.21723_ID_1415
AGAAACCTGGCAACATGAATGTTGAAACGATCAAAGAGCGTATCGCGGAAGAACGGCAAAAACTGGGCGTCTAAGCCTCGCCAATCCAAAAGGGGGCTTCGGTCCCTTTCTTGCAGGAGTCCACTATGGAACTGGTAAACCTCAAAACTGGCACCGATACCTATCAGGATGAGGATGGTAAAACCCAGACTCGCGATGATTATCCATGGGGCCTTTTCATTGAGCTGAACAACGAGACGCTCGCCAAGCTCAAGGCAACGCCACAATCCGCAGGTACTGAAGTGATGATCACCGCGAAAGCCATAATTCGTTCCACCTCTACCCGAGAAACGGAAGATGGCATGCAGCATAACGCCAGCTTGCAGATTACTGACATGGCACTCAGCCCGGTATCTGGTG…
>NODE_709_length_928_cov_19.0362_ID_1417
AGGCTCCGGCTTACCAATTCCACTGAACGGCTCACGCTGAATATCTTTGATTAACGAATTCACACGTTTCAACATTGATTTGTCTGTTTGCTGCCAGTGAAGATAATCAGCCCATGACTGGTCAGAAAAAACCATCTTCACTCTGCCAGATCCCGTTCTGTTCCTTTGCCATTGTTGAGTTGCTCAATGGAGTCCATCAGGTGGCGTGCGTTAACTGGAGAGCGTAGCAGGTAGGCGGTTTCTTCGAGAGAGTCATACTCTTCCAGTGACATCAGCACACATGGCATTCCTTTCTGGCGTGTAATCAGAATTGGAGCACGATCATCAATCGTCTCGTTCATCACGCTGGCAAAATTCTGTCTTGCCTCGCTGTAATTCATCGTTTTCATATAGCCTCCT…
>NODE_710_length_927_cov_233.015_ID_1419
CCGGCTTTTTCCGCGGCGTCATCTCCAGCGCTTCGTAGACCTTCGGCAGCAGCGTGCTCTGCTTGCGGTTGGCCAGAAAACCGTAGTACCGCACCATTTTAAAATGCCGCGCTGGAATATGGCTGACGTAACGCCATAGCCACAGCATCTCCTCCTCGCTCAGTTTCTGCCGTTTGTGCTTCTGCGTATTGTGGTCGTAGTACTGGTGTACTACAGAGCCACCGCGGTAATGACGGAGTTGCGCCGCCGCCACCGGCGGGCGTCTCAGATAGCGGCCTAGGTATTTTACGCTGCGCTAGGCTCCACGGGTCTTTTGGGCGAAGTGGACCTTCCAGTGGCGCTGATATTGCGCCTACAGGTAGTGTTTCCACTGCTTCTCATCGCAGATATGACCGAGGT…
>NODE_711_length_927_cov_147.146_ID_1421
CTTCGGGGTAAGCCAACAGACGTGGCGTTCCACAGCGACCAGGGCAGCCCCTATACCAGCCGTAGATATCGGCAGGCGCTGTGGCGCTGTAGGATAAAGCAGAGTATGAGTCGACGGGGAAACTGCTGGGATAACGCCCCTATGGAGCGGTTCTTCCGGAGCCTGAAGACCGAATGGGTGCCGACGAAGGGCTATAACAGCTTCAGCGAAGCCCAGGGCGCGATAATCCGCTATATAACGGGATATTACAGCGCTATCAGGCCTCACTGGTATAACGGCAGTCTGACGCCCAACGAATCTGAGCGGCTGTACTACTTACAGCCTAATGCTGTGGCCAGTATTAGTTGACCACTACAGTTGTCTGTCACGCCTGCTGGTTAAGCGCCAAGCCGAAGATGT…
>NODE_712_length_925_cov_1.52757_ID_1423
GGACCAACAATAGCCTGGGTGTTGTGCAGCAAGGAATCGTGCTTGCTGGCTTTCTAATGCATTCGTTCCGGTAATAAGGATGCCGGTAATTCCCGATTGTTGAGCACGGGAGACGATTTGTTTTCGATCTTTCGCAAACTGTGTACTTGTAAGGTTAACACCAATATCAAACATCTTATTTTCCAACGCGAGGCCACTCGATAGTGGCCTGGTTCAACGTTGTTCCGCAGTGTATTCCGCAGAACCTGAGAGCGGGACCTCAGGATTCGCTATCCTGCTCCTTATCCCAACGTCCTTTTCCTACATAATAACGAGAGAAGAATACGCCGACTTCGAATAGGCAGTACATCGGAATAGCGAGTAAAGTTTGAGAAAAAACGTCAGGAGGTGTTAACAGCA…
>NODE_713_length_923_cov_836.932_ID_1425
AAGCCGATGGCTCTCACCATCCTTCCAAATTTACACCACGTCCTAAGACTCTACCTTGAGTTGTTCGCAGAGCGCGGCAATACGATCATGCTGAAGGTTCATGCTGGCACCTCGAGCAAGGCCTGGTACGTTGCCAGAGGATGTTGCAGGCTCTCGCTCGGCACCGGACGCTGGCTGAGCACTGGGACAGGTGCAGGCAACTTCGGTAACGGCAATAATGCGGCGCGTTCGCGCGGCATGCGCTGCTCAGGCGCTACGCCTGTGGTGCCATGCACTCGCGTGTTCGCGACAGTGAGCAGCCACTCGCCAATGCGAGCGTTGGCAGCGGGAACATCCAGTACCAGCCCGGCCTGCCGGAAAGTCGGTAGAGTCTTAGGACGTGGTGTAAATTTGGAAGGA…
>NODE_714_length_922_cov_81.2893_ID_1427
AGCATGGCGGAGATAGAGCAGACCGCTGAAAACGATGTGATCGAGGCGCTGCCACTCAGCGCTTAACAGACATATTACCGGACCGGAAGGCCGGATCTGAATTTACACCACCTTGACGGACTCGACCCGGGATAAACTGCCTCAACAACCCATTGGTGTTCTCGTTTAGCCCGCGCTGCCACGAGGCATATGGATGAGCGAAGTAGGTTTCCGCTTCCAACGCGTCAGCGACTTCCTTGTGCCGGGTAAACTTCCTGCCGTTGTCGAACGTGATTGTGTGACAGACGTCCTTATAGCCGCTCAGCAGCGAGATAATAGCGGCGGCAACTTCGGCAGAGTCTTTAGAAAAAACCTTCTTCGTCAGATAAATACGGCTTTTACGTTCGACCAGCGTAACGA…
>NODE_715_length_917_cov_16.2089_ID_1429
GACTTTATCGCCGCTTGTGTGTTGGTAAATCCATTCGTGACTAACCGGTCTGCCGGTGATATCGCCAATGGCGCTGATTTGCTCAGGGCTCCACAACCAGTTGAGCGCTGCCTCAACAAAGAAGACCGTATCCTCATGCATCCGGCGTTTGCCGGCAGCTTTGCGGCGGCTGGTGCTGAGCTTCTGCGCTACCGCAGGCTGGTAGCCATCTACAGAGCGATTACGGTGCAGTTCCCGCGAGACTGTTGACTTATAGACGCCTAACCGGCGACCAATCTCGGCCTGACTAACTTTGTCTTCACACAACAGAGCTATCTGGTATCGTAATCCTTCGGTTAACTGCTGATATTTCATAGTTACTCGCTCATCTTTAATCGGAAGAGCAGGATAGCTTATCGG…
>NODE_716_length_916_cov_18.7161_ID_1431
AATATGACGCTCAAAATGTCGACCTTTAAATGGGTTCATGTGCTGCTCCTTCAACTAAACAGTGGCATCAGTTTACCATCGCCAGATCTTTGCAACGGTGCCGTCGATGTTCTGCGTGACCAGCAGAAAATGGTCGCCAAGCGCGGCTTCCAGCTCGACCAGCGCAAGGTTGCGGGCGAAGCCTTCCGGCGTGGCGACATCTTCGACCTTGTGCTCTTCCCACAGGCCATCGGCGGCGCGGAAGGCCTGAATTCCGGACTCGGCGGAGATGCCAGCCCCGGTTAACAGCACCACGCGCAGCAGCGGATGACAGGCAATTTCGATATTACGGTCACGTTCAAAAATGCGCTGACGGAAACGCTGATGTACCTGGCGTCGGGTCTTCTTGTAGCGTGCCAG…
>NODE_717_length_916_cov_678.466_ID_1433
CCCATCGACTGCACCAGCGCGTCAACCTTACGGGTGGAGACGCCGTTTATCCACGCTTCCTGGATGACCGCGTTCAGTGCTTTCTCCGACAGCCTGCGGGTCTCAAGGAAGGACGGGAAGTACGAGCCTTCACGCAGTTTCGGTATACGCAGGTCCAGGGTACCGAGGCGGGTGTGGTACTGACGGTCACGGTAGCCGTTACGGTAGGTCTCCCGCTCGTCACTGCGCTCATGAGGCTCTGCGTTGATGCGCTGAGTGACATCGGCCTCCATGATGCGGTTGAGCATAAATTCGGTGAGTTCACGCAGAAAGTCCTCGCCGCCGAGTTGCATTAGGGTGTTGCTGAATGTCATGCTGTTGTCGGCCATCGGTTGACTCCTTCTGAGATAATTATCTGAT…
>NODE_718_length_914_cov_24.9568_ID_1435
GATGGCCTTGATAGGCTTCGTTTTCCCATGCCAGGTTCGAAGGCTAAAAATCTTCCCTTTTTTTTAACGGGTTTATTTTAGTCATTTTCCCGTTTAAATTTTTCTCACGCAGGCTGGCATGCTGGCGCTTTTCGCTTACACTGCCGTTTCAACGCCTACTACACGGACAGACTTATGTTGAGATACTTGAATCGCTGCTCATATGACAGGGGTGCTTGGCTTTTAATGGCGCTAACGGCTTTTGTCCTAGAGATGACAGCGCTCTATTTTCAGCACGTGATGATGCTGAAACCCTGCGTAATGTGCATTTATGAACGTTGCGCGCTGTTTGGCATTATGGGTGCAGGGATTGTCGGTGCCATCGCACCAAAAACGCCGTTGCACTGGGCGGCAATAGTT…
>NODE_719_length_913_cov_2.09542_ID_1437
CAAATGGGTTTAAAATTTAAAGCGCGATCCGTCGTTCTGACGGTTGGCACCTTTTTAGACGGTAAAATCCATATCGGACTGGATAACTTCAGTGGTGGACGAGCAGGTGATCCGCCCTCGATCCCACTTGCGCGTCGCTTACGTGAGTTACCGTTACGTGTGGATCGACTAAAAACAGGCACCCCGCCACGTATCGATGCAAGAACTATCGATTTTAGCCAATTAGCACCACAGCATGGCGATAATCCAAGTCCTGTATTCTCGTTTATGGGCAATGTAGCCCAGCACCCAGAACAAATGGCTTGCCATATTACGTATACCAATGAGCAAACCCATGAGGTGATCCGTAATAATTTGGATCGTAGCCCAATGTACGCAGGGATCATCGAAGGGATCGGG…
>NODE_720_length_913_cov_13.5305_ID_1439
CGAACCGGCCAGCCGTGAAAGACACCTTCACGGCCAATCAGCTCACCAGCTCCGCCGAGTTCAAAAAGCGTCTGCTGCACATCGCCAAAGGGGCAGTGTACACCGGCAGTACCAAACAGCTGGATAAGTTCATCCAGATGCGTCTCCCGGAAATCAAAGAGGTCAAAACGCAAAATTTCATCGGCTATAACAAAGATTATGCCGCCTGGTTGTTTAACCGCGTGGCCGTTTGCGATGGCCGGCTGTATGAGATGAACGACGAGGATTATTTCGAAATCAACAGCGCCAGCGTCAAAAGCCTGAGCCTCACGCCGGCGCTGGATCTGAATCCGAAACTGAACGAATTCATCACAGGCTGGGTTGACGATATCTGGACGGCGTTTGGTGAAAAAGGGTATG…
>NODE_721_length_913_cov_13.7557_ID_1441
TAAAAGAGCCATCTCGACTCTATGAGGTGGGCGGTATCGGTGCCAAACGCGCCAATAAAATCATCGCCGGCTGGGCCGACCAGAAAGCTATCCGTGAAATCATGATGTTCCTGCATGCCCATGGTGTCTCCACGTCCCGCGCCGTGCGTATTTTCAAAACCTATGGCCAGCAGGCCATCGACGTTATTCGCGCCGATCCCTACCGCCTAGCGCAAGATATTCGCGGCATCGGCTTTCTTTCTGCCGATACCATCGCGCAAAAAATTGGTATTTCGCACGACTCTCCGCTGCGCGCCCGTGCCGGCGTCGCCTACGCGCTCTCAGAGGCGTCGTCGCAGGGACATTGTGGCCTGCCGCATGCCGAACTAGTTGAACTCGCCGTAAAACTGCTCGGCATCG…
>NODE_722_length_913_cov_47.4847_ID_1443
GCTGTCGATGATTCGCGAAGGCGGCCACAGCGAGCAGGCCATTGACCTGTTAATCAGTGCTGCAGCTGACAATCTCTATGACTACGTGGAGACACTAGAAGGGAGGTAAAAGTGAACAAACAGAGCTATTTTCTCGTCGATATGCAGCGGCGAAACAACTGCACCGAATTCATCCGAAACCTACCACTAAGTCCAGAATCACCCCTCGTAGTAACCATCCAGGAACGCACCCGCAGCCTCGACCAGAACGCCAAGCTTTGGGCGTGCCTTAACGACATCTCAGAGCAGGTCAACTGGCACGGCCGCACGCTGACCAGTGAAGAGTGGAAGCACGTTTTCACCGCCGCTTTGAAGAAGCAAGACGTCGTGCCGGGTATCGACGGTGGATTCGTGGTGCTG…
>NODE_723_length_913_cov_14.4529_ID_1445
CTTCCGATCTGAAAAAATGACCGCCCGTCAGGCTGGTCTACTTATCCGGAAACTGGAGGATACGCCGGTCAAAACCTCCTGGCAGATTGATTTACCTGCCAGGGCGTTTCTGGGGATTGGTCAGGAAGATTTTAACAAAGCGCTGGCGCGACAGCTTCAGGCTGTCGGGTTCGGTCTGGATGTTAACGCGCAGGATATCAGGGGGAGAGCATGACCTGGCCAAACGTAACCGTGAATCAGGTAAACCAGCAGCTGGGTGAAACCAATGAGGTGGAGCGCACGCTGCTGTTTATCGGTACCGGTTCAACAAATGTAGGAAAGACGCTGGCCGTCAACGCGCAGAGCGATTTTGACACGCTGCTGGGTGACGGTGACAGCCCGTTAAAGAACGATGTGCTG…
>NODE_724_length_912_cov_3.61401_ID_1447
AGCTGACCTTGAGGTGAGTGTTGTTTTTTTAATGACACGGCGACCACCGAGATCTACACTCTTTCCCTACACGACGTTCGTCCGATCTCGCACAGAACGCCGGAGGATGAAAAATCCTCTGCAACACAACCTCAGCAGGCCTCGCCGGACATCATGGAGAAGCTTGCCATGCTCCAGCAGGCCACGAAGCGGGCGATGTACGAGGCCATTCTGTATCCGGGCGTGGAGAACTTTACCCGCTACTTCCGCCTGCAGAACTACTGGACGCAGCAGGCCGGGCTGTTCTCGATGAGCGCCAAAAAGGCGATGCTCGAACACCCAGAACTCGACTACAACCTGCAGCACAGCCACTACAACGGTACCGTGCGCAACCAGCTGGCGGCGGACTTTGCCGACCAG…
>NODE_725_length_912_cov_455.366_ID_1449
GATAGCTCTGTTGTGTGAAGACAAAGTTAGTCAGGCCGAGATTGGTCGCCGGTTAGGCGTCTGTAAGTCAACAGTCTCGCGGGAACTGCGCCGTAATCGCTCTGTAGATGGCTACCAGCCTGCGGTACCGGAGGATACGGTCTTCTTTGTTGAGGCAGCGCTCAACTGGTTGTGGAACCCTGAGCAAATCAGCGCCGTTGGCGATATCATCGGCAGACCGGTTGGTTAGAGTCTTAGGACGTGGTGTAAATTTGGAAGGATGGTGAGAGCCATTGGCTTATCCGGTAAGGTAATGGTTAATCAGACAATTATCTCAGAAGGAGTCAACCGATGGCCGACAACAGCATGACATTTAGCAACACCCTGATGCAACTCGGCGGCGAGGACTTTTTGCGTGAA…
>NODE_726_length_910_cov_208.363_ID_1451
GGCTGTTGCAGAACCGCTACCTGCCGCAGCACAGCATGGCGGAGATAGAGCAGACCGCTGAAAACGATGTGATCGAGGCGCTGCCACTCAGCGCTTAACAGACATATTACCGGACCGGAAGGCTGGACCTGAATTTACACCACCTTGACGGACTCGACCGGAAAGTCGCGGTAAGGGGCATGATAAAGCTGTTCTTGAGGTAATGGTTAAACCGCTCAACCTTGCCCTTGGTCTTGGCGCGATAGGGGCGGCAGACCTTGGGGGTAAAAGCATACTTCTCGGCAACGTGCATCAACTGTGGGTTCCAGCGATGCTTGCCGGAGCTGTAGATATCGCGCTCAATGATGATGGCCTTGGCGTTGTCGAACAGCAGTTGATGCGGCGTCCCGCCGAAGAACC…
>NODE_727_length_909_cov_1.28389_ID_1453
TGCCCTTCCGATCTTGCTCCTTCAACGAAACAGTGGCATCAGGTTTACCATCGCCAGATCGTTGCAACAGTGCCATTCTCGCTGGGTGGCAGGCGTGAGCTGCGGGCAAAAAAAGAAGCTGACGCGGCAGCTGCTTTTGGCAGGTTTCCAGAAGCTGCGCCTGACAGGGCGCAGTGGCCGAATTATTCGATGTTAGATTCGATAAACCATAGGAACTTATCAAGGTCGCGTGAAGCGACCGTGAAGATATCGGCAGTGTCTTCATCCGATACTTCACTAATGGCTTTACGGGTATTGTTGGCGACCACAGCATAACGGTCAGCCAGCGCTTTCAGGTGATCCTGCACGCTGTGAATATTCAGCGGATAGCTCTTCAGTGGAGTTTTATCCTTGACGATC…
>NODE_728_length_906_cov_1.24904_ID_1455
CGGAAGGGCGGCACAGACGCGTTCCCAACGGTGTCACCACAATCGGACGGTTAATCAGGATCGGATGCTGAAGCATAAAATCGATTAACTGATCGTCAGTAAACTTATCTTCCTCAAGCCCCAGTTCTTCATAAGGCTCGACGTTTTTGCGCAGCAAAGCCCGGACTGAAATGCCCATATCTGCAATGAGTTTGACCAGCTCATCGCGTGACGGTGGATTTTCAAGGTAATGAATAACGGTCGGTTCATTACCACTGTTGCGGATCATCTCCAGCGTATTACGCGACGTGCCGCAGGCCGGGTTGTGATAAATGGTGATGTTGCTCATATCAGTATCTCATTACAAAGTGAAAGAGAGACGTAGCGCCAGCGCTGCCAGCGTTACAAACAGCACAGGCA…
>NODE_729_length_906_cov_1.03209_ID_1457
GGTCTGTGTGCAGTGTGGTCGTTTATGTTGTGAGTGCGTGTTGTGTTCCAAGGTGTGGTGTGTTGTATTAGGGTGTGACATTATTTACCCTGAAGAAGCGGTGTAGTTGGAAGGGGAGTTTATAGTCATTTAAACATCCTGGGCCCCCTATGCGAATATTTTGCCTAGTAGTACAGATATGCTGTAAATGTCCCAGGTATCACGGCGTACTGCAATTGGAGTAGCCGAGAGCGCGGTATGCATGATAATGCAGTAGTGGTAGATCCATATTTACCTGTACGTGTAGGATGGAATCTTGATTTTGAAATGGGTATTATGTTTTTTGATTTGGAAGTTAGTGCGTTAAGCAAGCAACGTTGTTTTGCATTTATTCGATTTGTTTGTTTAAAACTTCTTTAC…
>NODE_730_length_905_cov_1735.28_ID_1459
CGAGTCCGTCAAGGTGGTGTAAATTCAGATCCAGCCTTCCGGTCCGGTAATATGTCTGTTAAGCGCTGAGTGGCAGCGCCTCGATCACATCGTTTTCAGCGGTCTGCTCTATCTCCGCCATGCTGTGTTGCGGCAGGTAGCGGTTCTGCAACAGCCATTCTTCGTTCTGCTCCGTCAGCACCGCACCCAGAAGCTGGGTTATGCTCTCTTCGTTGGGGAAGATACCCACCACGTGGGAACGCCGCTTCACCTCTTTATTCAGGCGCTCCAGCGTGTTCGTGGAGTGGATTTTTACCCGGTGCGCTCCCGGGAACCCGAAGTACGCCAGCCCCTCCGCCTCCGCTTCGTCCATCATCTCTGTGACTGCCGGGAAGTTCTTTTCCAGCTGGGCCGCGACCT…
>NODE_731_length_900_cov_1.34799_ID_1461
TGACCGACTACAAGGGCGTGGTGCTGTGTAAAGTGACGCGGAACGTGTATTCGCAGAACACCTCTAATCTTCTGATACGCCGTGGTTCAACGGTGTTCGGGCAGATTACCCAGGCGATCACACAGGGCGCGTCTCGCGTGTTTATTAACTGGTCAAGCATCGATACGCCGGAGCATGCGCGGATCAACGTTGACGCGCTAGGCGCGGATACGCTGGGTGCTGCCGGTGCGCCTGCCTGGATGGATACGCATTTCTGGCAGCGCTTCGGTAACACGCTCAAGCTGATGACCTTCAGCGACCTGCTGGAAACCGGTAAAAACGTAGCGTCACAGAGTAACGGCACTAACAACGGCTATATCTCCTATGACAACACCACGGACGGCGTACAGAACCTGGCAA…
>NODE_732_length_900_cov_0.848642_ID_1463
AGCTAAAAAAGTATTCCTATGATTCCACCATTCCAGCCGGAAAAGAAAGAGGACCTAGACATCCTCGTTAAACAATTCACAGAGTCTTGTCGTCAAGCACTAGAGGTAGCTTGTCCATTAACGCACAGTAGGGGAAGAATTAGACCTCCTTGGTGGACCCCATTACTTAAGAATATGCAGAAGAATTGCAGGAGGCAATTCAATTCTGCCAAACTATCCCAAGAAGATATAGAGTGGGATAACTATCACAACCACCTTCGGGCATACAAAAAGGAGGTAAGAAAAGCAAAAAGAAATTCGTGGAAATCTTTTTGTAGCGACATCGAAGATACAGCAGAAGTGTCCCGACTGAGAAAGATAATGACACAGTCGAAACATAGCATCGGATACCTTCAGAAG…
>NODE_733_length_899_cov_1.45984_ID_1465
GTAGAGACGGAATACAATCTCGCCCTGTAGGGTATCGCCTTGAAGTGCAGCAAGCTCTTCATCAAGAAGTGCTAATCCACGCTCTAAGGTTTTCGCAAACTGTTCTTCTTCTGCTCTGAGTATGTTTTCAACATGCTGTTGTTGTTTTTGTAACTCTTCGCCTGCACTGCCCATCACGGCAATCAGTGGCGCGACGAGTTTATAGAAGAAGCTCTGTTGTGCCCCTAGCATGTTGCCGTGGCGTACGGCGCGACGGATGATACGACGCAAGACATAGCCACGGTTCTCGTTAGAAGGGACTACGCCATCCGCAATTAAGAAGGCACAAGAACGAATATGGTCGGCAATAACGCGTAACGATTTATTCGTTAAATCTTGCGTTCCAGTGACCTGTGCAAC…
>NODE_734_length_898_cov_2.86511_ID_1467
CTTCCAGATACGGAACGCCGTTGATGTTTACGAACTTTGGACTGGTCACAAAATATTTGATTTTGTGCGTGGCCACGCTACCGCCCTTCGGATCGACATCCAGCAGGTTACTCAGCTGAAGTTTGCAGCCGAACGTCTCCACCTTGACTTCCTCGCTACCCGCTTTGGCATAGAAGAGAAAATCCACTGGCTCAATACCGCGCCAGGAACCCGCCGAACGTGCTTTTGCCGTCAGCACACTCAGCACTTTGGAACTGACTTCAATTTCACCCTCTGCGGCCACATCACCGTCAACGTGGCCATCCGGCACGCCACGGGTCTGCGCGGCGGCGCTGTTGTCCGTGATATCGAGAGAAATTTTCTCGATGTGGATCAGATCGCCGTCAACGTAAGTATCAA…
>NODE_735_length_898_cov_249.497_ID_1469
ATGGCGGAGATAGAGCAGACCGCTGAAAACGATGTGATCGAGGCGCTGCCACTCAGCGCTTAACAGACATATTACCGGACCGGAAGGCCGGATCTGAATTTACACCACCTTGACGGACTCGACCCTGCACCAGCGCATCAACCTTACGGGTGGAGACGCCGTTTATCCACGCTTCCTGGATGACCGCGTTCAGTGCTTTCTCCGACAGCCTGCGGGCCTCAAGGAAGGACGGGAAGTACGAGCCTTCACGCAGCTTCGGTATACGCAGCTCCAGGGTACCGAGGCGGGTGTGGTACTGACGGTCACGGTAGCCGTTACGGTAGGTCTCCCGCTCGTCACTGCGCTCATGAGGCTCTGCGTTGATGCGCTGAGTGACATCGGCCTCCATGATGCGCTTGA…
>NODE_736_length_897_cov_14.574_ID_1471
AGAAGTTCGACGGTTTTATCATGACTGGTGCGCCGGTCGAAACGCTCCCCTTTGAAATGGTCAGCTACTGGGATGAGCTGACCAGTATCTTTCGCTGGACACAAACCAATGTGCACAGCAGCTTTAATATCTGCTGGGGCGCGCAGGCAGCGATGCATTATTTTCACGACATGCCCAAGTATGCGCTGGATGAAAAAGCTTTTGGCGTGTTCAGACATCATTGTCTGAGAAATGATTCTCCGTACCTAAAGGGATTTTCCGACGATTTTAATATCCCGGTATCACGCTGGACAGAGATGCGCCACACGGATATTCCGCCCGACAGCGGTCTTTCCGTTCTGATTGACTCTCCGGACACCGGACTCTGTCTACTAAATGATCCCAGGCATCACGCCCTTC…
>NODE_737_length_897_cov_65.2416_ID_1473
GCTCCGCAAGTACCAGGGAGCACTGAATAGCAGGCCACGGAAATGCCTTGGGTTCCGGCAACCTTCAGTGGTCTTTGTAGAGCTAAAACAGGCGGCTTAGCGTTGCACTTCAAACTTGAATCCGCCCCTTACCGGAACAAAAGGAGATGACCATGCTGTATATCTTTGATTTAGGTAACGTCATTGTTGATATTGATTTCAAACGGGTTCTTGGTGTCTGGAGCGATTTAAGCCGCATGCCGCTGGCCGAACTGCGAAATCGTTTTCACATGGGCGAGAGCTTTCACCAGCACGAACGCGGTGAAATCAGCGATGAAGTTTTCGCGCAAAAAATTTCTGAAGGGTTAGGATTGTCGCTAAGTTTTGAACAGTTCGTGGTCGGCTGGCAGGAAGTGTTTG…
>NODE_738_length_897_cov_24.0364_ID_1475
TGCAGGCGAAACGAAAAGGGCATTAAGACGAAGGGAAGGGTGAGTGGTAGTAGTCACACTGCGGGTTGGTTTTTTTTCAAGCAGAAGACGGCATACGAGATTCCCTTGTGACTGGAGTTCAGACGTGTGTTCTTCCGATATGGCAGAACATCCGCATCATCGGGTGGAACTGAATCGCGGTAAAGCTGGCTATCGCCAGCACGGCTACCAGCGGTGCAGGGGCCCTTTAAACTGCCAGCCGATAAAATAGGAGATCCAGTCACCGAGCAGGCAACCTATTGTCTCCACCGCCAATGCAGGATAGAGCCGGTCGAATCCGTCAAGGTGGTGTAAATTCACTTACAGCCTTCCTGTCCGGTAATGGGCCTGTTATGCGCTGAGTGGCAACGCGTCGATTAC…
>NODE_739_length_896_cov_592.993_ID_1477
CTCTGCGGCAATACGGGCTGTGGAGCCTGCAATAAACTGTTCAAGTAACCGTTCCTGTTTGTACTGACTGAGTCTGCTTTTTCTCATGGCACTATCCTAGATGATCTTAGTTATCTAGGACAGCCCCTTACCTTTTATATTCCACCTTCCCCGAGAGGAAAGACAGAACGCCCCGTTCTGGTTAAAGTCGGTGGCGTGTGTGTCAATTTTCTTTTTTATATTCGGCACCATATCACCGCTAACTATTCAGGGGTTGAGCTACTTTTTTAAGTCACTCGACAACAACATATTGTTTAGAGTTCCTCTATGGTTCATGACCATAATATTTACGGCAGCAGGATTAATATTTCATATTGCAGCCCGACGACTTTTAGCAGGAGAAATTGACAACCTAAAACA…
>NODE_740_length_896_cov_556.463_ID_1479
AAGATACCCACCACGTGGGAACGCCGCTTCACCTCTTTATTCAGGCGCTCCAGCGTGTTCGTGGAGTGGATTTTCACCCGGTGCGCTCCCGGGAACCCGAAGTACGCCAGCCCCTCCGCCTCCGCTTTGTCCATCATCTCTGTGACTGCCGGGAAGTTCTTTCCAGCTGGGCCGCGACCTCGCGCCAGGTGGCATGGGCATTTTGTTCCTCCGTCTGCACGAACACCTGTTGCAATGCGGCACGGACAAGCGACTGGCTGGCTCTGCTGACTCGCCCCAGCACGTTACGCATGAAGTGAACCCGGCAGCGCTGCCAGCTGGCACAGAACTGTAGTGGTCAACTAATACTGGCCACAGCATTAGACTGTAAGTAGTACAGCCGCTCAGATTCGTTGGGCG…
>NODE_741_length_895_cov_830.906_ID_1481
CCGGCAGTCACAGAGATGATGGACGAAGCGGAGGCGGAGGGGCTGGCGTACTTCGGGTTCCCGGGAGCGCACCGGGTGAAAATCCACTCCACGAACACGCTGGAGCGCCTGAATAAAGAGGTGAAGCAGCGTTCCGACGTGGTGGGTATCTTCCCCAACGAAGAGAGCATAACCCGGCTTCTGGGGGCGGTGCTGACGGAGCAGAACGAAGAATGGCTGTTGCAGAACCGCTACCTGCCGCAGCACAGCATGGCGGAGATAGAGCAGACCGCTGAAAACGATGTGATCGAGGCGCTGCCACTCAGCGCTTAACAGACATATTACCGGACCGGAAGGCTGGATCTGAATTTACACCACCTTGACGGACTCGACCGTTATGGAACATTCCTAAATGAACGT…
>NODE_742_length_891_cov_1.4411_ID_1483
ATGTCTCTGTCTAAAGACGGCAACAACCTGTTCGCAGGCGATAAATACGGCGGTCTTTCAGATATTGCGCTGTACTACATCGGCGGTATCATCAAGCATGCTAAAGCTCTTAACGCATTAACTAACCCAACGACTAACTCCTACAAGCACTTAGTCCTAGGTTACGAAGCGCCTGTTATGTTGGCTTACTCAGCGCGTAACCGCTCTGCCTCTATCCGTATCCCTGTGGTAGCAAGCCCGAAAGCACGTCGTATCGAAGCACGCTTCCCAGGCCCAGCGGCTAACCCATACTTAGCTTTCGCCGCGCTACTCATGGCTGGCCTTGATGGTGTGATTAATAAAATCCATCCTGGCGATGCGATGGATAAAAACCTCTACGATCTACCTCCAGAAGAAGAT…
>NODE_743_length_891_cov_1.76702_ID_1485
ACGGCCTTTAACCATTTTTTCTGCGATTTCTTTAGGCTTGCCAGATTGCATCGCGATGTCGAGTTGTACTTGGTACTCTTTCTCAACAACTTCAGCAGAGACATCTTCAGGCTTAACGAATTCTGGCTTGCTTGCTGCGATATGCATAGCGATTTGCTTAACCAGCTCTTCGTCTGCACCGGTTGCTGCCACAACAACACCGATACGAGCACCGTGCAGGTAGCTACCTAAAACGTCGCCTTCTAATACAGCAACACGACGGATGTTGATGTTTTCACCGATCTTAGCGACCAGTGCAACGCGCTCTTCTTCGAATTGCGCTTTCAACACTTCAACATCAGTGACTTTATCAGCGGCTGCTGCGTCTAAGACTTTATCAGCGAACGCTTGGAAACCAGT…
>NODE_744_length_891_cov_1.82199_ID_1487
TTTTACCCTGGGTCGGTAAGATTTACATCGGCAGGTGGGCCAGTTTTACATCGGTAGCGACATTACGCCACAAGCAAAGGCATTGAAGTGATGCGGGCACTACGGAAAGGTCAGGCAGAATCATTTTATTTGGGGCATCCACTAGGCGAGATGCGTCTGGTAAGCAGAGTCTTTGAAAGATAAGACCTGTCAATAACACGAAAGGCTAACTCATCAATATCTTTGCAACAGTGCCCGTTGTGCCGCCTCACTGGCGGCACGGGCATCCGCCGCCATGCGCTGCGCAATCAAAATCAAGATGGCGGTTTGTACCATGACGAACACAGCGTGCAACAGCACCATATGGAAACCGGGGTGCGTAAAGCAGACGATGCCGTAAAGGTCATTTTCCTGCAAATA…
>NODE_745_length_891_cov_30.1767_ID_1489
GTGATTTATCACAGAATTTTACGCAAGGTATAGATTTGCGCGGACTGTTAAGCATCGCTTTAAATGAGAATTTCCGAAAATCATATGACCGGACTGGCGAAAACTTTTTTAATCTTCTTGAAGAATTGGGACAATTAGATTCTATCAGTGCTCATGATGGCATTGATTTAGTCGATATACTGAATAACCAAAATAAAAAGATTATCTATATCACGGGTTCGCTGCGTGATGAGGTTGTTGTTAAGGCACAAAAAATGCTCTTTTTACGGATGGTGCAAATCCTTGAAAAAAGAAACAGAAATAAAGATGTTACCCACGTAAATATTATGCTTGATGAAATTAAATATCTTATTTCCAAAAGTGCTCTTGAAGCAATGGGGACGCTCAGAGATAAAAGGC…
>NODE_746_length_889_cov_0.725722_ID_1491
TGAATCAATACTTGGGTTATGGAATATTCCGAAGAGCAGCTACATAACCTAAAAGTATTAAATGTAATATTCAATATCGAATAGTTGAGTTTAACAAAATTTGTTAAATAAATAATTATTATTTTATGAAAATAATAAAACTCTCATGAGCGCTTTCAATGTGTTGCATTTTCAAAGCGGTAGTGTCACGTCAATAGACGAAATTGAGCGCATTGATGGCAACGCCACGGGAAGATATAAGAGAATAATTGCAAAGATCTTGTTTACAAACATTGCCAGCTTTTAATTTATTCCTACATATTCACATTTGATTTTATATATATATATTTGGATCATATACATACATGCATATACATATATAATACACATATGGAGAGTGACAACTAATTGAAATATTTC…
>NODE_747_length_887_cov_666.707_ID_1493
AGTCAGAAGCCAAAGCGTTCTGGCTGGCCTTCCTGCTTAGCCTGAAAGAGCGCGGACTGGAGGGCATTAAGCTGGTTATCTCCGACTCGCACAGCGGCCTGAAGGCGGCGATACAGCAGGTGTTCTGTGCCAGCTGGCAGCGCTGCCGGGTTCACTTCATGCGTAACGTGCTGGGGCGAGTCAGCAGAGCCAGCCAGTCGGTTGTCCGTGCCGCATTGCAACAGGTGTTCGTGCAGACGGAGGAACAAAACGCCCATGCCACCTGGCGCGAGGTCGCAGCCCTGCTGGAAAAGAACTTCCCGGCAGTCACAGAGATGATGGACGAAACGGAGGCGGAGGGGCTGGCGTACTTCGGGTTCCCGGGAGCGCACCGGGTGAAAATCCACTCCACGAACACGC…
>NODE_748_length_884_cov_1.9498_ID_1495
TAAATGCTCCCTGTGTATCTGGTTTTTTATCGTTAGACACGGTGTCTCCTTTTGAGTGGGTAGTAGTTGTGCCGCTCGCTTCTTGCTGGAAGGCGGCATCACGAAATTACCACAAAACCATGCGCCGGGCATGGCTAAAACCCGGCTCTTATCCGGGGCATTACTTGCGAGTGGTGCGCCTGATAAGTGGCAGTGATGGGGGATAGGATAATGAGTATCGGGCAAGAAAAACCAGTATCCGGGCGTCAGATGTTCCTTGAACAGCGCGCGCGTTTGCAGTCGAGTATTTCAGTTTCCCGCACCAATGACACGGCGAGCCGTTTCAACCGCCTGGGCGAGACTCAGAAAAAGGCGATCATCCTGCTGGCAAACGAAGCCGCGCAGCGGTTTAAAGATCTG…
>NODE_749_length_884_cov_613.449_ID_1497
GGTAGACTTCATGCCGCCGGCGCTGCAGGCCTTTGACTTGCAGCTCTGGCAGAAGAAGCGGGAGTGGGTACAGTCAGGTGAAGCGCAGCAGTAGCGGCGCACACCCATAGCGCAGGTGCCGCAGGCGAGCATGCGCTCAACGGCGAGTTGGGTCCACTGGCTGACGCTGTCGCCATGTTTTTCGAGATAGCGGTTCCAGCCATTATCAACTGTGAAAAGGAGTTTGGCGAGACGCGGGATATACATGGAGCTGAGTATAAAGCGGAGCTCCAGTCATGCAAAGCACTGGAACGGCGAAGCCGTGACGCTCGCCCTGTAAGGGCGCTACGTTCGCTACTCGCGCCAGTTATCTCCCAGCCGGGCTGGCGAAACTGTCACGCTTTCAAACACCGCACCGCG…
>NODE_750_length_883_cov_0.547619_ID_1499
CAAAGGCCATGGCGAGCTGCGAGACGTGGCAGGTGCTGCCAGACTAAAATAAAAGAAAATTTGTGGGAGCGATGAAAACAACGAAAATGATAGGGGAGATAACAACAACTGCTTGAAAAAAAAACCAAAAAAAAATTAAAAAAAATAAAAAACATATATGTACATATGTATGTATATTTAAAAAATATATATGTAAATATGCGTAAATGGAAATATATACGCATATGCACTTGTATGTATGTGCGGAAAAAATGTCAACACTTTCGTAGCTTTTTCTGGCAACTTTCGCAGCCATTGTTTTCACATATTTATTGTTCTACTCATTGTTGTTGGTATTTTTGTTGTTGTTCTTCTATTTTTTGTTGTTTATCAATTTGCTGTTTTGAATTTTTTTGTTGT…
>NODE_751_length_882_cov_0.580132_ID_1501
ATTCTATAAAAAAAAAAAAAAATGTAAAACAAAAAACAAATTTAGAAAAAAATAATTAAAATCAAAAATAAGTTTGCAAAATATAAAAAAAGAGGTTAAAATAAATTTTAAAAAATTACTTCGAATTTTAGTTAGTAAAATTTTTTGTAATGAATTCGTATTGTTTAATAAAAAAATAATTAAAAAACCTTAAATTATATTAAAAAAATTTAAAAAAAAAACCTGAATAAAAAATTGAAAAAAAATAAAAAAATATAAAAAAATAAAAAATTAAAAAAAAAAAGTTTAAAAAATTAGAAAAAAAATAAAAAAGGTTAAGAAATTAATAAAAAAAAAAGGTTAAAATTTTAACAAAAAAAATATTTTTTATATAATTTAATAAAAATTTAAAAAAAATAT…
>NODE_752_length_877_cov_4.83733_ID_1503
CGATCTGTCGATTTAACGACGGTACGTTTTACTGGTTTGCTGACGGCTTTGACTGGGGCGGTCGTACCGGTTCCCATAGCCTTCATTCGTGCTTCAAGCTCTGCCAGACGTCGCTCTGCATCACTGACGCGACTATCCAGTGCGCTTATCCCTTGCTGGTTTGCCTCGCTGGCCTGCTGCAGTGCCTGTGCATCTACTGGAGGTGCTGATGACTGAACAGGCTCAGTGTGTTGAGGTGGCTCCGGTGCTGGGGCAGGTGCCGATTCGGGTTTAGGTGCGGGGGCCTCTTCCTCTGTTGGCGCAGCCACAGGTGCGGCCTGATGGTCAGGAACAAAGGCACGCTGAGGTGGTTCATCCGGCCAGACGGCGTAGACAAGAAGTGCAACCAGTACGCCGCCG…
>NODE_753_length_872_cov_539.173_ID_1505
TCCAGCGGACGGTGCAGGAACGCCTGCACCCGCTCATCGATACCACGGCAGATAGACGATACCTGGCTGCGGGAGATACCGGTCATGCCCATCGACTGCACCAGCGCGTCAACCTTACGGGTGGAGACGCCGTTTATCCACGCTTCCTGGATGACCGCGGTCAGTGCTTTCTCCGATAGCCTGCGGGCCTCAAGGAAGGACGGGAAGTACGAGCCTTCACGCAGCTTCGGTATACGCAGGTCCAGGGTACCGAGGCGGGTGTTATACTGACGGTCACGGTAGCCGTTACGGTAGGTCTCCCGCTCGTCACTGCGCTCATGAGGCTCTGCGTTGATGCGCTGAGTGACATCGGCCTCCATGATGCGGTTGAGCATAAATTCGGTGAGTTCACGCAGAAAG…
>NODE_754_length_871_cov_0.891129_ID_1507
ATAATAATACAAATAATTTTCTTAACTTACATTTCAAAAATGTCAGCGAATATCCTATTGCTTTGTTTCTGATAACAAAACCGATAAAATTGGTTTCAGTAACTCCCAAATCCGATAAAATTTATGTTTCGAACGCCAAACCAATAATATCTAAATTCATGACACCTACTACATTTTCTTATCGGTGTCAATTCTGATTCCGACAACTATCAGAGCTTCATCTTAGAGAGGAGGGGAGTTAACGGCAGCCTCCACACAGTAGATTTACGCTAATTATAAACAAAACTGTATATTTGCACTTAGCAATAATACAGCTTCTTAATAAGCATTTTTGCTTATTTAAGTAATCAATATTCTTTTTCATTAAGCTAAGACCACCCACAAAATGTAAAAAATAAA…
>NODE_755_length_868_cov_568.08_ID_1509
GGACGCCGGGAGATTATCGGAATGGGTATCGGCGAGTCAGAAGCCAAAGCGTTCTAGCTGGCCTTCCTGCTTAGCCTGAAAGAGCGCGGACTGGAGGGCGTTAAGCTGGTTATCTCCGACTCGCACAACGGCCTGAAGGCGGCGATACAGCAGGTGTTCTGTGCCAGCTGGCAGCGCTGCCGGGTTCACTTCATGCGTAACGTGCTGGGGCGAGTCAGCAGAGCCAGCCAGTCGGTTGTCCGTGCCGCATTGCAACAGGTGTTCGTGCAGACGGAGGAACAAAATGCCCATGCCACCTGGCTCGAGGTCGCGGCCCAGCTGGAAAAGAACTTCCCGGCAGTCACAGCGATGATGGACGAAGCGGAGGCGGAGGGGCTGGCGTACTTCGGGTTCCCGAGA…
>NODE_756_length_867_cov_132.78_ID_1511
AACTGGCCGCTGCTCAACAACCTGTTCCGCTGTGCCACCCGCGCCCTGCTCAGGCACGCGCGCAAGCTGGGCATCGAGGTCGGCATCTTCTGCGCCCTGCACACCTATGGCCGCCAGCTCAATCAGCCCCCGCACATCCACGTCTCCGTCACCCGTGGTGGTCTGGACGTTATGCACGGCGTTTGGCGCCGCCTCTTCTTTAAAAAGAAGGCTGTGGAGGAAATCTGGCGGAGCGCGGTCATCCGCCTGCTGCGCGACAGCTAGGCCCAGATCATGCCCGGCATGCTGCCGGGTCTAGGCCACATCCGCGATGAACGGTAGAGTCTTAGGACGTGGTGTAAATTTGGAAGGATGGTGAGAGCCATCGGCTTATCCGGTAAGGTAATGGTTAATCAGACA…
>NODE_757_length_866_cov_0.764547_ID_1513
TCGTGACTTGATAGACATACAGCATGGTAAAAACCAGTACTTGAACGTTAAACAAAAAATTTTTACTGGAAATTTTATTTTTTTATTTCAGCAAATATAATCAGATTTTGAATTTTTCATTTCTAGATTTCTTGGCTAGATTTGTTGTGTTTTTGCTGATATGACAAGGCCACTTTCAAATGCTTGCTAAAACTTAAGGCTAAACAAGAACAAAACGTTAACTTCGGTTGCGCCGAAGCTATAATACCCTTCACAAATACAAAGGTTCCTTATAAGAACTTGATTCCGATCTAATTTCGTGAAGATACCTCGTCAAATAAAATAGTTTCCTATACAAGCACTTGATTCCCATTGTTCAGGTTGTATGGCAGCTATATGCTATAGTGGTCCGATATCGGC…
>NODE_758_length_866_cov_1.2977_ID_1515
GACGAGATACCTTTTTGTTTTTCAAGCAGAGGCCGGCATACGAGCTTGAAGGGTGACTGAAGTTCACACGTGCGCTCTTCCAATCTTTGTAATGTGCCAGAAAAGGCCGTCGTTTCATTGAAAGATGTCGACTCGATTTACAAAATCCCTGGGATGTTAAAATCACAAGGATTGGACGATTATATTTGTAAACGCTTCAACCTTAATCCACCGGTTGCTGATCTTTCTGAGTGGGAGCAGGTGATTTACGAAGAAGCGAACCCAGGTGGTGAAGTGACCATCGGGATGGTCGGGAAATACATTGAACTGCCTGACGCTTATAAATCGGTCATTGAAGCGCTTAAACACGCGGGCCTGAAAAACCGTGTAACCGTCAATATTAAACTGTTCGATTCGCAA…
>NODE_759_length_865_cov_112.038_ID_1517
TGCCGGGAAGTTCTTTTCCAGCTGGGCCGCGACCTCGCGCCAGGTGGCATGGGCGTTTTGTTCCTCCGTCTGCACGAACACCTGTTGCAACGCGGCACGGACAACCGACTGGCTGGCTCTGCTGACTTGCCCCAGCACGTTACGCATGAAGTGAACCCGGCAGCGCTGCCAGCTGGCACAGAACACCTGCTGTATCACCGCCTTTAGGCCGCTGTGCGAGTCGGAGATAACCAGCTTAACGCCCTCCAGTCCGCGCTCTTTCAGGCTAAGCAGGAAGGCCAGCCAGAACGCTTTGGCTTCTGACTTGCCGATACCCATTCCGATAATCTCCCGGCGTTCGTCCAGGTTAACCGCGCAGGCAATTATTACCGCCACGCTGACAACACGGCCGTTCTTACG…
>NODE_760_length_864_cov_21.2361_ID_1519
TCCGAAAATAGGGCGATGTAGTCTTCCAGATTACGGCGCGTCTTGGTGCTACCCAAGGTGCCAAGGGAGTATTCAGAGGTGTTGTAGAAGGGGTATTCAGCGGTTGAGCGCAGAATGGTATCCAGCTCAACATCGGCATCCTTGAAAGCGTCATGCGCTTCTCTCACCGCCTCGCGAGTCGGCTCCAGCGCACACTCTAGGCGGCGCAGCAAGGTAAACGGCAAAATGATCTTGCCAAAGTCCGTATGCTTGAAGTCCCCCCACAGGTCTTCTGCGTTCTTCCAAATAAAGTCAGCCTGTGAAGCTGCCGATCCCGTAAATTCGTTCATTCTTGACTCCAACCACCTTTTGCATAGAACGGTACTGTAGTCAATCTGCGAATGTCAACCAGATTTTGCA…
>NODE_761_length_863_cov_5.47418_ID_1521
CGTCATACAGAAGAACCTGCCATTTAGGGAGTTTGAAAACAGGGCATTGTGTTTCTCCTGTGGCGGCGAGTTCACGCTCAAGTCCGTTAGCTTCTGCCCGCACTGTAGCGGCCAGAGCCTGATATGCCGGGGTTTTGTGTGCCTCGGTTTTAAGCCATGTTTCGGTCTGGCTGAATGCAATGATGCCTGCCCCTTCGACGAACTGTTTACCTCGACCGACGCTGGATAGCGCCATCCAGAGCGGCCTGTCCAGCCCTTTCAGCCAGCGAAATTGTGCAGGCGGTAGCGACAAATCAGCATCAAGCAGGGCGTACAGGCAGGTGCGGGTGCTCCGATAGCCCTTAACCCACACCTGAAAGGCAAGGCGTTCATTGTCTTCCTGAGCGCCGGTCAGCACCG…
>NODE_762_length_859_cov_34.7555_ID_1523
GAGCGGAAGAAGGCACGGGTGTTCAGCACGTCGAACAGTGTTTCCGCCGGCTTCTGCCCATAAATATCTTCAAGCTGGGCGTAGGACTGAATGCCAATGACGTAGCAGCCGCCAAACTTACGCGCCTCCGGCAGGATCTCAACCAGGTCCGGCAGCTTGTGCAGGGTAGGCAGCTCGTCGGCGAAGATCCACACGCGGCGGTTACGGTTTTCCCCCATCGCCAGCAGCCCGCGAATGGCGATGGACAGCCACATGGAGATAACCGGCTTGAGGGAAGCGTGGGTGTCAGCATTGGAGGAGATAAACAGCCAGCCGTTTTTACCATCCTCACGAACGCCGCGCATCCAGTCGCGTATGGTGAATGACTCGCCGTTATTTTCGATGCCCTGGAGGTAGCGG…
>NODE_763_length_858_cov_302.655_ID_1525
CTCTGCGGCAATACGGGCTGTGGAGCCTGCAATAAACTGTTCAAGTAACCGTTCCTGTTTGTACTGACTGAGTCTGCTTTTTCTCATGGCACTATCCTAGATGATCTTAGTTATCTAGGACAGCCCCTTACCTTTTATATTCCACCTTCCCCGAGAGGAAAGACAGAACGCCCCGTTCTGGTTAAAGTCGGTGGCGTGTGTGTCAATTTTCTTTTTTATATTCGGCACCATATCACCGCTAACTATTCAGGGGTTGAGCTACTTTTTTAAGTCACTCGACAACAACATATTGTTTAGAGTTCCTCTATGGTTCATGACCATAATATTTACGGCAGCAGGATTAATATTTCATATTGCAGCCCGACGACTTTTAGCAGGAGAAATTGACAACCTAAAACA…
>NODE_764_length_858_cov_47.3858_ID_1527
GGACTCTCTCGCCGCGCACATAACTTCCCGCTAGCTTAATTACGCAGAGGCCGCAGAGCTGCTACGACAGGAAGCGGAAGCCATGAATAACCAGGCTCGGGAGATCTGCTAATGATTTCTAAAACGCCGCTGAAGTGGGTAGGAAGTAAGGTCAAAGTGATGGCCTAGCTTAAAAAACACCTTCCCGCTGGTGATCGCCTGGTCGAGCCTTTCGCGGGTTCCTGCGCGGTGATGATGAATACCGATTACCCCTCTTACCTCATTGCAGATATCAACGCGGATCTGATTAATCTTTATGTGCAGATTAAGGAGCAGGAAGACGCGTTCCTTGCGCTTGCTGCACAGCTCTTTGCGCGGAACAAAACAAAGGATTCCTACACCGCTATCCGTGCTGAGTTC…
>NODE_765_length_854_cov_11.0509_ID_1529
TGGGAGCTTGGCACAGCGTGAGTGACCTGACGGCGGTCAACGCCTTCCAGATCAAGCTGCTGGCAGGTGAAGCGGCCAAACGAGTCATCACCAATGCGGCTGACTCAGCCTATGTTCAAGCCGAGGCACGCCGGGCCAATAGCGACGCTGAGTTCAGCTCCGGCAATGCGTTTGCTGAACTGCATCACGCCTGCCAAATCGCCGCATTCGCTGGCAACAAACATCGCCATGGCCTCACCGATGGTCACGGCATCCAGCGTGTGGTTGGTTTGAGCGGTCATCATTTACTCCTCGCGCAGCAGGTCAACATAGTGGCGGGTAACGGCCACCAAATCGGCCCCTTCCAGCGGAAACTCAATGGCCAGCGGCACGTCGGCAGGTAAAAGAGCCAGCGTCTCG…
>NODE_766_length_853_cov_4.50551_ID_1531
ACCAGTGCATCCTGTGCAAGGGCCGACTGCGTTTTGCCGGCGCTCAGGCAGGAACGCAGGCGATGGCATTACTGTCAGAAAGGCTGCGTGGAATGGAGAAAAAGCGATGGTTGCGGATGCCTGAGTCGGATCAGTGTGCCTGAAAAATAGCTTTCTGGTTAAAACACGACAAAAACTGCGTTTTCATACTTAAACCTATGCACGGCCGCAGCATCAAAGGGATAGTTCGTTCTGACATTCATGGTTGGGCGCTCTCAGAAGAGAGCGATTCAATCTCCTAACCATGAACCCTTTCATCAGCGCGCGGATATGCTGCTGCAGCCCCGGCGTCTGCTGGTCGAACTTCAGTAGCGCTTTCGGGTGCACGCCGATCGACTTTGTTGAATAAATAGAGATTAT…
>NODE_767_length_853_cov_205.832_ID_1533
AGAATGGCTGTTGCAGAACCGCTACCTGCCGCAGCACAGCATGGCGGAGATAGAGCAGACCGCTGAAAACGATGTGATCGAGGCGCTGCCACTCAGCGCTTAACAGACATATTACCGGACCGGAAGGTTGGATCTGAATTTACACCACCTTGACGGACTCGACCCCAATTTTTTAAAGCGAACGGTACTGAGTACAGTTCTTAACCATCTGACTAGAAACTACCGAAATATGGTGTTGGTTTATTAGCAGTAATTTTCTGGGGATCCCTCAGCCCTCGGGGCAACGTTTTTGTTTCTATTGCGCTTTTAAGAATGTCCCATCGGGCTGGCGGGTAAACAATATTTCCCCGCTGCCGCTATCCAGCATCAATCCTGTCACTACTCCCTGCGCATCTTGAC…
>NODE_768_length_851_cov_1354.96_ID_1535
GGTGGAGACGCCGTTTATCCACGCTTCCTGGATTACCGCGTTCAGTGCTTTCTTCGACATTCAACAGCTTGCGGGCCTCAAGGAAGGACGGGAAGTACGAGCCTTCACGCAGCTTCGGTATACGCAGCTCCAGGGTACCGAGGCGGGTGTGGTACTGACGGTCACGGTAGCCGTTACGGTAGGTCTCCCGCTCGTCACTGCGCTCAGGAGGCTCTGCGTTGATGCGCTGAGTGACATCGGCCTCCATGATGCGGTTGAGCATAAATTCGGTGAGTTCACGCAGAAAGTCCTCGCCGCCGAGTTGCATCAGGGTGTTGCTGAATGTCATGCTGTTGTCGGCCATCGGTTGACTCCTTCTGAGATAATTGTCTGATTAACCATTACCATACCGGATAAGCC…
>NODE_769_length_851_cov_1279.48_ID_1537
AGGCGGAGGGGCTGGCGTACTTCGGGTTCCCGGGAGCGCACCGGGTGAAAATCCACTCCACGAACACGCTGGAGCGCCTGAATAAAAAGGTGAAGCGGCGTTCCGACGTGGTGGGTATCTTCCCCAATGAAGAGAGCATAACCCGGCTTCTGGGTGCGGTGCTGACGGAGCAGAACGAAGAATGGCTGTTGCAGAACCGCTACCTGCCGCAGCACAGCATGGCGGAGATAGAGCAGACCGCTGAAAACGATGTGATCGAGGCGCTGCCACTCAGCGCTTAACAGACATATTACCGGACCGGAAGGCTGGATCTGAATTTACACCACCTTGACGGACTCGACCTGTGCCGCTGTTGTCGATGGTCGCCTGTGCCACACTGGGCCACTCTGCCGGCAGACG…
>NODE_770_length_849_cov_978.763_ID_1539
GGCAGTTGCTAAGGAGTTGAAATGGGACGCACAAAATCACAATCAGTTGAACTAGTGGAAGATGCACCGCTGACAGATGAGCTCAACGTTAGTCTTAATGCCATGACCGAACATCGCCTTGAAATCATGCAGCAGTTTGGCGATGGCCTCCCGTATGAACGAGATCGTATCGTACATGAGACGCGTTTTTACATGGCGCAGAGTGCGGAAGCCATGCTGGAGGCGGGCAAGAGGCTGGTTATTCTTAAAGAGAATGAACCGCAGGTAGAGTCTTAGGACGTGGTGTAAATTTGGAAGGATGGTGAGAGCCATTGGCTTATCCGGTAAGGTAATGGTTAATCAGACAATTATCTCAGAAGGAGTCAACCGATGGCCGACAACAGCATGACATTCAGCAAC…
>NODE_771_length_848_cov_152.416_ID_1541
GCTCCAGCCGGTGAAAAGCATTTTTTGGCAAGGGTTTATGACGCCGTTCCCGTGCCAGCGAATCCGCTCTCCTGCAGGAGTAAACGCCGTTAAAAGCGGGGTCGGTATTGCGTCTGAGTTCCCTGCTGATGGTAGACCGCGGGAGATCAAGCTCTCTGGCGATGGTAGCCGGTTTGACACCTTCACCCCGCCGCTTTTCAATGTAGAACCGCTCTTTCTGAGTCAGATGTTTTCCCTGCATGCAACAGGCTCTCCAGTAAGACCAGAACGGAGATTTTATCCGGGTCTGGCCAGTGGGTCACTTTGTTGCGTTTCGAGTGGAAATGGGGCGCTTAGCGTTGCACTTCAAACTTGAATCCGCCACTCATCAATAAATTTGCAACAGTGCCATTTTTGGCT…
>NODE_772_length_845_cov_0.86351_ID_1543
GGTGACCTCGCTGGTTATCGCTCGTCCGCATAACGACATCAACAAAATCGTCTCGCATTACAAAATCATGGATTAACCGGAGAAAAACCTGATGAAAGAAGCGCTTGGTCTTATCGAAACCAAAGGTCTGGTGGCCTGTATCGAAGCCGCGGATGCGATGTGTAAAGCCGCCAACGTGGAGTTGATTGGCTATGAAAACGTCGGCTCCGGCCTCGTCACCGCGATGGTGAAGGGCGACGTCGGCGCGGTGAATGCCGCGGTAGATTCCGGCGTGGAAGCGGCAAAACGCATCGGCGAAGTCGTCACCTCTCGCGTCATCGCGCGTCCGCATAACGACATCGAAAAAATCGCGGCGCAGCACAAAGCATGACCTGACAGGGCGCGCCCCGTCTCCACTCT…
>NODE_773_length_845_cov_1.461_ID_1545
CTAGCGGGCCATCGAGATCCTTACGATAAAGCAGTTCGTAAATATCGTTAATCAGGCTCTCATCCATCCCCTTATAGAGATTTTTCTGGCTAGCATTCAAGCGATCGCGCTGCGCCTCGGGTAACGCATGGAAATAGTCGACCCACTCTGGCGAGGTCATCTCCAAGGTTAACCGCGTATATTCCAGCGGGAAAAAACGAGGGGCTCGCGTCACCCAATTTAACTGATAGGCATGCTGATCGACATCTTGCAGTAATTCATAGAAAATTTCTGCCGCACTTTGGCCACTCCCCACCACGGTAATCGCCGATAACTGCTGCAGGGCCTCTTTCTTCGCAAGATAGTGTCCGGAATGCACTATCTGTTCTAATGACGTATCGATCCAGTCGGGCATCCATG…
>NODE_774_length_843_cov_21.3156_ID_1547
TACCACGGCAGATAGACGATACCTGGCTGCGGGAGATACCGGTCATGCCCATCGACTGCACCAGCGCGTCAACCTTACGGGGGGAGACGCCGTTTATCCACGCTTCCTGGATGACCGCGTTCAGTGCGTTCTCCGACAGCATGCGGGCCTCAAGGAAGGACGGGAAGTACACGATAATCTCAGTGATTTCATTACTTCCAACCGTGATGATGTTCCCGTCACCAAGACCAAAAGTTTTACGACTTCACTGCTGCGTGATGGCACGGTCATTTACAGGGACAAGGCCACTGATGATATCGCTATGGTAGATCGTGGCCGCTCTGTGTGTGTCGGTATTAACAGTCAGGATAATGATCACCACCAGAAAGCCGCAGCGACGCTCGTATTGACGGGAAAACC…
>NODE_775_length_843_cov_28.3659_ID_1549
ATTAGTGTGCCTGAAAAATGGCTTTCCGGTTAAAAACACGACAAAAACTGCATTTTCATACTTAAACCTACGCACGAGCGCCGCATCAAAGGGATAGTTCGTTCTGACATTCATGGTTGGGCGCTCTCAGAAGAGGCGATTCAATCTCCTAACCATGGACTGCTGGCGGAACAGCTGGAAGGAAGGTTGACCGGTAAACCGCTGTCGGACAGCGACTGGAGCGGGCTGGTGAAAGATATGCCGCGCATAATAAAGCGTGAATGGCAGAAACTGGCTTACTATCTGCCGCGGGCCCTAGTCCTGCTGTTGCTCTATTTTTTCCCGGGTTTTGGGCAGACCATTGCCCCGGTGCTGTGGTTCGTGTTTAGCGCCTGGATATTGTCGATTCAGTACTGCGAC…
>NODE_776_length_841_cov_748.811_ID_1551
CGATCTGTATTGTTGGCTATGACCTCCGTCTGTTTCTGGACGGCTAGCTTTAACAAGTTTTGCTTCGAGCGCTGGCCGAACGGTTGCCCCGATTCCGGGGCATCGATACCGTTAAGGCGAACTTTCATCATTTTGCCGTCGGTGAGTACCTGGACAGTATCACCATCGACGACCTGAACAACACGGCCAGAAAAGTCAGCCAGGCAAAGGGCGGGGAAAAGCAGGGGCAGAAAAACAAGCAAACGAGATCGGAATTTCATCTGTCACACCTTATAAAAATAGATTTATATAAATAATCACTGGCCGCCGCTGGCGGCTGCTTGCTCCACATACATCGCGTAGTGCCAGCGTCCGGCATCGCTGGCCGCCAGATGGCTGTTAATGATGTTGATATAGCGT…
>NODE_777_length_840_cov_0.642356_ID_1553
TGGCCTTCTACGTTTGATGTTTTTGTTGCCTTTTTGTGTTTTTTGTTTAATTGTGTCTATCTTGTTCTTACGAGGGGAACGCAAAAGTCCACCGCGCCAGGGCCCCATGCGCGGTAAGGCCACCGTTACTTCCCAATGCGGCCCGGTATCGAGAAAGCTTCGTTAGAATACAGCCGAATTTACCTCCTGGCTGCAAATCATCCAATGGGCACGGGAGTCGCATAACACCCTGGATTAGGAGTTGGCAGCTCTTGGTTGTCGCACGCATGCGGTTTCTGACAACCCGTGTGAGAGGTGCTAGGCAGCACTTCTCGCAATGGTTGGGAGATGCCGAGAATGCCTTGCGACCTAAGCCCCTGCACCACGGCAAGGTGCCTGCCATTAGATAGTTGCATTTAT…
>NODE_778_length_840_cov_1415.92_ID_1555
GAGACGCCGTTTATCCACGCTTCCTGGATGACCGCGTTCAGTGCTTTCTCCGACAGCCTGCGGGCTTCAAGGAAGGACGGGAAGTACGAGCCTTCACGCAGCTTCGGTATACGCAGGTCCAGGGTACCGAGGCGGGTGTGGTACTGACGGTCACGGTAGCCGTTACGGTAGGTCTCCCGCTCGTCACTGCGCTCAGGAGGCTCTGCGTTGATGCGCTGAGTGACATCGGCCTCCATGATGCGGTTGAGCATAAATTCGGTGAGTTCACGCAGAAAGTCCTCGCCGCCGAGTTGCATCAGGGTGTTGCTGAATGTCATGCTGTTGTCGGCCATCGGTTGACTCCTTCTGAGATAATTGTCTGATTAACCATTACCATACCGGATAAGCCAATGGCGCTCA…
>NODE_779_length_840_cov_178.123_ID_1557
TCATTCTCCATTTCAAGGCGTTGTATTTTCTTCCTCGCCTCACGCAGCTCGAGCTGTTCTGGCGTCAGAGGAAGCCCGGCGGGCGTTTTCCCCTGGCGCTCAAGTCGCAGCTTATTCACCCAACGGGGGATAGCCGAATGGCTTACGTTAACTGCCTCTGCGGCCTTAACGTAGGTATAGCGGTGGTCGACAACTAACTTCGCCGCTTCGAGCTTAAATTCCGGCGTGAAATGTTTAGCCATTGGGTCACCTGTGGTGTTGGGAAGGTGAGAATATCACCTTCCGATCAGGTGGCCAGTATCAGTGTGCCACTACAGGGGTTAGTTTGGAGATCGGAAATTTTTGTACGTTAAGCGCATTATTTAACCATTCGCGATGCGTAACGGATTGATTTTGCGT…
>NODE_780_length_838_cov_625.814_ID_1559
CGTGAAGTCACCGGCGAAGTGAAAAACGTCACGGTCAGCCAGTCATGCGGCAAATGGTACGTCAGTATCCAGACGGAATACTAAGTAGCTGATGCCGTTCACAATGCTGAGTCGATGGTTGGTCTGGATGCCGGAGTCACAAAATTAGCAATGCTTTCTGATGGCACGGTATACCATCCAGTCAACAGCTTTAAAGCAAACCAGCGCAAGTTGGCAATGCTTCAGCGCCAGTTAAGCCGCAAAGTTAGATTCAGTGCCAATTGGCAGAAACAGAAAGGTAGAGTCTTAGGACGTGGTGTAAATTTGGCAAGATGGTGAGAGCCATTGGCTTATCCGGTAAGGTAATGGTTAATCAGACAATTATCTCAGAAGGAGTCAACCGATGGCCGACAACAGCAT…
>NODE_781_length_837_cov_14.031_ID_1561
TAGACGACGCCCTCCCGATGTAGAGCACGCGCGGTCAACTAGGACAATCAGCCGCAGGCAGTCGTCGGGTTAGAGACCCAGCAGATATTGTAGTTCATTCAGAGAAGTCACCTGCCAGGTCGGCGCAATGCCTTCAGGCAGGCTGCGGCCATCGGCATTTAGCCAGCAGGTCGCCATTCCGGCGTTGATGCCACCGAGAATATTGGAATCCGGGTTATCCCCCACCATCAGCACTCGCGCGCGCGGCGGGTTGCCCATCTGGCTCAGGGCATAATCAAAGATCGCCGAATGCGGTTTGGTGTGGCCGACCTGTTCAGAGATCACCAGCAGATCGAAGTAGCCGAGGAAGCCGGTACGCTCCAGACGCGCCTGCTGCAGCGCAGTGAAGCCGTTGGTGAT…
>NODE_782_length_837_cov_1371.18_ID_1563
ACGTGGTGTAAATTTGGAAGGATGGTGAGCGCCATTGGCTTATCCGGTAAGGTAATGGTTAATTAGACAATTATCTCAGAAGGAGTCAACCGATGGCCGACAACAGCATGACATTCAGCAACACCCTAATGCAACTCGGCGGCGAGGACTTTCTGCGTGAACTCACCGAATTTATGCTCAACCGCATCATGGAGGCCGATGTCACTCAGCGCATCAACGCAGAGCCTCATGAGCGCAGTGACGAGCGGGAGACCTACCGTAACGGCTACCGTGACCGTCAGTACCACACCCGCCTCGGTACCCTGGACCTGCGTATACCGAAGCTGCGTGAAGGCTCGTACTTCTCGTCCTTCCTTGAGGCCTGCAGGCTGTCGGAGAAAGCACTGAACGCGGTAATCC…
>NODE_783_length_836_cov_1.42877_ID_1565
AGCTAAGCAGTGAAAAGGAATAGCGGAAGAAGACAGCGGTTCCACGGTTTTTCTTATATGCATGGCATTACGGGCAAGGCGGTCCAGCTTGGTGACGATAAGCACATCACCATTTTCCAGGCGATCAAGCAGGCGGATAAATCCGGGGCGTTCGCTGGCAGCAACCGAACCATTAATATGTTCCTCAATCAGTCGCTGAGGTCTTATGGCAAAACCCGCCGCTTCAATTTCCCTTCGCTGATTTTCGGTGGTTTGCTCAAGAGTCGAAACCCGGCAGTAGGCAAAAACTCGTGACATAGGAAACTTTCCGTACGAAATGGATGTACGAATTATAACATCTGTCCGAAATTAATTTCACTAACTTTCGGACAGTGTCTGTAAAAGGTGTACGAAACCGAC…
>NODE_784_length_835_cov_48.815_ID_1567
TGGGACGTGATGGCTCAGGGGCTTCAACGATATAGTCGTATCGGATACAGGCCTTTTTTCACTCTGACCGTGCGGATCACTTACAGGAGAGTTGTTGTCAAATTTGGTGTATGGAGCCATCAGGCAACATTCCGGTCTGATGCTTCCTCTTTGGATTGCCCCCTATATTTCCATACACTTTTTATCACTTAACCTATTACTGGTTTGCCGCCGTAGATATGCCCGTGGCAAACGATACCCCAGTGCACTGTGCGGATGCCATGCGTTGTAATGTTCGAAGGCCTCCGAAAGGTTCTTTACCGCTGTTAGCCCGTCGAACTTCAGCATGATGCTGATGTAATCGCGCTTTATCGTTTTCACGAAACTCTCCGCTATCCCGTTGCTTTCCGGGCTACGTAC…
>NODE_785_length_833_cov_79.6331_ID_1569
GTTATATCTTCGAGTTAAAAGGAGAAAGTTACAGAAAGAAAACATCAAAAGCGATAACGCAGCAGTCAACTAAGCAAGAATCCTAAGGCGGCCAGGATAGTTGACGCGTACCGGCAAAAGTAATTGACGCCTAATACCCGCCGAGTTGCATCAGGGTGTTGCTGAATGTCATGCTGTTGTCGGCCATCGGTTGACTCCTTCTGAGATAATTGTCTAATTAACCATTACCTTAGCGGATAAGCCAATGGCTCTCACCATCCTTCCAAATTTACACCACGTCCTAAGACTCTACCGTTACCGAAGTTGCCTGCACCTGTCCCAGTGCTCAGCCAGCGTCCGGTGCCGAGCGAGAGCCTGCAACATCCTCTGGCAACGTACCAGGCCTTGCTCGAGGTGCCA…
>NODE_786_length_832_cov_50.5674_ID_1571
ATTTTGAATTCTTCGGTGAACGTTTTGACTGACATAAACACTCCTTCATTAGGCCTCCATTATGAGGCAAAAAAGTGTCTACGAAACCCGGGTCTATTCAATAGATTATTATCTTATTCCTGTAACATTGGAAACAGAAGAACAGAAAGAAACCATATTAATGGTTAGGTAATGCTACCAACCTACTGATTTAGTGTATAATGGTGCTTTTGAGGTGCTTCAGTGGCTTCCATTTCCATCAGTTGTCCCTCCTGTTTAGCTACTGAAGGCCTGGTGCGTAACGGTAAAAGTACTGCCGGACATCAGCGCTATCTCTGCTCTCACTGCCATAAAACATGGCAGCTACAGTTCAGTTACACCGCTTCTCAGCCCGGTACACACCAGAAAATCATTGATATG…
>NODE_787_length_830_cov_15.5021_ID_1573
TGTCATGCTGTTGTCGGCCATCGGTTGACTCCTTCTGAGATAATTGTCTGATTAACCATTACCTTACCGGATAAGCCAATGGCGCTCACCATCCTTCCAAATTTACACCACGTCCTAAGACTCTACCGGAAGTGGTTCAGATACTGAGAGCTCAGCACGGTTCGGATGAAGAACTTGCGGTTCTCCAGATCCTGGGTGACCAGTTTATTCATGATAAACGGAATGTCCTTGGCGTTGTGCAGCTCATCATAAATCTTGGTTTTCACCTCCTGGGACAGTTGGGTCAGCCGTTCGTGGTGGAACGGCTGGTACATTTCCGGCAGTTCGCGCATTAGCTCATTACGGTATTGCGGCAGCTCAAAATGCCCGGCAGCTAGCTGACCGGCGTAGAGATACATA…
>NODE_788_length_829_cov_25.2892_ID_1575
GCATGGCGGAGATAGAGCAGACCGCTGAAAACGATGTGATCGAGGCGCTGCCACTCAGCGCTTAACAGACATATTACCGGACCGGAAGGCCGGATCTGAATTTACACCACCTTGACGGACTCGACCTAGCCAACTATGCGAAAACGCTTCACGTCCTCGTCGTCATTCTCCACTTCCACCCAGGCACCAAAGAACACTTTGCCATCCTGCTGAGGACCGTAATCGACGATGCGCAGCTGCTCTAGGCACTTGGTCAGGTAGCGCACCCGGCGGTCAATTTCCCGCAGGCGCTTCTTGTTGTACTGATAGTCGGCGTTTTCACTGCGGTCGCCGAGACTTGCCGCCCAGGTCACCTTCTTCGTCACTTCCGGGCGCTCTTCGCGCCAGAGAAAATCTAGC…
>NODE_789_length_828_cov_1.46933_ID_1577
AGCTCACCCTTAACGTACAGCTGCAGCGGCCGCGCATCGCTTTCCGGCAGGGGATTTTCGCCCACATGGGTGACGTGCAGCGCCCCGCCCTCCTGCTTCACAATCACCCGCTCCGTCAGCTGCAGATCAATGCTGATATCGCACAGCGTGTCGCTGATGACGTCGGCTTTAAAGGTGAAGCCCGTGCGGCGCTTTTCTTCAGTCGCCATTATGTCGGGCTGATTCTGGCGCAGCCAGGCCAGCAGCGGCACCATCAGCAGATCAATATCATCGCCGTAATCGGTCACGACCAGATTCAACTGATACTGGTACTCAAAAGACAGCGAGCTGGCGAGCGTGGAGACAATGCGACCGCCGTCAATAAACATATTCAGCCCGTCAGGGTTTCGCTGTAGCAGC…
>NODE_790_length_828_cov_12.4608_ID_1579
TTATCTCAGGCAAACAATCGCAACGGCTTCAGCCTTGACGACTAAAGCGCTTTACTGATGACTGGGTGTCATCGTCATGCCCTCTGCATGAAAGGGCATTGCGGTGTCACTCAAACCACTGGGATGCGAGATAAGCCGCCCCGGCAATCTTGTGCTCATGTTTAGGCTCAAAATCAGACAGGCATGCCTGAATATTCAGCATTGCCAGCTTCCCGCTTACTTCCGGCTTTGGTTTTGGCCAATCACTCTTACTCAGGCCATTAAAAAACCATCTGCTGATGAACGAATTCCACTTGTTACCTTCCCGCTTGAAATCACCGGGAATCGATGAATATGCAGGCAATATCTTCATCGCCTTACCACCAAATGCGATGTCAAGATTGGTTACTTCGATTGGTT…
>NODE_791_length_826_cov_22.5851_ID_1581
TACAACCCTAGTTTGATCAATTTAGTATACCTTGGTTTCATTCGTGATATAGGCCGATAATTAGAATAATGATAAATACAACTCTTGTTGTTGTTCATACGATTATATTTGAAGTGGAGATAATTAAAATTATGGGTAAAATAAGAGCAATTTCTACATCAAAAATTAAGAAAATGATAGTGATTAGAAAGAATCGAAGTGAAAAAGGTAATCGAGAGGATGATTTTGGGTCGAATCCACATTCAAATGGAGAACATTTTTCACGATCTGTAAGAGTTTTTTTTGATAAAATAGATGCTAATATTATTACTACTCTTGCGATAATAATTAAAATTGATGTTATAATAGCAATTGAAAAGATTATCTATACTACTAATTAGTAGGCCTTATGATTGGAAG…
>NODE_792_length_826_cov_1132.06_ID_1583
CATGCTGTTGTCGGCCATCGGTTGACTCCTTCTGAGATAATTGTCTGATTAACCATTACCTTACCGGATAAGCCGATGGCTCTCACCATCCTTCCAAATTTACACCACGTCCTAAGACTCTACCTTCAGCAACACCCTGATGCAACTCGGCGGCGAGGACTTTCTGCGTGAACTCACCGAATTTATCCTCAACCGCATCATGGAGGCCGATGTCACTCAGCGCATACAACGCAGAGCCTCATGAGCGCAGTGACGAGCGGGAGACCTACCGTAACGGCTACCGTGACCGTCAGTACCACACCCGCCTCAGTACCCTGGACCTGCGTATACCGAAGCTGCGTGAAGGCTCGTACTTCCCGTCCTTCCTTGAAGCCCGCAGGCTGTCGGAGAAAGCACTGA…
>NODE_793_length_825_cov_225.261_ID_1585
CGCCGCATCAACTGCTGTTCGACAACGCCAAGGCCATCATCATTGAGCGCGATATCTACGGCCCCGGCAAGCATCGCTGGAACCCACAGTTGATGCACGTTGCCGAGAAGTATGCTTTTACCCCCAATTTCTGCCGCCCCTATCGCGCCAAGACCAAGGGCAAGGTTGAGCGGTTTAACCATTCATTACCTCAGGAACAGCTTTATCGTGCCCCTTACCGCGACTTTCCGGCAGGCCGGGCTGGTACTGAATGTTCCCGCTGCCAACGCTCGCATTGGCGAGTGTCTGGTCACTGCGCGAACACGCGAGTGCATGGCACCACAGGCGTAGCGCCTGAGCAGCGCATGCCGCGCGAACGCGCCGCATTATTGCCGTTACCGAAGTTGCCGGTCGAGTCCG…
>NODE_794_length_824_cov_0.748924_ID_1587
GATCTCACAGGAATTGGGAATGAGAATTTAGTGAAAGTCATTCAGCGAAACTTGCGATCTGAGTAGCCGTGTGCAGTAAAACTAAGAATATGGAAATGCATATATCGATCAGATCAATGTGCAGACTTAGTCGAGATAGAGATCGGATAAAGGGATGCCCAACTTATTCCAGTGTGAAAGCGCCTCAAAATTAGCGTTTCTTATAACATTTCCCATTGCAGCCAGATCGGACAAAGTAATAAATTATTATAATTAAAATACCCAACATTTATTAAGATTAAATATTATTATACATGTACCCGTTAAACATATGCAGAAACTATTTAAACCCTTTTTTGTGATTTTGTAATATATTAAAACAATTGATTTTTGAACTTTCTTTCATCTTCATTGCTTTCT…
>NODE_795_length_824_cov_1385.93_ID_1589
CACCGGGTGAAAATCCACTCCACGAACACGCTGGAGCGCCTGAATAAAGAGGTGAAGCGGCGTTCCCACGTGGTGGGTATCGTTCCCAACGAAGAGAGCATAACCCGGCTTCTGGGTGCGGTGCTGACGGAGCAGAACGAAGAATGGCTGTTGCAGAACCGCTACCTGCCGCAGCACAGCATGGCGGAGATAGAGCAGACCGCTGAAAACGATGTGATCGAGGCGCTGCCACTCAGCGCTTAACAGACATATTACCGGACCGGAAGGCTGGATCTGAATTTACACCACCTTGACGGACTCGACCGTGAAATGTTTAGCCATTGGGTCACCTGTGGTGTTAGGAAGGTGAGAATATCACCTTCCGATCAGGTGGCCAGTATCAGTGTGCCACTACGATGG…
>NODE_796_length_823_cov_192.033_ID_1591
GGTAACCGCGAACTGGCGGTCGAGATGGTTCGGTATCTCAACGTGTTCGTTTCCGCCGCGTTTGTATTTGTGCGCTGCTATCTGGCAACTGGCGATATTCAGCTCTTTCATCAGCTTACCAGCCAGCGGCCCATTTTGACGCCAGAGTCCCTGCTGACGATGGCAGCGATACTTCGGGCGCCGGCAGAGCCGCCGCTGGCGTTCCAGGCCTCCATGACCTTGCTACGCTTGACCACACGTTCGCCGTCGGGCTCATTCGCTGAAGCCGGCCAGTGCCTGTAGCTGCTGCGATGGACGTCAAAAGTCTGGCACAACGCAGCGACCGGATACCTCGCTCTTAGCCTGTCGACTACCGTGAACCGTTGAGTGCGTCCGACATTAAGAGCGCCGTAGCCTTTT…
>NODE_797_length_822_cov_4.68489_ID_1593
TGGATGCGCCGCTGGTCAACGGCTTCGGCCATGTGCGCATCGGGGACGGTAACTGGCGTGTGCAGGCGGAGGAAGATTTGCCTGCGGGAACCCACATCGTCGTGGTGGCGGTGGAGGGAATTACGCTGCGCGTGGTGCGCCGCGCTGGCTAGCGGCTTTTGGCGCTGTGGCAGCAACCCGCGAGGTGATCGATGATGGGGCAGTCGGCCCCGTCATCACCGGGACAGCTGGCGGCCAGATCTAACAGGTTCTGGCGCATCAGCTGCAGCTTGGTGATATGCCCTTCAATCTCCGCCACTTTGCTCAGCGTCCGCGTTTTCACCTCAGAGCTGTGGCGCTGCGGGCTGTTGAACAGGCTGACCATTTCACGGCACTCATCCAGATTAAACCCCACTTGGC…
>NODE_798_length_821_cov_0.811239_ID_1595
TGAAACAAGAGGTTGGTGGGAAAATATGGATATAATATGGAGGGGTCAGTTGATGGAGATATGATGAAATTTAAAAATACTGAATAATGTTTTTCATGACATAATTATTTTGAGTGGAAAAAGTAGCGGTAAACTTTTTTGAAAAATTATTTAAGACGATCTTATAGAAACTATAAAATATTCTCCTAATGATTATCGACACACTTTTTCGTTTAAACCATTTTTCGAGACACTTTTTCATTTTTAATTGGGGTATGGGATTTGACAAATTAAATAAAAAATCGGAAGTACTCGGTCCACACACAACTGTTGCTCGTGAAGTATAGACACGTATCTCACTTCGTTATTCAAGCGACTATTTCAACTACAGAGAATTATCGGCTATGTATAAGCATTGAA…
>NODE_799_length_820_cov_55.8701_ID_1597
GGGAAGATGCCCACCACGTCGGCACGCTGCTTCACCTCTATTGTTCAGGCGCTCCAGCGTGTTCGTCGAGTGGATTTTCACCCTGTGCGATTTCGAGAAGCCGAAGTACGCCAGCACATTGGCCTCCGCCTCGTCCATCATCTCCGGCACTTTTCTCATCGGTCTGCACGAACACCTGCTGTAGCGCCGCTTTTAGGCCGCTGTGCGCGTCGGAGATGACCAGCTTTACGCCCTCTAGGCCGCGCTCCTTCAGTCTGAGCAGGAAGGCCAGCCAGAACGCTTTCGCTTCTGACTCGCCGATACCCATCCCGATGATTTCCCAGCGTCCGTCCGAGTTGACCGCGCAGGCGATTATTACCGCCACACTGACCACCCAGCTGTTCTTGCGCACCTTCATGT…
>NODE_800_length_817_cov_2.48551_ID_1599
CTGCGCTTTGTCTTCGGGAAAGACTACAAAGCAGTCACCAGCGACCTGAAGACCATAACCATCGATCAGGCGCCGACGGAGGATGCAGCCCTACAGGCGCCGTGGGACAACTGGTATCCGCAGATAAGCCGGAGCGGGGAGTCCAGCTGGACCAACCTTGCCACGTTCTTCGCTTACCCGAAGGATATCCGCAAAATGATGTACACCACCAATGCCATTGAGTCGCTGAATAGCGTGATCCGCCATGCTATCAAGAAGCGTAAGGTGTTCCCGACGGATAACTCAGTGCGTAAAGTCGTGTGGCTGGCGATACAGGCAGCGTCGCAAAAATGGACGATGCCGCTGAGGGAATGGCGCGTGGCAATGATTCGCTTTATTATCGAGTTCGGTGGCCGCCTG…
>NODE_801_length_817_cov_364.146_ID_1601
TTTAAAACACTGAAAAAAGTTGTTGGGTTCAAGGGTAATAAGTCACCGCCCAACGTATGCGCTACTGAATAAGGCGGTTGCATTGGGGTTTCTGATAAAACATGAATACCCGGTAATAGCCGGAAAAAATCACTATGGGGGATCACCATGCAAGGGCTGGCGATGGTGGTTAAGCCTGATGATAAAGTATTCCCCGGTTATGTTGAGCCGGGAAAACTCAAATACTAGACGCTGGAACACCGGCTCCTGAATCATCGGGTCAGAATTGCACTGGAAGAGAAAGGCGGGCAAGGCTGGCTTAATGATGATCGGGGGGAGTTTATTGCGCGTTATCCTGGCGTTCGCCATCGTCCTGACGGGATTATCACGTTAGATAGCGGCGCAATCGTCGCCGTCGAA…
>NODE_802_length_816_cov_20.5893_ID_1603
GCCGAGGCGATAAAACTGGTGTTATTCGCCATCGCCTGCTTAGCGCCTTCTGCATTGTTCTCTCTGAGCAGCGTCTGGTACTGCGGGCTTTCTGCTGTTGCTTTTCCAGTTCCACCGGCAGTTTTATCCACGCTGATGTGTGTCACTGCCTCAGGCGGAGCATTGAGCCAGGACACCAGTATGAAAAGAAAGGCAACGGCAGCGAAGCCACCAATAACAATGATTAAGCCGGTTTTCTTCACGTCCCGGCGGGCGTCTTTTTCTGCGGCCATGATTACTCCAGAGATAAGGTCATCCAGACCGTTTTACCGGCATGAGAGAAAGCCACTTCAGGGGTCAGTGGCAGTTTGTACAACCAGGTCCCGTCGCCAGAGGCCAGTGTCTGTTCGAAGGCATCAC…
>NODE_803_length_814_cov_0.764192_ID_1605
ATTTTTATTAATCAGCTCAAAACCTCAACTTAATGATCTTCATTATCACAAACACAAAAATATAAATGAATACTATTTCAAAAAAAAAAACAGAAGTTTGAAATTGATGCGGACCTACTGAAGTACCTGATTAATTATTCCCTGAATACAATATATTAAGTTTACCTCGATGTTTGTAACACCCAAGCAAAAATTTTCCTAAAAACGAGCTGAGTAGATTTTATAATTTTTTTTTGTTTAAAAATTGGTTAATTTTGTAAAAATATTTTTTTAACAATAAAATTTTTATTAAATTAATATGAACTGCATTTATACTCACTCTATGAAAACATAATCAACGATAAAGCCACACGACAATAAATTAATATTTTTTTGGAAAATAAATATTGTTTATACATT…
>NODE_804_length_813_cov_35.484_ID_1607
CTGCAGCCCCTCTTCTTTGATCACGTTCAGCACCGCCTGCGCGGCGGCCATCGCCACCGGGTTGCCGCCAAAGGTGTTGAAGTACGGGATATAGTCGCTGAAAGCCGGCAGCACTTCGCTTTTCGCCAGCAGACCGGAATGCCGTTACCCATCGGCTTGCCGGTGGTGATCACATCCGGCACCACATCATGGCGGGCAAAGCCGGGCTGCACCTCGTCAGCAATAAAGATGTCGCCGTTTTTATGCACCACGTCGATAGCCGGCCTGAGGAAGCCTTTCGGCCCTAGCAGCACGCCATAGGAGGAGAAGATCGAATCGGCAAGGAAACCGGTGAACTTAATGCCGTGCGCGGTTATGTCGTCAATCTGCTTCTGGATCTCAGCGGCAAACTAGGCGCGT…
>NODE_805_length_813_cov_59.8309_ID_1609
CCCGTTGGGTGAATAAGCTGCGACTTGAGCGCCAGGGGAAAACGCCCGCCGGGCTTCCTCTGACGCCAGAACAGCTCGAGCTGCGTGAGGCGAGGAAGAAAATACAACGCCTTGAAATGGAGAATGAAATCCTAAAAAAGGCTACGGCGCTCTTAATGTCGGACGCACTCCACGGTTCACGGTAGTCGACAGGCTAAGAGCGCTGACATTAACCGCTTCGGAGGCTTTAACGAATGTGTAGCCGTGGTCGACAATCAGTTTTGCAGCTTCCAGCTTAAATTCAGCTGTGAAATGTTTAGCCATTTGATCACCTGTCGTGTTGTGAAGGTGAGCATATCACCTCCGATTAGGTGGCGGGGTCTGAAGTCCAATGAAACGGAAACGTACGTTAGTGAAGTA…
>NODE_806_length_813_cov_2773.89_ID_1611
CTGCACGAACACCTGTTGCAACGCGGCACGGACAACCGACTGGCTGGCTCTGCTGACTCGCCCCAGCACGTTACGCATGAAGTGAACCCGGCAGCGCTGCCAGCTGGCACAGAACACCTGCTGTATCGCCGCCTTCAGGCCGCTGTGCGAGTCGGAGATAACCAGCTTAACGCCCTCCAGTCCGCGCTCTTTCAGGCTAAGCAGGAAGGCCAGCCAGAACGCTTTGGCTTCTGACTCACCGATACCCATTCCGATAATCTCCCGGCGTCCGTCCAGGTTAACCGCGCAGGCAATTATTACCGCCACGCTGACAACACGGCCGTTCTTACGCACCTTCACGTAAGTCGCATCCAGCCACAGACAGGAACGCCTGCACCCGCTCATCGATACCACGGCAGA…
>NODE_807_length_812_cov_35.7489_ID_1613
AGGAGTACCAGCTTGCCGGAAACGGAAATACCGGGTGTGATCATGATGTTCATCCCCGGTTTGCCGTTGTGGGCAAAGGCCACGCCGACTTTAGTCCAGTAAGTATTTTTTTCGCCGTGCTCGCCGGGTTGAGATTCCTGCGTGACGTACACGTTATAAGTTGGTTTACGCATATATTTATCCTATTTAGATGAACTAACGAACAAACAAACTAATTAACAAACAAACTAATTAACTCCATCACATCCCGATTCTGCATTCCGATTTAAACGGGTTAGCGAGAACATTCAGCGGCACCCTGAATTGTGGTTATGTGACAGCCCGACCCAATTTGTTAAAGAGCAAATTTTGGCAATAAGAAGCCCGGACGAATACACGTCCTTTTTTCAGTTTGTTAGC…
>NODE_808_length_812_cov_294.99_ID_1615
TGCAAAATTTTTTCGACAAATGGCAACCCGTTTTTGAAGTCGTCGTCCGACTGCTGGGGAACGGCTGGCGCGTGAACCTGCTGGATGACTGCCCGTATCGCATTAAACTCACCACGCCGGAACTGAAGCGCTACGCCATCACGATCAGGGAAGAAAAAGGCCGGCTGGCCGTTTACGGTTTTGCTGAATCCCGGCAGTGGCGCGGGAATGGGGCACGATGTACCGTGTCACCGTCGCGGGGAGCAACGGGCATTGCCGACGATATACGCCGTAAAATCCTGATACAGGCGCGGGAGGATGTGGAAAAAGCACAGGAGGCAGAACGGCAGCAGCGAGACGCGCAGGAGCAGGAGAAAATCATCAAAGGCATGTTATCTCAGCTTGTAAAACTGGATAACT…
>NODE_809_length_812_cov_30.581_ID_1617
GGATCGGCTGCTTCACCATGCGCATATTGCCCAAATCAGCGGCCAAAGCTACCGACTGAAGGATAAGCTGAAAAGCGGTCAAATCCAGAAGAAAACGAAAGCAACAACGTTCGAGTAATTCAAAGGGAGTGGGTCAGTTTTACTTTGGCAGGGGGGGGCATAATTCGATCGGTATTGACACGGATGAAACCTGCCGGGAATTATTGACTTTGTTAACGCCATTCAGCATCGGTATGATAACCAGTGACAACTGGAACAGCTATGCCAGAGAAGTGCCGAAGGAGAAGCACCTGACGGGCAAAATTTTTACGCAACGCATTGAGCGTAACACCCTGACACTCCGCACCCGCATTAAGCGTCTAGCCCGCAAAACGATTTGCTTTTCACGTTCCATTGAGG…
>NODE_810_length_810_cov_2.69985_ID_1619
AACAGCTACAAACTGAACTTTGACGACTAGATTTACTAGCAGGATGTGCAGCACCTGATGAACGTCACCTCAATGAAGAAATTCGGGGTTGATTTGGTATTGAAATGGCATGCGTCACGTTGTTTTTCTCTAAGCAGGCGGGCAGCGGGCAATAAAATGCCACTTTCAGCTTAATTCCGCTGGGCGAAGGCGCTACACTTCGCCCTCCCTTGAGAAAACAGGTCTCGCTATGAACTGGCAAAAAATTGGTGTGGTGTTTATTTTTCTGCTGATGGCCGTTGGAGGCGTCGGCGGCATGATGCTGGCTGGATACACCTTCATCGTTCGTCCCTGAGCGCAAATACTGGCGGTAATTCCCGGCTGCCCGGTTTTGATTATTTTGTTGTAACTTATAACCAG…
>NODE_811_length_810_cov_3.76135_ID_1621
AGCTTAGGTAGATGGGCTTCAGCATAGAATGAATATTCATCCTCGTGATAAGCATTCATTAAAAGTGACTTATATTCTTTGGTTACTTCTTGCAGGGTTTTCGCACTAACTTCAGTTTCATGGAATGAAAGTGTAATATGAAGATAACGCTCTTGTCCTTTATCTTCTATTGAGTTGATGACATTTTCAGTCAAAGATAAATCCCCGTCTAGGATAAGACGGTGATCCAGTTCTTCACGCGAATAATCACGATCAGCTTTTCGGCCTTTTTCGAGGTATTCAGCAATACCAGAATTACCGCCGCCGAATCTGACAATCATTTCTGAAGTGCTCCCTGCAAAATCTCTCTGATTGTAATTAGTTCAAACAAGCACTTCCTGACCATTGAATCTGTTATAA…
>NODE_812_length_808_cov_1.13216_ID_1623
TTGCTTCGCTTTGTCGGCAATATGGGGTGGATGCAACGCGAATTGCCCACGGTGTCCCTGTTGGTGGAGAGCTAGAGCTAGTCGATGGTACGACGCTCTCACATTCGCTCGCAGGAAGACAAAAGTTCAAATATTAATCACTTGCTGATGTTATTCCTCGCACCAGCTTGAAAAGCCCAAAAACAGTCCCCATCTCCTCTAACAACATAATTAACCCATCATTTTGTTGAGGATGAATAATAATGAAAGGTCAAGAAACCCGTGGCTTTCAGTCAGAAGTAAAACAACTTCTGCATCTCATGATCCACTCTCTCTACTCAAATAAAGAAATTTTCCTCCGTGAATTGATCTCCAATGCCTCAGACGCCGCTGATAAGCTGCGTTTCAAGGCGCTGTCCA…
>NODE_813_length_808_cov_2.91777_ID_1625
ATGCAGGAGGCGCAGGCGGCGTCTCAAAATCAGCAAGATCCATACATGCTGCTCGCGCAGGCACAGATGGTCGCAGCTCAGGCTGAGGCAGAGAAAGCGCAGGACGAAACCGCACAAACTCAGATTAAAGCATTCACCGCTCAACAGGATGCAATGGAATCCCAGGCTAACACCGTCTACAAGCTGGCTCAGGCCAAGAACATAGACGCCAAAGCTGTTATGGATGCCGTCAGGCTGCTGAGCGAGGTTGCCAACCAGCAACAACAACAAATCCCTTCCGGCGGAGCAGCCGAGATTCCTCAATAAGAGAGAGATAAACATGACCCATACCACTGAAATTCAGGCAACTGAAGAACAATCCCTGCCCGTTAACTCTCAGGCGGCACCTGAAGTTAATCA…
>NODE_814_length_807_cov_40.5088_ID_1627
TACAGAGCGATTACGGCGCAGTTCCCGCGAGACTGTTGACTTACAGACGCCTAACCGGCGACCAATCTCGGCCTGACTAACTTTGTCTTCACACAACAGAGCTATCTGGTATCGTAATCCTTCGGTTCACTGCTGATATTTCATAGTTACTCGCTCATCTTTAGTCGGAAGAGCAGGATAGCTTATCGGTAGCTAACCGTCCCTCCATCTACATGATCGAGGCGCTGCCACTCAGCGCTTAACAGACATATTACCGGTCGGGTAGAGTCTTAGGACGTGGTGTAAATTTGGAAGGATGGTGAGCGCCATTGGCTTATCCGGTAAGGTAATGGTTAATTAGAAAATTATCTCAGAAGGAGTCAACCGATGGCCGACAACAGCATGACATTCAGCAACACC…
>NODE_815_length_805_cov_190.506_ID_1629
AAAATGGAGGCGAACCTGTTCTTTCAGGTCGTTGCTAAACGCTATGAGTCAGGCAGCGTGATCCTGACCAGCAACCTGCCGTTTACGCAGTGGTCCGGAACGTTTGGTGATGACGAAACGCTGACGGTAGCCAAATCCAGAAGAAAACGAAAGCGACAACGTTCGAGTAATTCAAAGGGGGTGGGTCAGTTTTACTTTGGCATTTGGCAGGGTGGGTCAGAATTCGATCGGTATTGACAGCAGACGGAGGAACAAAACGCCCATGCCACCTGGCGCGAGGTCGCGGCCCAGCTGGAAAAGAACTTCCCAGCAGTCACAGAGATGATGGACGAAGCGGAGGCGGAGGGGCTGGCGTACTTCGGGTTCCCGGGAGCGCACTGGGTAAAAATCCACTCCACG…
>NODE_816_length_802_cov_6.43407_ID_1631
TTCCAGATTCTGGGGTGACGACAGCGAAAAAGATATTTCCCGCTTTATGAATGATATGCGTGATGTAAGGGACAGCAATTATCACGAAAACAAAAGGGCATTAAGCGCAATTTTTTATCTGGCGAATATTAAGACAGAGCGCCACGAACTTGATTTTAGTGAGCTGATCACTGATGAAAGAAATGCGCTTATTCGTGCTATGAATCATTTTCGTGCAGTTGTGAGTTTATTTCCTAAAAGATTAACTCTGCCCAATTAAATAAGTCTTTTCAGTAAATGACGTCAACCCGTCGGGCATTGCTTTGCTCGAATTCAGGAAAAAGATAAATGAAAAATATTGAAACCCGCAGTTTTGACAGTGACGTGGAGGCAATGACCGCATTGCTGAATAAAGCCCGT…
>NODE_817_length_800_cov_0.817236_ID_1633
AGCATTTCCAGTTGCGTTATTGCTCCTTTAAAGTTAACCCTGTTCTTGATCACGTGCCTGCCGTCCAGCTTGCTGGACTCTCCCCACCTTGCACTTGTGTTGAGGCTAAGAACAACAACACGGCGGTCATCATCGGTGAGTTCACTGGAACTCAGAAGCGCTTGTGTTTCCTCATCTGACAGAAAGGCCATTTCTGTATTTTCCAGCCGTAGCTTGCGTACGTTATGGAAGGGGTTATCGTGATGAAACTCTTCCATATCAATCAGGAGAGTAAACATGCTGGATATAACGCAGAAATCTCTGTTAACCGTTCCGGCGGATACACCGCTATGTAACCTGTCAGCGTGATACTTCATTAAAAAATTGCGGGTCAGCTCGTACACACGCGGTTCACCCATC…
>NODE_818_length_800_cov_0.53789_ID_1635
GATAATGTTTGAAATTTTTTTTTATTTATTTTAATTTTTTTTATTCTTGCTTTTTAATAATAAAATTATATTTTTGAAATTAAAAAAAAAAAACTTTTTTAAATTTTGATTTTTTACTTTTTATAAACATTTTTTAAGTTTTTTATATATTTTTTTTTTTTATTTTTTTATAAATTTTTTTAAAATATTTTTTTATAAATTTTTTTAAATTTGTTTTATTTTTGTATTTTTTACTTCTTGTTTCTTAATTTTATTGTCTTTTTGAAATTGGAACAAAATTAATTATGTTTTTTCTTAAACTTTTTTTTGTTTTTAAAAAAATTGGTTATACCTTGTTTTTAATAATTTTTTACTTCTATACCTTTTTTTTTATTAATTTTTATGTTTATCTTAACTTTT…
>NODE_819_length_800_cov_169.709_ID_1637
GGGGCATGGTAAAGGTGATGTGCTGCCATTCGCAGTCGGGCAGGACGCAGGATATACATGGAGCGGAGTATAAAACGGAGCTCCAGTCATGCAAAGCACCGGAACGGCGAAGCCGTGACGTTCGCCTTTTAGAGCGCTACGTTCAATATATGTTTAACACTAACGCCAATTTTGAGATAACCGGGATCCTTTTAGGGCAAGAAGTCCGTAAGTGTAGTGGCACACTGATACTGGCCACCTGATCGGAAGGTGATATTCTCACCTTCCCAACACCACAGGTGACCCAATGGCTAAACATTTCACGCCAGAATTTAAGCTCGAAGCGGCGAAGTTAGTTGTCGACCACGGCTATACCTACGTTAAGGCCGCAGAGGCAGTTAACGTAAGCCATTCGGCTAT…
>NODE_820_length_799_cov_1.78274_ID_1639
TGTACAAAATCGTCGCAAATGGCAAGGGACTATCAAATCTGTTGAAGGTGAGATGGTCACATTGTCCGTTGATGGCAAAGACGAAGTGTTTGCACTGAGCAATATTCAGAAAGCAAACATTATCCCTCGTTTTTAAACGTTCTGATTGAGGCTAACCAGGATGAATAAAGAAATTTTAGCGGTTGTAGAAGCCGTTTCGAATGAAAAATCACTGCCGCGTGAGAAAATTTTTGAAGCTTTAGAGAGCGCGCTAGCGACGGCAACTAAGAAAAAATATGAGCAAGAAATCGAAGTCCGCGTTGAAATCGATCGCCGTAGCGGCGACTTCGATACGTTTCGTCGCTGGTTAATCGTCGACGAAGTCACCATGCCTACGCGTGAAATTACGCTAGATGCGGC…
>NODE_821_length_799_cov_40.0357_ID_1641
GGACGGCACGCTGTCGTGAGCATTTGAGAGACTCGAACGCATCGCTAGTTAGTTTCATTCTTAATTACGGAAAATGAAAGCGACGCGTCGTTTCAATTCTCAGCTTGTTCCGGATTGTTAAAGAGCAAATATCTCAAACGTGACTCCAAAAAGCCAGTTTTGAGATACAGTGATAACGACTTTCTCTTCGTTACCGGTATAGCGTCCCCAAGGGGATTCGAACCCCTGTTACAGCCGTGAAAGGGCGGTGTCCTAGGCCTCTAGACGATGGGGACTCTGGTACTACTATTTTGCCCGTTACTTTTTCATCAGACAATCTGTATGAGCACTACGTAGGAAGCTATCTTCAGGTAAGGAGGTGATCCAACCGCAGGTTCCCCTACGGTTACCTTGTTACGA…
>NODE_822_length_797_cov_622.09_ID_1643
GCTGACTCGCCCCAGCACGTTACGCATGAAGTGAACCCGGCAGCGCTGCCAGCTGGCACAGAACACCTGCTGTATCGCCGCTTTCAGGCCGCTGTGCGAGTCGGAGATAACCAGCTTAACGCCCTCCAGTCTGCGCTCTTTCAGGCTAAGCAGGAAGGCCAGCCAGAACGCTTTGGCTTCTGACTCACCGATACCCATTCCGATAATCTCCCGGCGTCCGTCCGAGTTGACTGCGCAGGCGATTATTACCGCCACACTGACCACCCGGCCGTTCTTGCGCACCTTCACGTAGGTCGCATCCAGCCACAGGTAGGGCCATTCTCCCTCCAGCGGACGTTGCAGGAACGCCTGCATGCGCTCATTGATGCCGCGGCAGATGGACGATACCTGGCTGCGGGA…
>NODE_823_length_797_cov_152.91_ID_1645
TGTCATGCTGTTGTCGGCCATCGGTTGACTCCTTCTGAGATAATTGTCTAATTAACCATTACCTTACCGGATAAGCCAATGGCTCTCACCATCCTTCCAAATTTACACCACGTCCTAAGACTCTACCCGGTCAAATCCAGAAGAAAACGAAAGCAACAACGTTCGAGTAATTCAAAGGGGGTGGGTCAGAATTCGATCGGTATTGACACCGTGCTATGATACTCATTGCCCCATTCCCACTCGAAACGCAACAAAACCGAGGGGGCTTATGCCGCCAGTAAGTGCGTTAAAAATACCTCGTTGGGGGAACGATAGCCCAGTGATTTTCTCCCGCGCGTGTTGAGTATGTGTTCGAGTTCAGCCATCTTGCGATGGCTCACCTGACTGAAGTCGGTTCCC…
>NODE_824_length_796_cov_29.3483_ID_1647
CGCTATGGGTGTGCGCCGCTACTGCTGCGCTTCACCTGACTGTACCCACTCCCGCTTCTTCTGCCAGAGCTGCAAGTCAAAGGCCTGCAGCGCCGGCGGCATGAAGTCTACCGAGCAGTGGATTGCTGAGCAACAACACGTCCTGCCCGACTGCGAAGGGCAGCACATCACCTTTACTATGCCACATCTGCTCTGGCCGTTCTTCAGCAACAACTGGCCGCTGCTCAACAACCTGTTCCGCTGTTCCGCTGTGCCACCCGCGCCCTGCTCAGGCACCCGCGCAAGCTGGGCATCGAGGTCGGCATCTTCTGCGCCCTGCACACCTATGGCCGCCAGCTCAATCAGCACCCGCACTGTCGCTACCGATGTAAAACTGGCCCACCTGCCGATGTAAATCGG…
>NODE_825_length_795_cov_5.77545_ID_1649
CACTGAGGCAGTTTCACTTTTGGCGCTGCGCTCAAGGCCGGGGATGTCCTGCGTACTGATTTCGCCACTGTATTTGAGCGAACGCATTTGTGCCATGAGCGTGTCCAGCCCCGGCGCAAAATATTGGCCGAGTTCGTCAGCCTGCACCAGAAACGGAAAGCGGGCTTTTTTGGCCTCTGCCAGTAACACGTCTTCGGCCATACCCTCGATATCGCTGCCTAGATCGCGCGAGACGTTCATACGCAGCATATCGATAAACAGGTTGCCGAGCGTTGTTGTCTCGCCGCGAGATAGCTCAGTGGAAGGGATCATGACGCACAGCAGGCGCTGGTTATGCAAAATATCCTGCATCACTATATCGCCGCTGTCTTCCGGGTAAACGTGACCGTAGGTTTCGGT…
>NODE_826_length_795_cov_113.162_ID_1651
GGCTTACGTTAACTGCCTCTGCGGCCTTAACGTAGGTATAGCCGTGGTCGACAACTAACTTCGCCGCTTCGAGCTTAAATTCCGGCGTGAAATGTTTAGCCATTGGGTCACCTGTGGTGTTGGGAAGGTGAGAATATCACCTTCCGATCAGGTGGCCAGTATCAGTGTGCCACTACAGTTGTTTTTGGCTGACGCCAGTCCAGCTTATCAAGGAGCATGGCGAGTTGTGAGCGGGTAATGGCGATTTTACCGTCGCGTACAGCAGGAGCAAGCCAGATAAACTGGCCTTCTTCCAGCCGTTTGGTAAACAGGCACAGGCCATCAGCGTCAGCCCAGAGGATTTTCACGGTATCGCCTTTGCGACCACGGAAGATAAACGGCACTGTTGCAAAGTTATTG…
>NODE_827_length_794_cov_86.4678_ID_1653
AGCATGGCGGAGATAGAGCAGACCGCTGAAAACGATGTGATCGAGGCGCTGCCACTCAGCGCTTAACAGACATATTACCGGACCGGAAGGCTGGATCTGAATTTACACCACCTTGACGGACTCGACCTTCAAAGACTCTGCTCACCAGACGCATCTCGCCTAGGGGATGCCCCAAATAAAATGATTCTGCCTGACCTTTCCGTAGCGCACGCATCACTTCAATGCCTTTGATTGTGGCGTAAGCTGTCTTCATTGATTTGAAGCCCAGCGTGGCGTTGATTATCCGTTTCAGCTTGCCATGATCGCACTCAATTATATTATTCCGGTACTGTATTTGCCGGTGATGCACATGCTGCGGACATTTACCTTCCCGCTTCAGCAATGCCAGCATCCGCCCAT…
>NODE_828_length_793_cov_350.32_ID_1655
TGCTTAGCCTGAAAGAGCGCGGACTGGAGGGCGTTAAGCTGGTTATCTCCGACTCGCACAGCGGCCTGAAGGCGGCGATACAGCAGGTGTTCTGTGCTAGCTGGCAGCGCTGCCGGGTTCACTTCATACGTAACGTGCTGGGGGTGCTGGCGTACTTCGGGTTCCCGGGAGCGCACCGGGTGAAAATCCACTCCACGAACACGCTGGAGCGCCTGAATAAAGAGGTGAAGCGGCGTTCCGACGTGGTGGGTATCTTCCCCAACGAAGAGAGCATAACCCGGCTTCTGGGTGCGGTGCTGACGGAGCAGAACGAAGAATGGCTGTTGCAGAACTGCTACCTGCCGCAGCACAGCATGGCGGAGATAGAGCAGACCGCTGAAAACGATGTGATCGAGGCGC…
>NODE_829_length_792_cov_255.922_ID_1657
TCTGTGCCAGCTGGCAGCGCTGCCGGGTTCACTTCATGCGTAACGTGCTGGGGCGAGTCAGCAGAGCCAGCCAGTCGGTTGTCCGTGCCGCATTGCAACAGGTGTTCGTGCAGACGGAGGAACAAAATGCCCATGCCACCTGGCGCGAGGTCGCGGCCCAGCTGGAAAAGAACTTCCCGGCAGTCACAGAGATGATGGACGAAGCGGAGGCGGAGGGGCTGGCGTACTTCGGGTTCCCGGGAGCGCACCGGGTGAAAATTCACTCGACGAACACGCTGGAGCGCCTGAATAAAGAGGTAAAGCGGCGTGCCGATGTGGTGGGCATCTTCCCCAACGAAGAGAGCATCATGCAGCTTCTGGGTGCGATCCTGACGGAGCAGAACGAAGAATGGCTGCTGC…
>NODE_830_length_790_cov_0.975867_ID_1659
CGCTACCTGCCGCAGCACAGCATGGCGGAGATAGAGCAGACCGCTGAAAACGATGTGATCGAGGCGCTGCCACTCAGCGCTTAACAGACATATTACCGGACCGGAAGGCCGGATCTGAATTTACACCGCCTTGGACGGACTCGACCTGCTCTGGCGTCAGAGGAAGCCCGGCGGGCGTTTTCCCCTGGCGCTCAAGTCGCAGCTTATTCACCCGACGGGGGATAGCCGAATGGCTTACGTTAACTGCCTCTGCGGCCTTAACGTAGGTATAGGCGTGGTCGACAACTAACTTCGCCGCTTCGAGGTTAAATTCCGGCGTGAAATGTTTAGACATTGGGTCACCTGTGATGTTGGGAAGGTGAGAATATCACCTTCCGATCAGGTGGCCAGTATCAGTGT…
>NODE_831_length_790_cov_1244.63_ID_1661
CTTCGGGGTAAGCCAACAGACGTGGCGTTCCACAGCGACCAGGGCAGCCCCTATACCAGCCGTAGATATCGGCAGGCGCTGTGGCGCTGTAGGATAAAGCAGAGTATGAGTCGACGGGGAAACTGCTGGGATAACGCCCCTATGGAGCGGTTCTTCCGGAGCCTGAAGACCGAATGGGTGCCGACGAAGGGCTATAACAGCTTCAGCGAAGCCCAGGGCGCGATAATCCGCTATATAACGGGATATTACAGCGCTATCAGGCCCCACTGGTATAACGGCGGTCTGACGCCCAACGAATCTGAGCGGCTGTACTACTTACAGTCTAATGCTGTGGCCAGTATTAGTTGACCACTACACATCATGGAGGCCGATGTCACTCTGCGCATCAACGCAGAGCCT…
>NODE_832_length_790_cov_2954.68_ID_1663
GCTCTCTTCGTTGGGGAAGATACCCACCACGTCGGAATGCCGCTTCACCTCTTTATTCAGGCGCTCCAGCGTGTTCGTGGAGTGGATTTTCACCCGGTGCGCTCCCGGGAACCCGAAGTACGCCAGCCCCTCCGCCTCCGCTTCGTCCATCATCTCTGTGACTGCCGGGAAGTTCTTTTCCAGCTGGGCCGCGACCTCGCGCCAGGTGGCATGGGCATTTTGTTCCTCCGTCTGCACGAACACCTGTTGCAACGCGGCACGGACAAGCGACTGGCTGGCTCTGCTGACTCGCCCCAGTACGTTACGCATGAAGTGAACCCGGCAGCGCTGCCAGCTGGCACAGAACACCTGCTGTATGGCCGCCTTCAGGCCGCTGTGCGAGTCGGAGATAACCAGCTT…
>NODE_833_length_789_cov_518.819_ID_1665
CAGCGCACGACTCAGATTCACACCCTGACGAGCAAAGATTGGTCGAGTCCGTCAAGGTGGTGTAAATTCAGATCCAGCCTTCCGGTCCGATAATATGTCTATTAAGCGCTGAGTGGCAGCGCCTCGATCACATCATTTTCAGCGGTCTGCTCTATCTCCGCCATGCTGTGCTCCGGCAGGTAGCGGTTCTGCAACAGGTCGAGTCCGTCATGGTGGTGTAAATTCACATCCAGCCTTCCGGTCCGGCAATATGTCTGTTAAGCGCTGAGTGGCAGCGCCTCGATCACATCATTTTCAGCGGTCTGCTCTATCTCCGCCATGCTGTGCTCCGGCAGGTAGCGGTTCTGCAACAGGTCGAGTCCGTCAAGGTGGTGTAAATTCAGATCCAGCCTTCCGGTC…
>NODE_834_length_789_cov_39.8625_ID_1667
GCGGTGCTAATGAAGGGCTTCCTGGGTACCGACCCGTACCAGTGCATCCTGTGCAAGGGCCGACTGCGTTTTGCCGGCGCTCAGGCAGGAACGCAGGCGATGGCATGACTGTCGGAAAGGTTGCGTGGAATGGAGAAAAAGCGATGGTTGCGGATGCCTGAGCCGGATTAGTATGCCTGAAAAATGGCTTTCCGGTTAAAAACACAACAAAAACTGCATTTTCATACTTAAACCTACGCACGACCCCCGCATCAAAGGGATAGTTCATTCTGACATTCATGGTTGGGCGCTCTCAGAAGAGGCGATTCAATCTTCTAACCATGAACGCAGGCGATGGCATGACTGTCGGAAAGGCTGCGTGGAATGGAGAAAAAGCGATGGTTGCGGATGCCTGAGCCG…
>NODE_835_length_789_cov_526.831_ID_1669
GACGGAGGAACAAAATGCCCATGCCACCTGGCGCGAGGTCGCGGCCCAGCTGGAAAAGAACTTCCCGGCAGTCACAGAGATGATGGACGAAGCGGAGGCGGAGGGGCTGGCGTACTTCGGGTTCCCGGGAGCGCACCGGGTAAAAATCCACTCCACGAACACGCTGGAGCGCCTGAATAAAGAGGTGAAGCGGCGTTCCCACGTGGTGGGTATCTTCCCCAACGAAGAGAGCATAACCCAGCTTCTGGGTGCGGTGCTGACGGAGCAGAACGAAGAATGGCTGTTGCAGAACCGCTACCTGCCGCAACACAGCATGGCGGAGATAGAGCAGACCGCTGAAAACGATGTGATCGAGGCGCTGCCACTCAGCGCTTAACAGACATATTACCGGACCGGAAG…
>NODE_836_length_787_cov_3.98485_ID_1671
CGCTGGCCTGATGCAGTGATCGACGCTGCCCGACCGTTGTTTAAAGTGTATGGCGATAAGGACGGCTATAAGTGGATTCGCGACGATTTCAACGCCCGCGCCCGTGATTATCGTTACCCGCACGCAGATTGTGGGGGCAGCCCTGATGCGGGCCTTGTTCTGCGGGCAGCGCAGTTCCTGTATCTGAACCGCCACGGCTATAACGGTGTTGTTCGCTATAACCGCCAGGGCGGATATAACGTACCCTTTGGTAAGCACAAAACCCCGCCTTACTTCCCGGAAGAACAGATCCGCCTGTTCTCTGAAAAAGCCAACGACACGAAAGCTATTTTTGTGTGTTGCGACTTCCAGAACACGATAAAAATTATGATTGGCAGCGACGTGGCTATCTACTGCGAT…
>NODE_837_length_786_cov_26.0516_ID_1673
GCGTGAAGTTGCGCCGGATATTGAGTGGCTTCTGAAACAGGGAAGAACGCTGGGCGCACGGGCAAAGCTGCGACATAAGGTGGATTATCTTCGGCGCTCATGTTCAGGAATATTAACAGAACAAAGTGACTTGTTCAGACTTACCTATGGCTGGAGACTGCAAAAGAGCATCACTGGGTATACCGTGTACTGATTGAAAAAGAATGGGCTGGCCGTCATGCCGTTACTATGACGGACGGCATCAATGCTATTTGTATTTCCCGTTCATCACTGGACGCGGCATTTGATGAAAATGGCTGGCAGACTCACCCCCTGATGGCAAAAATCACGGGCGAAAAAAACGCCCTAAATGCTTTGCTGGAGTCATGCGACTGGAAAGTCTTATCCTGCCAAGATGAA…
>NODE_838_length_784_cov_5.56469_ID_1675
TTCGATCGGTATTGACAGATACGACCTTCAATAACACGAAAGGCTAACTCATCAATATCTTTGCAACAGTGCCAGCCATTCCAGCATGTATTACCGAACACTGGTTGTAACCTACTGATTTTATGTTATGGATGCTCGCTATTTTTATGGGGTCGCAGCATAATCTCTATTTATTCAACAAAGCCTGTTCCATTACTAACAACAATGAGCGCCACAATGGATAAAATTCACGCAATGCAGTGTTTGTCAGGGTCGCAGAGATGCAGAGTTTTACCCTCGCTGCCGACAGCCTCAGCTTGCCGAAAGGCAACCTGTCGCTCCAGATTCAGGCGCTGGAAAACAGCCCTAGTTTACGCTGGGTGCAGCTGACGCAGGATGGCCAAATCTATTTTGAACGCT…
>NODE_839_length_784_cov_21.7458_ID_1677
AGCATGGCGGAGATAGAGCAGACCGCTGAAAACGATGTGATCGAGGCGCTGCCACTCAGCGCTTAACAGACATATTACCGGACCGGAAGGCTGGATCTGAATTTACACCACCTTGACGGACTTGACCGAAAAACATTGGCGATGCACTTGAACGGATGATGTACAGATATATGCCTCTGATACGTCTTGTCGCCAGTGAGTTGTCGCCAAAGAAATCACCTGAACCAGAACCGGAAGTACCTGCGCCATACATTCATCGCCCGGAGCAACTGAAGCAGCAGACCCGTAATAAACATCATCAACGCTGGGTGGAGGTAATTACCCTGCATAAGAACGGATGTGGGATCCGTGAAATATCCCGCGCCACCGGGCTATCACACGTAACGGTCAGGCGCTGGC…
>NODE_840_length_782_cov_11.229_ID_1679
CGCATTTTTTAAAGCCTCCAGCTGCTCCTCCAGTTTTCGTCCCGACGCGCTGGCCGCGTCTGCCAGCTGCTTTCCGGTAGCGGTGGCCGTCTGGCTTATCGCAAGGTCAATACTGTCCCGCTGCCACCCTGCCACCGTCCAGCCGCTACAGAACGTCAGGACAACCAGAAGAATTCTCACCACAGGATGTTCCATCAACGAACCCCGTTGTGTTCCAGGCTGAAGTGATTGCCATCCGGACGGGATTTAAAGCGCCCGCCCCACGTACCGCCCAGCGATTCCCAGTACTCGCCCAGCGGCAGGTACGCCGCGCTGTCGGTCTGGTACTGGCCGTTAATGAACAGATTGAAGTCCACGGCCAGACGCTGGGTATGCAGGCTGTTGGTGATACCGCTGCCT…
>NODE_841_length_781_cov_34.6498_ID_1681
TAAAATGATACGGCGCTAGTGGCGAAGACAGTAGCGAATAGCTCAGGGCTGCGTACCAAGTACGTTCCCTGATGCGAACTGTGAACGTCAACGAGTGGAAATTGGTGGGATAGATAGCCCCAGTCCATCGCAAACAAGCCAAGCACCAGAAATTGTCAGCGGTGAACAAACTGATGCAGGGCTGCATCACTATAGTGTGAACCGCAGTCGTGACTCCGAATGGTCAATACCCTTCTGATATTCATGTCTGAGAATCACCACAAGCACAACCTCCGGACCGGGAACAGCGAGTGAGAGTGCGAAGGTAAAGGAAAACAACAAATGTAGAACCATAAATGTGCCAGTGGTCTTGCAGACGTAACTGAAATAGACTGAAAATGGTCAGGTCGCTACCCCGAC…
>NODE_842_length_779_cov_6.11963_ID_1683
TAGGATGAAAATCGCTAACGCAACCTTATTACTGCTGCCCGACGACCCAGGTTAACACCTCGTCGGACTGCACCTGCGCTCTACCGATAAACTCCCGTCCGGCCACAATCTCCGCTGAAAATGTTTGCGTCAGCCGCAGCCTGAGCTGTTGAAGATCGTCACTACAGGCCACCACTTGCGCCACGCTGAAATCCATAAACTGTAACAGCTGCGGATAGAGCGCTTTGTACAGGCTCTCCTTCAGCGAGAACACCACCGTCAGGGCTAGGTTAAACGGCAGGTTGCACTGCTCCAGCAGGCGCTTTTCCGCTGCGTTGATCAAAATGCGCTGGGTTTCGGCGGCAGTTTCCGCCGTCATCAGGCGTTCACAATCCACCCCCAGCAGCAGCCCGCGCTCCT…
>NODE_843_length_779_cov_1.52301_ID_1685
GATTAACCATTACCTTACCGGATAAGCCAATGGCTCTCACCATCCTTCCAAATTTACACCACGTCCTAAGACTCTACCCCCTCGTCACCACGCTGACGGAGCTCACGCAGCAGTACACTGGCGGGGACCCACTGGGGCCTGGCAGCGGCCACGCGCTCAAGGATATAGGGCTTGAACGGGTCAAGCTTGCAGGGCCTGGGTGCGCGAGGCTTGTAGCGGATATCCGCTACGGGCAGCGGGCTACGGATATATCTGCGAACGGTCTCACGAGAGCATGAAAGCTGGCGCGCGATGGCGCGTATCGACATGCCCTGACGATGTAAAACACTCATCTCCACTCTGGTCTCCAATGTCATCATTGGCAGTGCCTTAAAACTGCCATTTTTACCCTGGGTGGGT…
>NODE_844_length_778_cov_0.804916_ID_1687
TAACCATTCCCGAGCGGCATCACTCACTTCTAACGAAACGCCTTTCGGATCAAGCTGCGCCTGTAATTCAACGATGAATTTATCGACGACTTGATGAATAACCTCAGTCGAAAGGTGCTCAAACCAGATTGTATTATCCAAGCGGTTACGAAACTCGGGGGTAAAGATTTTCTTGATCTCTTCCAGCGCATCGGTGCTGTTATCTTGTTGAATAAGACCGATGGTTTTGCGTTCCGTCTCGCGAACGCCCGCGTTAGTCGTCATCACTAAAATAACATTACGGAAATCGGCTTTACGACCATTGTTATCCGTCAACGTCCCGTTATCCATTACCTGTATCAGCAGGTTAAAGACATCCGGATGCGCTTTTTCGATCTCGTCCAGCAGGACAACGGCATG…
>NODE_845_length_778_cov_43.7942_ID_1689
GTGATGCACATGCTGCGGACATTTACCTTCCCGCTTCAGCAATGCCAGCGCCCGCCCATACGTCGGGGCTTTATCTGTGTTGATCAACCGTGGAATTTGCAGGCGCTTCGTATTATTCAGAAGTTTATTTATAAAGCGATAGGCGGCTTTGGTGTGACGACGTGAAGACAGGTAAAAGTCAATGGTGCAGCCCCTGCTGTCGACGGCGCGGTACAGATAAGCCCAGCATCCGTTGACCTTCACGTAGGTTTCATCGAGATGCCATGAGCCAAAACCGGAAGGTTGACGCCAGTATCGGTGGATATGACAGTGAAACCGTGCAGAACGTCATGCTGGGTGCAGTGGAGCGTCGCTTCGGTAACAGCCTACCGACATCCCCCGTTGAGTGGCTGACCGACA…
>NODE_846_length_776_cov_4.10786_ID_1691
CGCCACTCGCTTTATCCTTGAGCAAATGGCGTCTCTTGATGTGGCCGTCGAAGATAACGGCCTGTGGCAGCTTACAGAGGGGTTTAAAGCATCAGCACGTTAGGCCAGGTGAAGTTACTTATGACTAACTCCGCTGCCTTATGACCGTTATTACCCCCGACTGAATATGTGGTTTTGACGGTAGTTATCTCAAATCCCTCAAACACCCGGCGCATATCCGGGTAGTCATTCACCGAAATAATCACCTTCCCTCGTGCCTGTCGGGTCAGTTCGGCCATCGCCTGATATTGTTCCATCTCGAAAGAAACACTATAGCCGCACGTCTGCCAGTACGGAGGATCAAGGTAAAACAGTGTGTCGGGTCTGTCATAACGTTGAATGCATGCCTGCCAGTCCAAA…
>NODE_847_length_776_cov_75.473_ID_1693
TCATTCTCCATTTCAAGGCGTTGTATTTTCTTCCTCGCCTCACGCAGCTCGAGCTGTTCTGGCGTCAGAGGAAGCCCGGCGGGCGTTTTCCCCTGGCGCTCAAGTCGCAGCTTATTCACCCAACGGGTGATAGCCGAATGGCTTACGTTAACTGCCTCTGCGGCCTTAACGTAAGTATAGCCGTGGTCGACAACTAACTTCGCCGCTTCGAGCTTAAATTCCGGCGTGAAATGTTTAGCCATTGGGTCACCTGTGGTGTTGGGAAGGTGAGAATATCACCTTCCAATCAGGTGGCCAGTATCAGTGTGCCACTACAATGTGATAGCGATCACATTTGCTGGTTTACAAAATATTCACATTAGTAATCAATAAGTAACAGTGGTGGTTTTGGCTAAAATT…
>NODE_848_length_775_cov_80.2485_ID_1695
GTTTGCCGGAACTGGCGCAGCTCGCGCTGATCAGCGACCTCGGCAAGCCATTGCTCCAGCAACTGGTTAACGTGCGCGAAGCTGTCGAACTGCGTGTAAGGGACGAAGAAGTTGTACTTGAGGTATTCGACCATGCGTTCAACCTTGCCCTTGGTTCGCGCGCGGCGGGGGCGACAGGCCCGGGGCTGGAAGCCATAGTGCTGCGCCAGTTGCAGGAAGCCGGCGTTGAACACCACATTGCCGTTGTGATTTTTCAGCACGGCCGCTTTCTGATTATCGACCAGCACGGTTTTCACGCCGCCGCCGAAGTAACGGAAGGCCTGCACCAGGGCCTTTAAGACCCTTGGCGGTACTGGCTTTCAACGGTGCAATGCGGGTTTGCGAGGCACACAAGACCAT…
>NODE_849_length_774_cov_1.23029_ID_1697
CGGTATCCCGGCCACTGGCCGGGTGATACCGTCACTGAACGTAGCTCTGCCACTTATCCAGTATTCTTTTTTCCAGATCGACGTACAATCCGCCTCTGACCAGGAGGCCGACCAGGGCAATAGCTATAAATGCAACGATGGCTTGAGCGCATCCCTCAGTAAACGATTCCGTCAGGTTTTGGCCGTAATACTGCATCATGAGGCCGAATCCAAAATACGTGATAACAGTGAGTACAAATCCAATCGTTCCGATTCTTGCTATCCATTCCCCCACTTTGAATGACCAGTATTTCAACGGCATTTCCCGTTTAATTTCACGAATAACCATACAGTCTATCTTATGTGTCAGTGACTGAAATTTAGCGAATATCATAACTCCCTCGTCCGCCTCAAAATTAA…
>NODE_850_length_774_cov_243.59_ID_1699
TTGCCGTTACCGAAGGTGACGTTGGCATTGCCTGCACCTGTCCCAGTGCTCAGCCAGCGTCCGGTGCCGAGCGAGAGCCTGCAACATCCTCTGGCAACGTACCAGGCCTTGCTCGAGGTGCCAGCATATGAACCTTCAGCATGCTCGTATTGCCGCGCTCTGCGAACAACTCAAGGGTAGAGTCTTAGGACGTGGTGTAAATTTGGAAGGATGGTGAGAGCCATTGACTTATCCGGTAAGGTAATGGTTAATTAGACAATTATCTCAGAAGGAGTCAACCGATGGCCGACAACAGCATGACATTCAGCAACACCCTGATGCAACTCGGCGGCGAGGACTGTCTGCGTGAACTCACCGAATTTATGCTCAACCGCATCATGGAGGCCGATGTCACTCAGC…
>NODE_851_length_774_cov_2401.83_ID_1701
ACCGCACCCAGAAGCCGGGTTATGCTCTCTTCGTTGGGAAAAATACCCACCACGTCGGAACGCCGCTTCACCTCTTTATTCAGGCGCTCCAGCGTGTTCGTGGAGTGGATTTTCACCCGGTGCGCTCTCGGGAATCCGAAGTACGCCAGCCCCTCCGCCTCCGCTTCGTCCATCATCTCTGTGACTGCCGGGAAGTTCTTTTCCAGCTGGGCTGCGACCTCGTGCCAGGTGGCATGGGCGTTTTGTTCCTCCGTCTGCACGAACACCTGTTGCAACGCGGCACGGACAACCGACTGGCTGGCTCTGCTGACTCGCCCCAGCACGTTACGCATGAAGTGAACCCGGCAGCGCTGCCAGCTGGCACAGAACACCTGCTGTATCGCCGCCTTCAGGCCGCTG…
>NODE_852_length_773_cov_0.678019_ID_1703
TCTAAAAAAAAATTTGTTTTATAAATAGATAATCCTGGGCCTTGTCGCAGCTTTTTTTTCAAAAATTAACAAAATGGCGGCCTCAGGAAATTTTTTTCTCGATTTTTGGGAGAAAATCAACAGTTTCAAGTTTATTATATACTCTAAAAGCTGTATAATTTTCATTAAAATCTATAAAGCGGTTCTCGAGTTACAGTTGTCAAAATTTCAAAAAACATAGTTTTGAGAAAAACGCATTTAAAGTTTTACACTAGAGCTCCCGAGGGCTTTGAAGTGCCCGAGCGCTCTTTGTTATTTGTCGAATAATTCAAAAAGTAGTTATCGGATCAACTTAAAATTTTCAGAGAAATTTTTCAAGATATTACACTTAAAGAAAATGCGAAAAAATAAACAAATTAA…
>NODE_853_length_772_cov_1.47287_ID_1705
CACTGGTTGGCGCTGATAGCTTTAATGCGACCGCGCACTCGGGCATCATCCTGGCGGATCAGCAGAGCAATGTACTCGCTCAGCTCGTATGGCTCACGGCCAGGGCGGCGCCCGGCGCAGTTCCGCACCAGCATCTCCATTTCCTGCTCGTCGAGCACCAGCTCCAGTTTGCGTTCACCTGCCTCAGCCTGGCGGGCGCGCTGCGCTGCTTTGCGTTCTGCTGCTGTCTTAGCCATTGCCATCCTCCTTTTTCGCCAACTTCAGCATCGCATCACCATAGCGTTCGATCCCCATCGCAAATGCTCCCTTCACGTTAATTCCCTGGATGATATCCGCCGGGACCACCACCGGCATCGGAACGCGGATAACCAGCCTGCGGAGTTCGGCTATTTCGTCGGC…
>NODE_854_length_772_cov_9.64961_ID_1707
CACCGGGAACCACACTCACTCCCTAAACGGCGCTCTTCCGGTCTGTCGGGATGGATGGACACCTGGCGGTGCTGGGACAACTGCAACGCACCCTCGGAGCGGAGGCCAGCAGCGCGTACGAGGGCTTTATGACCGGCGCGATTGATGGCGCTAAAAAGCTCGGGCTGTCGTTTACCGATGTTAACGGCAAAATGCTGTCCATGCCTGACATGCTGGCGAAGCTACAAAACAAGTACGGTAAAAGCCTGGATGGCAACCTGAAAGCGCAGGCGGAGCTGGATGCCGCCTTTGGTGACAGTTCAGCAGTAGTGAAACAGCTGTATGGCAATGTTGCGTTACTTCAACGCAATATCACCGAGCTGGGCGGGGCTGACGGACTGAAGCGCACGCAGGAAATGG…
>NODE_855_length_772_cov_95.6186_ID_1709
TGTAAAACGTCACAATGAATTTCATTATGTGTTCACTCTTAAGGCTTGATATTTTTACGTCCGAAGACGTTGATATCGATCCTACGAGTGCCCACACAGATTGTCTGATAAATTGTTAAAGAGCGTCCCGAGCAGTACCTGAGGTATCAGTCGCAAGGTGGCGAATATTACGCTTTCTTCTTTCAGAGTCAACTTCTTTTTGAGAAGTTTTTCCGGCGGTTTAGATGCTTCCTGAACCTCCTCAGCCGCTGGCCTGTAAGCCATTGTTCAGTATCAGTGGAGGCGCATTATAGGGGGCCCGATTTAATCCACAACCCTTTTTCGATCTTTTTATTTGGTTGCTGGTTTATCGCTCTTTTCGCTGAGATCTCAGGCGATCCGCACAAATTTAGCGCGCTT…
>NODE_856_length_770_cov_1354.17_ID_1711
CGGAGGCGGAGGGGCTGGCGTACTTCGGGTTCCCGGGAGCGCACCGGGTGAAAATCCACTCCACGAACACGCTGGAGCGCCTGAATAAAGAGGTGAAGCGGCGTTCCCACGTGGTGGGTATCTTCCCCAATGAAGAGAGCATAACCCGGCTTCTGGGTGCGGTGCTGACGGAGCAGAACGAAGAATGGCTGTTGCAGAACCGCTACCTGCCGCAGCACAGCATGGCGGAGATAGAGCAGACCGCTGAAAACGATGTGATCGAGGCGCTGCCACTCAGCGCTTAACAGACATATTACCGGACCGGAAGGCTGGATCTGAATTTACACCACCTTGACGGACTCGACCGAAGCTGCCGCAGTGCAGAATCTGTGCGACGATTAGCCAGCCCAGTTCGGTGGA…
>NODE_857_length_769_cov_1810.23_ID_1713
AATTATCTCAGAAGGAGTCAACCGATGGCCGACAACAGCATGACATTCAGCAACACCCTGATGCAACTCGGCGGCGAGGACTTTCTGCGTGAACTCACCGAATTTATGCTCAACCGCATCATGGAGGCCGATGTCACTCAACGCATCAACGCAGAGCCTCATGAGCGCAGTGACGAGCGGGAGACCTACCGTAACGGCTACCGTGACCGTCAGTACCACACCCGCCTCGGTACCCTGGACCTGCGTATACCGAAGCTGCGTGAAGGCTCGTACTTCCCGTCCTTCCTTGAGGCCCGCAGGCTGTCGGAGAAAGCACTGAACGCGGTCATCCAGGAAGCGTGGATAAACGGCGTCTCCACCCATAAGGTTGACGCGCTGGTGCAGTCGATGGGCATGACC…
>NODE_858_length_767_cov_0.885938_ID_1715
AGTAAACGCAATATTTTCTTCATACGGCAACTCTGCACCGTCAATCATCACTGAGGTGAAGCCTGCACGAACAGCTCGCTTAACATCATCCAGCTCTTTACCATGATCAAGATGGAGACTGACCGGCACATCCATGGTCGCAGCGCGCTTACGCACGATTTCATAGATATAGTCATAACCCGACAGTTTTGCGTTTGTCGGTGCTATCTGAATAAAGTTAGGCAATCCTGAACGCTCAATCGCGTCCAGAATCGAGATAGTGGTTTCCAGGTTAGTGGTGTTGAAGGCACCCGCCAGGACACGTTTTTCACGGATACGATCGAGCAGGATATTACCGTTTACTAATGGCATGATATTTACCTCTTTCTTCGTTGAAGTACTGTACCCAAATAATATTTA…
>NODE_859_length_765_cov_0.664577_ID_1717
GAGTGGGAATGAGTATGACAGAGGGAAGAATGTGGAATGAAATGATATGGAAATAGTTAGTTTTTTTTTTTTTCAAGCAGAAGACGGCATACGAGATTGAAGGGTGACTGGAGTTCAGACGTGTTCTCTTCCGATCTTCAAAGTCAAGTGCATTTAACATTAAATACTTTAAAATATTATATTATATTTAAGTGAAATTGTATTGCGGAAAAAATAAAGCAAAGTGAGTAACTAAATGGTCCTTCGAGCCTCCTTGAAAGGCACCTATCAAAAAAAAAAATAAAATAAAAAAGTGAAATCTTTTCAAAACATAAGTACTAATATACATACTATACTAAGTGGTTAAATTAAATTACAACAAACGGGCGCGAAACCAACTAAAATATATATAAAAAAAAA…
>NODE_860_length_765_cov_3707.65_ID_1719
CTGCACGAACACCTGTTGCAACGCGGCACGGACAACCGACTGGCTGGCTCTGCTGACTCGCCCCAGCACGTTACGCATGAAGTGAACCCGGCAGCGCTGCCAGCTGGCACAGAACACCTGCTGTATCGCCGCCTTCAGGCCGCTGTGCGAGTCGGAGATAACCAGCTTAACGCCCTCCAGTCCGCGCTCTTTCAGGCTAAGCAGGAAGGCCAGCCAGAACGCTTTGGCTTCTGACTCGCCGATACCCATTCCGATAATCTCCCGGCGTCCGTCCAGGTTAACCGCGCAGGCAATTATTACCGCCACGCTGACAACACGGCCGTTCTTACGCACCTTCACGTAAGTCGCATCCAGCCACAGATAGGGCCATTCACCGTCCAGCGGACGATGCAGGAACGC…
>NODE_861_length_764_cov_0.632653_ID_1721
ACGGTGGATAAAAACACCGAACATTTTTTTCCGCTTTATATGAGCTTTTACAGGCAAGGTTCTCTGCCTTACAATTTTCAATTTTTTTCTTATTATCAGCTAGAAAAATTCATATCTCGCTTCCAACTATTTGAAAAAATATCTCGTTTTATAGATTTTGTAGGAAATAATAAGAAATAAAAAAAAAAACTGTAAGGCGGAGAACCTTCCCGTTACAATTAAGAGCTCATACTTAAGAGATTTTCGGCAAGATGGCTAACAACCGTTTTTTCAGAGTACCAAGCGAAAAAAGGTACTCGGATTTTCCGCCCACCCTAATATGTGTATGTATATGTATATTTGTATTTATATGTATTTACATACATATGTATGTATATGAAGGCATTGCTTCTCCTTCCA…
>NODE_862_length_762_cov_197.238_ID_1723
GCAGACGGAGGAACAAAACGCCCATGCCACCTGGCGCGAGGTCGCGGCCCAGCTGGAAAAGAACTTCCCAGCAGTCACAGAGATGATGGACGAAGCGGAGGCGGAGGGGCTGGCGTACTTCGGGTTCCCGGGAGCGCACCGGGTGAAAATCCACTCCACGAACACGCTGGAGCGCCTGAATAAAAAGGTGAAGCGGCGTTCCCACGTGGTGGGTATTTTTCCCAACGAAGAGAGCATAACCCGGCTTCTGGGGGCGGTGCTGACGGAGCAGAATGAAGAATGGCTGTTGCAGAACCGCTACCTGCCGCAGCACAGCATGGCGGATATAGAGCAGACCGCTGAAAACGATGTGATCGAGGCGCTGCCACTCAGCGCTTAACAGACATATTACCGGACCGG…
>NODE_863_length_761_cov_15.3722_ID_1725
CTCTCTGAAGCCGTGCGGTTTTTTAGGCTTATCTGTACTAGCTCAGACCTAATCTGACAGTTACCGGTTATTTATACAGGTGTCTGTCAGATTAAATTTGGTTCAGATTCTTTTCTGCCCAGACTCGCTTACCATCAAGCAATGTTGCCATTGGCGTACGCCCGCAGCACATTTTTCCCTGATGGGTTCGCTCATTATTGTAATGCCACAGCCAGTTGTCAAGATTCGTTTGCAGGCTTTCGAGGTCTACATATGACTTCTTGCGGAACGTAACCTGATAAAATTCCTGTAAAATAGTTTTATGGAATCGCTCGCAGATACCATTCGTCTGCGGAGACATTGCTTTCGTTTTCGTATGGTCTATATCGTTGATAGCCAGATAAAACTGGTAGTCATGTT…
>NODE_864_length_761_cov_26.6262_ID_1727
AGATATCAAACAAAGAAAAAGTCTCAATTGAATGGCTTTTGAATGGGGTAGGTTCAAATGAACCTTCCAGTCAACAAAAAAACACCCCTAACGCTAAAATCTTGTGGCTGAATCGGCTAACAGAAATGCTTGAACTTTTAAGTGATGAGGATGTGGAGGCGTTAACGAGACAGCTAACGCTGAAGGGCGTAGAGACGATTCTCTACCTGCTTGATGATGACAACATCAAGCTACTGAGGCTGGATCGGGTGATGAAAGAAAAGGTTCTGGGCTTGCAGCCAAGAACCCCAGAAGAGGTTGCTCGTGACGATGAAGAGGCTAGAGAGTGTGGTCCCGATACTGAAGGCGAAACGCTCCCCCAAAGCCTAGCATCCAACAGTAAGCGGGCAGGCTAAGTAA…
>NODE_865_length_760_cov_5.88626_ID_1729
CTCTGCCGATCTAGAAGGGGCTGTTTACCTCGAACATCCACGTGGTGGAGGGGCTGTCGGGGTAAGCGATGACCCGCGAGTGACAGCGGACGGGGCAGGCTGACATTTTTCCGGATAAAAGCGTGCCCCGCAGCCGGTCATACAGTGATGCCGTGAGCGTTCTGGCCCAGGACCGTCCGCCCGTGGCGATCATTTCGGGTCAGGGCGGGGCGGCCGGTCAGCGTGAGCGCGTGGCGGAGCTGACGATGATGGCGCGCGAACAGGGGCGTGACGTGCAGATTATCGCCGCCGACAGGCGCTCGCGCAGCGCCCTTATGCAGGATGAGCGCCTCAGCGGCGAGCATATCACCGACAGGCGGGGGCTGACGGAGGGCATGACCTTTACGCCCGGCAGCACGC…
>NODE_866_length_760_cov_10.3855_ID_1731
TGCCGCGGTAATAAATACCATGCTGATAGTTTATTATGGTGAGAAGACAAAGAGAATAATTAGATCTTCTTTACCAGAGATAAATGATACTATTAGTAAGCTGCCCTTAAAAAACATTATCATGTTTGCAATGCAGCTTTCAATAATATCTGTAATGTGGATAATTGTTAATCAATCAGATAAACTAGCATTAACAAAATTTATAGAATTATCAGAATATGCCAAATATAGCGTTGCTGTGTCCGTAAGTGCATTAATCTTCATTATCAGCGACCCCTTAAATCAAGTGCTTTTGCCCAAACTTACACGTTGTTATAGTGAAAAGCAATATAGCGCATACGGTGATTATTTTACCAGTGCAGTACTATTTGTTTGCCTATGTTTGATACCACTTTCCAT…
>NODE_867_length_759_cov_215.918_ID_1733
GTTCTGCAACAGCCATTCTTCGTTCTGCTCCGTCAGCACCGCACCCAGAAGCCGGGTTATGCTCTCTTCGTTGGGAAAAATACCCACCACGTGGGAACGCCGCTTCACCTCTTTATTCAGGCGCTCCAGCGTGTTCGTGAAGTGGATTTTCACCCTGTGCGATTTCGGGAAGCCGAAGTACGCCAGCACATCGGCCTCCGCCTCGTCCATCATCTCCGTGACCGCCAGCGCGCTTTTTTCCAGTCTCCAAATTTACACCACGTCCCAGGCCTCTACCCTCGCATTGGCGAGTGGCTGGTCACTGGCGCGAACACGCGAGTGCATGGCACCACAGGCGTAGCGCCTGAGCAGCGCATGCCGCGCGAACGCGCCGCATTATTGCCGTTACCGAAGGTGACG…
>NODE_868_length_758_cov_435.198_ID_1735
TCAAGGTGGTGTAAATTCAGAATCCACATTTTTTGTAAGTGTTTTTATGCCCCGCTCTGCCCCCCCGTTATAAGCTTCATGATGATGAAGAAACTGGTGAAGATGCTGCTGTCCTGCGTTTTGATGAGTTCGACGATGCCGTGAGCTGCTGTGATGACCTCAATATTCCCTTCTTTGTCGACGCCGGTAACAAAAAACTCGTCTTCTAGTTTGTCCGCACTGACTACTACGGACACACCGAAATCCCCCGTTGCACGGAGCGAGAATTCGCTTCCCTGGCTGCACATATTAGCGCCGCACCCAGAAGCCGGGTTATGCTCTCCCCGTTGGGGAAGATACCCACCACGTGGGAACGCCGCTTCACCTCTTTATTCAGGCGCTCCAGCGTGTTCGTGGAGT…
>NODE_869_length_757_cov_1796.51_ID_1737
AAGGAAGGACGGGAAGTACGAGCCTTCACGCAGCTTCGGTATACGCAGGTCCAGGGTACCGAGGCGGGTGTGGTACTGACGGTCACGGTAGCCGTTACGGTAGGTCTCCCGCTCGTCACTGCGCTCATGAGGCTCTGCGTTGATGCGCTGAGTGACATCGGCCTCCATGATGCGGTTGAGCATAAATTCGGTGAGTTCACGCAGAAAGTCCTCGCCGCCGAGTTGCATCAGGGTGTTGCTGAATGTCATGCTGTTGTCGGCCATCGGTTGACTTCTTCTGAGATAATTGTCTAATTAACCATTACCTTACCGGATAAGCCAATGGCGCTCACCATCCTTCCAAATTTACACCACGTCCTAAGACTCTACCCTTGCCAGGTTGCTGGTACAACGCTCCGG…
>NODE_870_length_756_cov_0.990461_ID_1739
ACAGATCAGGCACATGATCACCGGGCTAAAGCTCCAGTTCGCCGCCCATGAGGCGCCGATAGGGGCAGGCGTCGTCCACGGCGTCATCGACACCACGCGGCTCACCAGGTCCAGCTTCAGCGCAAAGTAGGCCAGGGTCGCGTTGATCATCGGCACCAGCACGAACGGCAGGAAGAACAGCGGGTTCATGATGATCGGCGCGCCAAACAGAATCGGCTCGTTGATGTTAAATACGCCCGGCACCACGCCCATCCGGCCAATCGTTCGCAGATGCACGGCCTTGCTGCGCAGCAGCATCAGCGCCAGCGGCAGGGTGGATCCGACGCCGCCGATCAGCAGGTAGTGATCCCAGAAGCCCTGGACGTAGATATGCGGGATCGCGGTGCCTGCGGCCATCGC…
>NODE_871_length_755_cov_2.08121_ID_1741
CTCGCCGCAGTTGATTTCATGGCAAACGCCAGGACGTTGGCGACTTTGGCCACTTTCGGCAGTTCATTCCCGGTCAGCCCGGCGATGGCCGCATTGATTGATTCAGTGGACTGAACAAACTCCACCGCGCTGGCTCCGTATGTCGCGCTGAACGTCAGCGCGTCCCGCTTGACGGTTTTTAGCGCAGAATCGTCGATACCTTTTGCGGCCGCCTCGTTCAGCGCGTCATACATTTCTATGGCCGGGGACAATGCGCCTTTGATGGCCATGCCCGTTCCGGCCAGCGCCAGCACGCCGCCGCCAATCTTCGTAAACGCTGCCGCTGATTTTTCCGCAAAGCCGGTCACATTGTTCTGCACCTGTTTTAACGGGCGGGACAATTTATCGATCAGGCTTAAT…
>NODE_872_length_755_cov_402.366_ID_1743
ACCTGTTTATTGGAAGTGGTCGCCCACAGGGAGGCCACCCCCATACCAGACGGATTTAATCTTTTTATAACTTTGCAGTCGGAATTTCGTTCCACCTCGTCGTATATGCTGGCGACAGCATTTCTCGCTTCATCTGCCACTCCGGGGCAATGCCTCGACCGGCAAACCAGACTTTGCCTTTACCGGAATGGTTGATCCCATCCAGAACCTTCATCAGCTCGTCGCTGTGCTCACGTGGCTGTACTTCGTCAAAAAGATTCAACTGGGACACTCCACATGGAGTGAAGTCGTTCAACATCACGCCAGCTTTGGCATATCGATGCCCATCTATCCAGATACGGTCCATGGCCTTCACAGCGGCGTTAATAATGTCACGCGTATCACGGGTTGGCAGGAGAA…
>NODE_873_length_755_cov_24.9475_ID_1745
TATATTTCCTTCGCCAGTATTTTGAACCTTTTGGGGATACCTCAAGGTACAACCCGCCGCCGTCAGCCATCTTGTAGGCTCTGTCCTTTGGCTTTGCAGTATCAATTTGTCGAACATTAAGCTTTATTTTGGGGGCACAAATCCTGATCGAAGTGGGATGCCCCCAATTATGCCCCCAAAGGGGTGTAGACCACAAGAGACCTCAAAAGACCAGAAAATACTATAATCTATTATTTTTAAAGGGTTTTACTGATAAAAGTAGACTTCAAAAAACGTCAAAAGAAGAGTGGTTTATGCCGAAGGCCGGAATCGAACCGGCACATCTCTCGATGGTTGATTTTGAATCAACTGCGTCTACCGATTTCGCCACTTCGGCACTGAAGGGTATGCGAAAAACAT…
>NODE_874_length_754_cov_29.0303_ID_1747
CTTAAAATGCCGCGCCGGAACGTGGCTGATATAGCGCCCGATCATCTCTTCCTGGCTCAGCGTCTGGCGTTTATGCTTCCCCGTGCGGTGATCGAGGTAGTGGTGGACCACCGTGACACCGCCATAGTGCCGCAGGCGGGAGGCCGACACCGGCGGCCGCTTCAGGTAGCGGCCGAGGTATTTCACGCTGTGCCAGGCTCCCCGGGTCTTCTTCGCAAAGTGTACCTTCCAGTACCGGCCATACTGCGCCTGCAGATAACGCCGCCAGTGGCGCTCATCGCGGATGTGACCCAGACCCGGCAGCAGGCCAGGCATGATCTGGGCGTAGCTGTCGCGCAGCAGGCGGATGACCGTGCTCCGCCAGATTTCCTCCACAGCCTTCTTTTTAAAGAAGAGGCG…
>NODE_875_length_753_cov_0.763578_ID_1749
AATTAATTTGCACTGCACACTTGCACTGTTTGCCTGCAGGTGCGTTGCCAATTGAAGCGCTGAACTTTTGAGAGTTTTTAGGTATACAGTTCACAAATTCAAGAGTTATTCTGTTTTTTTTTAGCAAATGTTAAGTTTCACTTTTTGTTTTTGTTGTTATACAAATATGTAAATACATTAGCTCCACTGCAATCATAATCAGTTCCAAGCACATATTTCTACTTATGTAGATATATGCTTATATATAAACACTAAGTCGCTTGCAGCGCCAGCAAACTTGTAGCCACGTATTGTTACGCTTATGTATGTATGTATATACGTACCTTCTAAATGTAGTATTTTTTTATTGTAGCTCAACACGCATTGATGGCCAACTGCGATATTTAAATGAACACATGT…
>NODE_876_length_751_cov_39.8029_ID_1751
AAAACACTCATCTCCACTCTGGTCTCCAATGTCATCATTGGCAGTGCCTTAAAACTGCCATTTTTACCCTGGGTGGGTCAGATTTACATCGGCAGGTGGGCCAGTTTTACATCGGTAGCGACATCATCAATATCTTTGCAACAGTGCCCTTTCCAGCGCGTCAATCTCATCATAATGGATGTTTGGATTGACCGCGCTCAGCGCCTGCAGGCGTGACAGCTCGGCGCTCAGCTACCGGTGTCGCCGGAGAGGATCAGATCCAGCCCGTCACGGATGATCGGGTGTTCCCAGCTGACGTACTGCGTATCTTCACGCGACAGCGCTTGGTTGCGGTCGAAGGTGATGGTGCAGCCATCTTCCGGCAGCCCCGGGAAGTCCGGCACCAGCATATGGTCGCCC…
>NODE_877_length_750_cov_0.553772_ID_1753
GAATGGGGCCCAGAAGTGTGAGCTAGCGTGTTGTTCTTGTTCATGCTTTGACCGCGGATGCAGCAGCTTGCGCACGGGTTGCTTGTGTCGGGTGATTGAGCGGTAATGTTGCCGTGGTCGTTGTTGTTGGGGTGGTCGCATTTGCTGAGGCGGACCTTGTTGTTGCTGCGGTCTGGTTTGCTGCTGGTGTGGTCCTTGTTGTTGCTGTGGTCGGGACTGCTGCTGCTGTCGCCCCGCTTGCTGCTGTTGCTGCTGCGGCTACTGTAGATACGCGGCACGAATGGTTGAAAAAAAAACAACATTTAAAATAACAACAATAACAACAACAAAACTAACGTCCGCAGTGGGGCCAAGGGGGTTGGCGCTGCTAAAATGAGTTGAAAACGCATGCATTGGCAT…
>NODE_878_length_748_cov_0.731079_ID_1755
TCTTTGATCCAGCAGCGTCTGGACGCTCGTAAAGCGAAAGACTGGGCGGCGGCGGATGCCGCGCGTGACCGTCTCAACGAGATGGGCATTGTGCTGGAAGATGGCCCGCAGGGTACCACCTGGCGCCGGAAGTAGTCTCATTCTCTCTTTTTGCCGGGGCTATCCCCGGCATTTTTTTGCCTATACTCAGGCCAGTGCATCAGGCGCTGACCATAGGGTCTAATTCCCGGATGGGGATAAATTTAAGGCGCCGGTTGCGGCGCCTTAACTTTTTACTCGGTAACGGTAACGCTCTGCCCTTCAAAGCTGACCGTTTGACCGGCGACGATTTTGCAACGCTTGCGGGTTTCGACCGCGCCGTCGACTTTGACCAGACCGTCGGCAATGGCGATTTTCGCC…
>NODE_879_length_748_cov_1.26731_ID_1757
ATAACCTAGCAGAAATGCTATCTCGTTATGAATCGACCGGCCGTAGCCAAATTATGGTCGAGCCAGTGGAAGACGTTACCGCTTATGGTGTTGTAGATTGCCAAGGTGCAACCTTACAACCTGGCGACAGCGCGCCAATGGTGGGTGTTGTTGAAAAACCTAAAGCTTCTGAGTCACCGTCTAACCTTGCAGTCGTGGGACGCTATGTGCTTTCAGCAGACATTTGGCCGCTTTTAGCTAAAACCCCAGCGGGCGCAGGCGGCGAGATCCAGCTAACTGATTCCATCGCAATGATGATGGAAAAAGAAACTGTTGAAGCTTACCACCTTAAAGGTGTGAGCCATGACTGTGGAAACAAACTCGGGTACATGCAAGCGTTTGTCGAGTATGGCGTGCGTC…
>NODE_880_length_748_cov_28.8519_ID_1759
TATGATTGTGAAATACTTATCAGATGGCGTCAAATATTTGATTCAATATGCGATTTACAACACATAAACCGGCTCCATACGCTCATGTTTTCTGGGTAGAGTCTTGGGACGTGGTGTAAATTTGGCAGGATGGTGAGCGCCATCGGCTTATCCGGTCAGGTAATGGTTAATCAGACAATCATTTTAAAAGGAACAAACTGATGGCTGACCACAGTCATGACATTCAGCAACACCTTGGCACAACTTGGCGGTGAGGATTTTTTACGTGAGCTCACCGAGTTTATGCTCAACCGCTTCATGGAAGCCGATGTCACTCATCGTATCAACGCAGAGCCCCATGAGCGCTGTGATGAGCGTGAGACCTATCACAACGGCTACCATGACCGATAGTACAACACC…
>NODE_881_length_747_cov_6.66613_ID_1761
TCACCTTCCATGTCTTCCAGCGTGTCCGCTATCTCGTCGGCTTCAAAATCAGAGTCCATTAGCCTGGCGTAATCGTTGGCAATCTCATACAGTTTGCTCATATGCCATTCCTCTCAGTGGAGAGCCCAGAAGATACCTCAGCAACTATCCTTGCCTCGCAGGCGTCAACAAAGTTACCAAACAGCCCCAGATACTCATCCATGAATATGGCTCTCCATTTTCTTCTTTGCTTATGAAACCCAACTCCAGTTATGCCCGATGTGTTATTTTTCTGTTTTCTCTTGTTCAAAAGATTTATTTGCTGAGAAACGCACCTAAGGTTTTCTATTCGGTTATCGCTCGGATTTCCATTGATATGGTCTATTACCATCCCTTCTGGAATTTCTCCGTGGTGAATTT…
>NODE_882_length_746_cov_1.31179_ID_1763
CGCGATAGTACGGTTGCCCTGGCCTTTATCTAAGCCATAGGCTAATGCCGCTGCAGTAGGTTCGTTGATGATACGCTTAACTTCTAAGCCTGCGATACGGCCCGCATCTTTCGTTGCTTGACGTTGCGTATCGTTGAAGTATGCCGGTACAGTGATAACTGCTTCGGTAACTGGCTCACCCAGGTAGTCTTCTGCCGTTTTCTTCATCTTCTTCAGAACTTCTGCAGAAATCTGTGGCGGCGCCATTCTTTGGCCCTTCACGTCTAACCACGCATCGCCATTGTCAGCAGATACGATTTTGTAAGGCATGATTTTCAGATCACGCTGTACTTCTTCGTCTTGGAAGCGACGACCGATTAGGCGCTTAATAGCAAATAATGTATTTTGCGGGTTGGTGAC…
>NODE_883_length_746_cov_170.682_ID_1765
ACGCCTGTGGCGTGAGCGGCGCTGCTGCGCCGCTTCGGGTGTTTGCATGACCGGCGCTCCGCTTTATACTCTGCTCCATGCATATCCCCCGTCCCGCTAAACTTCTTTTCACCGTCGATGACGGCTGGAACCGCTACCTCGAAAAACACGGCGACAGCATCAGCCAGTGGACCCGTCTCAGCGTTGAGCGCATGCTCGCCTGCAGGACCTGCGCTATGGGTGTGCGCCGCTACTGCTGCGCCTCACCGGACTGCACACACTCCCGCTTCTTTTGCCAAAGCTGCAAGTCAAAGGCCTGTAGTGCCGGCGGCATGAAGTCCACCGAGCAGTGGATCGCTGAGCAACAGCACGTCCTGCCCGACTGCGAAGGGCAGCACATCACCTTTACCATGCCACACC…
>NODE_884_length_744_cov_0.727715_ID_1767
TTCTCTTGTTGTATATTGACAAGGCAGAATTTCTGCCTAATAGCCAGTACTTTTTTCTGTACTTAAGTTTTAATTCTTCTTGTTTTTTTTTGACATGTGATTTCCACCTAAGTTTAGTATCAAGGGTCATACCAAGATATTTTGCTGTATTCTCATACGGAACTATTTTTTGGTTCATAAATACTGGTTTGTGTTGTATACGTTTATTGGTGAAATCGATATGCACTGATTTGGTTTCATTCAGCTTAATGCGCCAAGTAGTTGTCCAGCGTTGTACTTCTGCAATTTTTGTAATTTTTCCGTTGACTCAATATTATTGTCGCCAACGGCTAAAATTGCAGTATCATCAGCAAATGTAGCAACAATATTTTCGTTAGATGTTGGTAGGTCACTAGTATA…
>NODE_885_length_744_cov_0.646677_ID_1769
CCGATCGCCCCATTTCCTATAGTTGACCTTCTGCCGAAAATATCAGTCAATCCACCAAGAAATCTCAATCGAATATACCATTTGACCTTCCGGAAGTGTCAAATGTTCGGTTACGACCAAACTTAGCCCTTCCTTACTTTCTTTTCTTGTTTTAAATTAATTTTTTTTTTGTTATATTTGTATTACAATTTTTCTTTTTCATTCATATATTTTTAATCAATTATTTTTAATAAAAATTACTTATTTAAATTTTTTTTTTTGAATAAATCTTCTTTTTTTCATTTTTATATATGATTTTTTGAATTTTTACTTAATTAAGTTTTGTTAAACTTTAATATTTATAATTTTTTCTATTTTTTTAATAAAATGTTTTTTTTTAAATAAATATTTTATTTTAAT…
>NODE_886_length_744_cov_25.3874_ID_1771
GGGTAAACGCCGCTATCGCAAAGGTTATGGCAAGAAGCGAAGTCCGATACCTGACGCCGTATCTATCGAGCAGAGACCCGCCGTGGTTGATGAACGCAGCCGGGTTGGGGACTGGGAAGCTGACCTGATTCTGGGTAAGCAAGGCACTGGAGCCATCGTTACGCTGGTCGGATGTAAAAGCCGTATTTATCTGACGAAGAAGGTTTTTTCTAAAGACTCTGCCAAAATTGCCGCCGCTATTATCGGTAGAGTCTTAGGACGTGGTGTAAATTGGAGGGATGGTGAGAGCCATCGGCTTATGAAAACGATGTAATCGAGGCGCTGCCACTCAGCGCTTAACAGACATATTACCGGACCGGAAGGCTGGATCTGAATTTACACCACCTTGACGGACTCGAC…
>NODE_887_length_744_cov_25.1572_ID_1773
AGCATGGCGGAGATAGAGCAGACCGCTGAAAACGATGTGATCGAGGCGCTGCCACTCAGCGCTTAACAGACATATTACCGGACCGGAAGGCTGGATCTGAATTTACACCACCTTGACGGACTCGACCTTTCAGACGGTGACCCGCTATGAAATATGTCTATATGGTAATGGATAGCCGCGCGCAGTTCGATATAGACAGCGCCGCCATTCTGGAATGCTGCGGCGATAAACAACCCTCCTGGCGCACTCTGCGCAGAGACTGGGGCGCTCAGGGCGCAGTTCTGGTCCGCTTCCGTCTGGTTAACAGCGATATGGCTACCGACCCAGAGATTGTTGGCGTCATCAACTGAGGTAACCCCTATGTCATTTAAATATCGGGACAGTCCGCTTTATTACCGG…
>NODE_888_length_743_cov_4.15747_ID_1775
TCGAGGGCGACGACGCTGGCGATGGTATTCAAGCTGCTCCAGTCAGCACAAAAAAACTGGAATCGACTTAAGGGTTTCGAGCTGTTGACTCTGGTGGCGAACAGGTATGAAAAGGAAGCATCGGACCGGAACGTTGCCTGATGGCTCCATACACCAAATTTGACAATAACTCATCAGTGCCCTAGATCGAGTATGCTCACCACCTACTGTAACTTGCTGTTTTTTAATAGAATAAAACGCCCGGCACCCAAAAACATTACCGCCAGCGCGCCGAAGAAATAGAGCGCTTCACCTTCCAGTGCCCATGCGCCAACGCTGGTTCTGTCCCACACCGCACCTGTTTTCACCAACAGCATTGCCATCACCAGATTGACTGTGATAACAAACGCCGCCGGGCGG…
>NODE_889_length_743_cov_309.711_ID_1777
CATAGTAGTTGTGAAAGGCTTTGGTTACGGAGGCTTGCGAGCGTTTTTCAGCAGGTAATGTCTCCGGCAACCAGAATAAAGACATCAGCATTAATGTTCCGATAATCGCCAGCAGCCAGAAAATGGCATGCCACGAGGTGACTTTAATCATCTGCCCGCCGATCAGGGGCCCGGCAATCGGCGCGATGGCCATGATGATCATCAGTGTCGAAAGCATTTGTGCTGCACGAGTGCGGCTAAACAGGTCACGGATCATCGCTCGTGCCACCATCGGCCCGGTACAGGCACCTAACGCCTGAAAAACACGCCAGAAGACTATTTGCACGATATCTTTTGATAACGCGCAGCCCACTGAGCCGATGATGAATAGACCTAAACCGATAAACAGCGGCAGACGAC…
>NODE_890_length_743_cov_8.80682_ID_1779
CACTTCGCACCCGCATTAAGCGTCTGGCCCGCAAAACGATTTGCTTTTCACGTTCCATCGAGGTCCACGAAAAAGTTATCGGCTCATTCATCGAAAAGCACATGTTCTACTAATTGGATGCATTACCTCTTTTTGTAAGATGTTAATTCTTTTACAGTTTACGCTTTAAAATCCCCATCTTAAATAGCTACTGTTAAAAAGCATAGCTAGGGCTATGTTTAACTCACTGATTTTACTTCCTTTTTTTCTATTCATTTTCGTGCTAGGATGCGTTTCACTTGGCTGGCTTGTGATTATTTTCCCGACATAAGCTGATGTTTTAACGATTTGGAACGCACACGTTGCTTCAGACTGGGATAAATTACAATGAACCTATATGCCACCCTGATTCTGGCTTTT…
>NODE_891_length_742_cov_1.40163_ID_1781
GACATAATAATCTCTGGCCTCGTTGTTACACGTTATGGCTCGTAACAGGAATTAAAAAGTAAAAAAACGCACCCCCTCGCTTAGCGAAGGGGTGCGTATTGTACATCATCTGCTAACAGATGCGAATGTACGGTGTACTACGACGCGTTAAAAATTAACGAGTACGTGCACAAACTTCTTCTGCAGAGAAGAAGTAAGCAATTTCACGTGCTGCAGACTCAGCAGAGTCAGAACCGTGAGTTGCGTTTTCGGTGAAGCTATCAGCGTAATCCGCACGCAGAGTTCCTGCTAATGCGTTATCTGGGCTAGTTGCACCCATCAGATCACGGTGACGTTGGATAGCGTTTTCGCCTTCTAACACAGAAACAACTACTGGACCAGAGGTCATGAACTCAACCA…
>NODE_892_length_742_cov_327.611_ID_1783
GTTATATCTTCGAGTTAAAAGGAGAAAGTTACAGAAAGAAAACATCAAAAGCGATAACGCAGCAGTCAACTAAGCAAGAATCCTAAGGCGGCCAGGATAGTTGACGCGTACCGGCAAAAGTAATTGACGCCTAATAATGAATAAGCATTTCAGCCCTCACAGATTGATTGATGGCTTATGTTCCTGACTTTCATTTTTTTCCGGTGTGGCTTGCTTATACTCAAATGAAAGAAGTTCGATGTTTTCTTTTTTGACCTGAACCTGAAACATCTTTGTAGCTCTTGGTAGTTCGGTTGACGTAAATACAAAACCAACTTTTTTAGGGAGATTTAAAAACATATTACTGTCAACGTAGTAACTTTCTGCCTGTCTTATCATTCGGTCTGTATCCACTTTTCC…
>NODE_893_length_742_cov_684.646_ID_1785
TCAGAAGGAGTCAACCGATGGCCGACAACAGCATGACATTCAGCAACACCCTGATGCAACTCGGCGGCGAGGACTGTCTGCGTGAACTCACCGAATTTATGCTCAACCGCATCATGGAGGCCGATGTTACTCAGCGCATCAACGCAGAGCCTCCTGAGCGCAGTGACGAGCGGGAGACCTACCGTAACGGCTACCGTGACCGTCAGTACCACACCCGGCTCGGTACCCTGGACCTGTGTATACCGAAGCTGCGTGAAGGCTCGTACTTCCCGTCCTTCCTTGAGGCCCGCAGGCTGTCGGAGAAAGCACTGAACGCGGTCATCCAGGAAGCGTGGATAAACGGCGTCTCCACCCGTAAGGTTGACGCGCTGGTGCAGTCGATGGGCATGACCGGTATCT…
>NODE_894_length_742_cov_28.4504_ID_1787
CTGGGATAACGCCCCTATGGAGCGGTTCTTCCGGAGCCTGAAGACCGAATGGGTGCCGACGAAGGGCTATAACAGCTTCAGCGAAGCCCAGGGCGCGATAATCCACTATATAACGGGATATTACAGCACTATCAGGCCCCACTGGTATAACGGCGGTCGGACGCCCAACGAATCTGTGCGGCTGTACTACTTACAGTCTAATGCTGTGGCCAGTATTAGTTGACCACTACACTCAACTGGTTGTGGAGCCCTGAGCAAATCAGCGCCATTGGCGATATCATCGGCAGACCGGTTAGTCACGAATGGATTTACCAGCACGTGAGCGGCGATAAAGTCCAGGGCGGAAAGCTGTACAAGCTCCTCCGGCAGGGTAAACGCCGCTATCGCAAAGGTTATGGC…
>NODE_895_length_741_cov_3.23779_ID_1789
CTCCCATTCCCTAAAAACATAAGGTTGAATCAACCATCATTCAAATCTCACTAAATATTTACTTTTCCGTTCTATATCTGATAGTTAAAAAAGAAACCAATGCCCATTTTGATCCTTAAAAATGTAAAATGCTGAAATTCTTTTCAATCTTTTCAGTTCTGGCTTTCCGCAAAGCCGCCAGCACTGGCGCGGTCTGGAGTTCTGGTTTGTAGAAAAATAAAACTGAAAAATTTTTATGATCCAAAAACCGCAGGCGGGTGCGGTGTACTGCGATTTTGGTCTGCGAAAGATTTTTTTGGCCGTGCTGTGACGCGCCAGCGCCCCGCTGTGGGCACGATCTGTTTTAAGGGTGGCTCTGAGTGTACGTAAAAGCTGAACGCGCCGGAGCGCCGCTGACAG…
>NODE_896_length_741_cov_277.417_ID_1791
[truncated: 2,531 more rows]

## Sheet: annotation
Name	Location (start..stop)	Strand	Length	Product
Edactr0001	38..169	+	43.6667	Mobile element protein
Edactr0002	456..914	+	152.667	Cell division protein MraZ
Edactr0003	917..1858	+	313.667	rRNA small subunit methyltransferase H
Edactr0004	1855..2208	+	117.667	Cell division protein FtsL
[truncated: 3,246 more rows]
