# Supplementary material for: Transcriptomic responses of the olive fruit fly Bactrocera oleae and its symbiont Candidatus Erwinia dacicola to olive feeding
Source: Sci Rep. 2017 Feb 22;7:42633. doi: 10.1038/srep42633 (PMC5320501; doi:10.1038/srep42633)
Supplement: Supplementary Table S9 [file srep42633-s10.xls]

## Sheet: over-RPKM
Id	Avg_coverage_BLACK	Average_coverage_GREEN	RPKM_BLACK	RPKM_GREEN	GREEN/BLACK (RPKM)	p-value*_Wald	padj*_Wald	p-value*_LRT	padj*_LRT	Strand	Length_gene	Product
Edactr3113	27.1	106.5	155	5012	32.3355	0.0385486	0.996474	0.0367108	0.996474	+	197	Mobile element protein
Edactr1893	7.3	12	24	579	24.125	0.609839	0.996474	0.607229	0.996474	+	263	Mobile element protein
Edactr1557	15.2	66.7	70	1525	21.7857	0.303106	0.996474	0.265828	0.996474	+	512	Hypothetical protein, phospholipase domain
Edactr2062	13	30.7	61	1058	17.3443	0.4021	0.996474	0.39302	0.996474	+	125	Hypothetical protein
Edactr2893	6.5	9.3	25	383	15.32	0.702081	0.996474	0.701302	0.996474	+	404	Mobile element protein
Edactr2184	8.3	16.1	32	424	13.25	0.538083	0.996474	0.533238	0.996474	+	197	Mobile element protein
Edactr2457	16.9	46.5	85	986	11.6	0.118428	0.996474	0.115903	0.996474	+	299	Mobile element protein
Edactr2534	19.5	47.8	110	1185	10.7727	0.132377	0.996474	0.13184	0.996474	+	359	Mobile element protein
Edactr3030	10.3	14.7	49	509	10.3878	0.799119	0.996474	0.798621	0.996474	+	155	Hypothetical protein, similar to molybdopterin-guanine dinucleotide biosynthesis protein MobC [Enterobacteriaceae]
Edactr2731	12.2	33.2	55	558	10.1455	0.203105	0.996474	0.19556	0.996474	+	230	Mobile element protein
Edactro027	6.5	6.5	35	326	9.31429	0.984447	0.996474	0.984446	0.996474	+	73	Arg tRNA
Edactr1556	7.8	29.1	278	2530	9.10072	0.126941	0.996474	0.116199	0.996474	+	323	TriL protein/MobC
Edactr1203	11.8	20.9	50	455	9.1	0.425864	0.996474	0.424453	0.996474	+	386	Endoribonuclease L-PSP
Edactr2028	12.2	21.1	53	479	9.03774	0.638795	0.996474	0.63569	0.996474	+	119	Hypothetical protein
Edactr2728	15.1	24.4	73	641	8.78082	0.656621	0.996474	0.655621	0.996474	+	173	Mobile element protein
Edactr2318	9.9	17.1	40	318	7.95	0.609839	0.996474	0.607229	0.996474	+	191	Hypothetical protein
Edactr2492	70.2	147	394	3122	7.92386	0.100197	0.996474	0.10142	0.996474	+	236	Mobile element protein
Edactr3029	15	20	71	557	7.84507	0.773695	0.996474	0.773424	0.996474	+	197	Hypothetical protein
Edactr2706	173.4	343.7	985	7358	7.47005	0.0360715	0.996474	0.037333	0.996474	+	617	Mobile element protein
Edactr2687	98.7	231.7	548	4077	7.43978	0.0343257	0.996474	0.0356285	0.996474	+	293	Mobile element protein
Edactr2374	12.5	31	337	2505	7.43323	0.382311	0.996474	0.370508	0.996474	+	125	Hypothetical protein
Edactr2987	86.7	162.3	491	3438	7.00204	0.0875463	0.996474	0.0889749	0.996474	+	413	Mobile element protein
Edactr3008	10.8	29.4	57	397	6.96491	0.188713	0.996474	0.180975	0.996474	+	269	Mobile element protein
Edactr2003	6	20.1	225	1564	6.95111	0.0269729	0.996474	0.0267742	0.996474	+	1556	MobB protein
Edactr2753	26.3	82.3	582	3974	6.82818	0.0775371	0.996474	0.0750088	0.996474	+	197	Mobile element protein
Edactr0997	36	153.6	328	2222	6.77439	0.297175	0.996474	0.261474	0.996474	+	695	Inner membrane protein forms channel for type IV secretion of T-DNA complex (VirB10)
Edactr2299	98.1	300.4	545	3673	6.73945	0.29797	0.996474	0.281491	0.996474	+	236	Mobile element protein
Edactr2683	20	35	98	658	6.71429	0.369458	0.996474	0.368904	0.996474	+	326	Mobile element protein
Edactr2665	20.3	34.6	107	701	6.5514	0.371787	0.996474	0.370952	0.996474	+	299	Mobile element protein
Edactr0972	9.8	8.2	46	292	6.34783	0.78407	0.996474	0.783769	0.996474	+	362	Integrase
Edactr2976	26.1	32.5	153	943	6.1634	0.836343	0.996474	0.836251	0.996474	+	116	Hypothetical protein
Edactr0996	15.7	26.3	79	484	6.12658	0.488984	0.996474	0.486488	0.996474	+	194	Mobile element protein
Edactr2870	61.6	115.8	495	2973	6.00606	0.292514	0.996474	0.292259	0.996474	+	122	Mobile element protein
Edactr2841	26.5	53.3	147	881	5.9932	0.323272	0.996474	0.32165	0.996474	+	182	Mobile element protein
Edactr1181	51.8	236.3	462	2751	5.95455	0.297307	0.996474	0.257359	0.996474	+	668	Bores hole in peptidoglycan layer allowing type IV secretion complex assembly to occur (VirB1)
Edactr2906	77.6	139.6	439	2595	5.91116	0.116258	0.996474	0.117627	0.996474	+	404	Mobile element protein
Edactr3072	16.8	32.3	88	518	5.88636	0.430001	0.996474	0.427127	0.996474	+	188	Mobile element protein
Edactr2535	65.1	103.1	364	2114	5.80769	0.206147	0.996474	0.207191	0.996474	+	551	Mobile element protein
Edactr2875	18.7	33	94	534	5.68085	0.535645	0.996474	0.532663	0.996474	+	122	Mobile element protein
Edactr0425	25.1	35.8	129	705	5.46512	0.73053	0.996474	0.730186	0.996474	+	128	Hypothetical protein
Edactr2274	234.5	511.6	1644	8945	5.441	0.303438	0.996474	0.299958	0.996474	+	713	Mobile element protein
Edactr2409	106.8	190.3	601	3249	5.40599	0.0969283	0.996474	0.09831	0.996474	+	431	Mobile element protein
Edactr1611	208.3	384	1187	6388	5.38163	0.122467	0.996474	0.123815	0.996474	+	125	Mobile element protein
Edactr0998	58.7	237	583	3082	5.28645	0.298011	0.996474	0.265387	0.996474	+	1028	ATPase provides energy for both assembly of type IV secretion complex and secretion of T-DNA complex (VirB11)
Edactr2487	81.2	141.4	448	2365	5.27902	0.132635	0.996474	0.13395	0.996474	+	407	Mobile element protein
Edactr2283	239.6	470.6	1359	7128	5.24503	0.028015	0.996474	0.0291599	0.996474	+	1088	Mobile element protein
Edactr1183	21	93.1	296	1524	5.14865	0.297617	0.996474	0.258367	0.996474	+	2747	ATPase provides energy for both assembly of type IV secretion complex and secretion of T-DNA complex (VirB4)
Edactr2341	37.3	68.9	198	1015	5.12626	0.324973	0.996474	0.324234	0.996474	+	167	Hypothetical protein
Edactr2670	37.5	127.6	412	2066	5.01456	0.29564	0.996474	0.27331	0.996474	+	299	Mobile element protein
Edactr2792	256.9	589	1450	7187	4.95655	0.30238	0.996474	0.29738	0.996474	+	416	Mobile element protein
Edactr1610	158.1	268.7	896	4441	4.95647	0.0949836	0.996474	0.0962844	0.996474	+	494	Mobile element protein
Edactr2782	18.5	27.5	98	483	4.92857	0.560792	0.996474	0.560482	0.996474	+	326	Mobile element protein
Edactr3002	31.5	51.8	166	810	4.87952	0.506154	0.996474	0.505473	0.996474	+	161	Mobile element protein
Edactr2674	19.1	34.1	107	515	4.81308	0.560109	0.996474	0.558167	0.996474	+	131	Hypothetical protein
Edactr2307	21.2	35.8	112	531	4.74107	0.60657	0.996474	0.605125	0.996474	+	125	Hypothetical protein
Edactr2684	114.1	207.2	641	2951	4.60374	0.0865234	0.996474	0.0879292	0.996474	+	398	Mobile element protein
Edactr2978	186	399	1055	4832	4.58009	0.0628644	0.996474	0.064258	0.996474	+	125	Mobile element protein
Edactr2911	118.6	222.4	675	3089	4.5763	0.110523	0.996474	0.111899	0.996474	+	215	Mobile element protein
Edactr2094	113	208.1	641	2927	4.5663	0.0727529	0.996474	0.0741579	0.996474	+	464	Mobile element protein
Edactr2497	178.1	357.3	1126	5081	4.51243	0.0465043	0.996474	0.0478847	0.996474	+	299	Mobile element protein
Edactr2607	231.8	420	1312	5919	4.51143	0.0579584	0.996474	0.0592703	0.996474	+	452	Mobile element protein
Edactr3044	33.7	58.8	187	843	4.50802	0.437785	0.996474	0.436085	0.996474	+	122	Mobile element protein
Edactr2977	145.6	282.3	832	3732	4.48558	0.123309	0.996474	0.124556	0.996474	+	125	Mobile element protein
Edactr2634	21	33.8	113	502	4.44248	0.509324	0.996474	0.50825	0.996474	+	203	Putative virulence protein, similarity to transposases
Edactr1001	16.5	66	259	1142	4.40927	0.297652	0.996474	0.264777	0.996474	+	2222	DNA topoisomerase III (EC 5.99.1.2)
Edactr3082	31	57.3	173	756	4.36994	0.312671	0.996474	0.311658	0.996474	+	191	Mobile element protein
Edactr2624	26.7	38.1	145	633	4.36552	0.575625	0.996474	0.575436	0.996474	+	254	Phage protein
Edactr1416	20.8	24.9	109	473	4.33945	0.894521	0.996474	0.894489	0.996474	+	128	Hypothetical protein
Edactr2920	80.9	109.5	445	1910	4.29213	0.584493	0.996474	0.584546	0.996474	+	131	Hypothetical protein
Edactr3095	43.6	81.9	235	1001	4.25957	0.344064	0.996474	0.342548	0.996474	+	113	Hypothetical protein
Edactr3070	128	202.7	726	3084	4.24793	0.191074	0.996474	0.192169	0.996474	+	293	Mobile element protein
Edactr0100	9.1	15.5	325	1372	4.22154	0.670502	0.996474	0.666577	0.996474	+	122	Mobile element protein
Edactr0957	49.4	94.1	1639	6907	4.21415	0.14627	0.996474	0.147265	0.996474	+	314	Mobile element protein
Edactr1402	164.7	291.9	925	3860	4.17297	0.0885129	0.996474	0.089895	0.996474	+	317	Mobile element protein
Edactr2954	67	111.5	382	1562	4.08901	0.166659	0.996474	0.167857	0.996474	+	491	Mobile element protein
Edactr2580	46.9	74.5	251	1024	4.07968	0.244205	0.996474	0.245122	0.996474	+	482	Mobile element protein
Edactr1994	12	15	220	893	4.05909	0.778819	0.996474	0.778597	0.996474	+	278	Mobile element protein
Edactr1800	25.6	28.5	131	531	4.05344	0.89587	0.996474	0.895843	0.996474	+	116	Hypothetical protein
Edactr2958	38.2	65.8	213	863	4.05164	0.26608	0.996474	0.266514	0.996474	+	293	Mobile element protein
Edactr2102	8.6	15.6	333	1339	4.02102	0.638795	0.996474	0.63569	0.996474	+	179	Hypothetical protein
Edactr2342	19.3	24.7	94	377	4.01064	0.783417	0.996474	0.783233	0.996474	+	176	Mobile element protein
*p-values from EDGE-pro run with non-arbitrary assignment of multi-mapping reads are shown

## Sheet: under-RPKM
Id	Avg_coverage_BLACK	Average_coverage_GREEN	RPKM_BLACK	RPKM_GREEN	BLACK/GREEN (RPKM)	p-value*_Wald	padj*_Wald	p-value*_LRT	padj*_LRT	Strand	Length_gene	Product
Edactr2925	103.7	8.3	3857	37	104.243	0.350228	0.996474	0.232135	0.996474	+	125	Mobile element protein
Edactr1393	14.5	6.9	476	23	20.6957	0.492255	0.996474	0.486103	0.996474	+	251	Hypothetical protein, similar to transposases of Edwardsiella, Erwinia etc (blastx)
Edactr0854	19.7	7.8	374	29	12.8966	0.352782	0.996474	0.339863	0.996474	+	197	ABC-type amino acid transport/signal transduction systems, periplasmic component/domain
Edactr0431	13.5	9.5	361	33	10.9394	0.686781	0.996474	0.685512	0.996474	+	242	Type IV pilus biogenesis protein PilQ
Edactr2172	8.5	6.6	179	18	9.94444	0.887357	0.996474	0.887063	0.996474	+	125	Hypothetical protein
Edactr3169	87.9	50.8	2131	242	8.80579	0.34615	0.996474	0.346051	0.996474	+	167	Mobile element protein
Edactr2850	7.3	6.3	171	20	8.55	0.887357	0.996474	0.887063	0.996474	+	116	Hypothetical protein
Edactr1075	17.3	13.6	477	56	8.51786	0.803637	0.996474	0.803457	0.996474	+	248	Protein yciN, uncharacterized
Edactr2249	10.2	6.7	221	26	8.5	0.746476	0.996474	0.745755	0.996474	+	311	33 kDa chaperonin (Heat shock protein 33) (HSP33)
Edactr1223	19.6	12	365	43	8.48837	0.450175	0.996474	0.44857	0.996474	+	374	Decarboxylase family protein
Edactr1642	16.3	10.1	336	40	8.4	0.347709	0.996474	0.347906	0.996474	+	1055	DNA ligase (EC 6.5.1.2), repair?
Edactr0853	16.3	11.3	387	47	8.23404	0.635403	0.996474	0.635113	0.996474	+	494	ABC-type amino acid transport/signal transduction systems, periplasmic component/domain
Edactr2126	14	11.6	315	44	7.15909	0.879868	0.996474	0.879775	0.996474	+	182	Protein YcaR in KDO2-Lipid A biosynthesis cluster
Edactr1876	11.5	6.8	231	33	7	0.580733	0.996474	0.578019	0.996474	+	314	Hypothetical protein
Edactr1009	9.8	8.3	215	31	6.93548	0.869581	0.996474	0.869443	0.996474	+	221	LysR-family transcriptional regulator clustered with PA0057
Edactr3192	32.1	23.3	711	109	6.52294	0.697565	0.996474	0.697211	0.996474	+	191	Mobile element protein
Edactr0459	10.6	10.9	285	44	6.47727	0.899431	0.996474	0.899431	0.996474	+	1067	Histidinol-phosphate aminotransferase (EC 2.6.1.9), aminoacid biosynthesis
Edactr1169	15.7	12.9	334	52	6.42308	0.827614	0.996474	0.827526	0.996474	+	314	Cold shock protein CspD
Edactr1700	20.2	13.9	374	59	6.33898	0.663563	0.996474	0.662429	0.996474	+	197	Putative membrane protein
Edactr2360	16.8	10.4	247	40	6.175	0.667368	0.996474	0.664183	0.996474	+	116	Hypothetical protein
Edactr1733	24.2	17.3	430	72	5.97222	0.368202	0.996474	0.368753	0.996474	+	1406	HtrA protease/chaperone protein
Edactr2083	8.2	10.8	226	39	5.79487	0.973667	0.996474	0.973665	0.996474	+	149	Hypothetical protein
Edactr0792	16.4	16.5	440	77	5.71429	0.958104	0.996474	0.958101	0.996474	+	224	Magnesium and cobalt efflux protein CorC
Edactr2078	22.7	20.1	527	95	5.54737	0.872417	0.996474	0.872373	0.996474	+	194	Putative permease PerM (= YfgO)
Edactr1358	12.2	9.3	193	38	5.07895	0.677763	0.996474	0.677234	0.996474	+	422	Type I restriction-modification system, DNA-methyltransferase subunit M (EC 2.1.1.72), can protect bacteria against invading foreign DNA
Edactr3101	20.9	16.4	380	75	5.06667	0.757286	0.996474	0.757127	0.996474	+	293	Mobile element protein
Edactr2200	46.6	24.9	561	112	5.00893	0.0846615	0.996474	0.0861031	0.996474	+	1271	Phosphoenolpyruvate carboxykinase [ATP] (EC 4.1.1.49), involved in: glycolysis / gluconeogenesis, TCA cycle, pyruvate metabolism, secondary metabolism
Edactr1398	41.3	25.7	588	118	4.98305	0.277381	0.996474	0.278036	0.996474	+	581	Phosphoheptose isomerase 1 (EC 5.3.1.-), in gram- bacteria involved in biosynthesis of ADP-L-glycero-β-D-manno-heptose, which is utilized for assembly of the lipopolysaccharide inner core
Edactr1766	11.3	10.9	229	46	4.97826	0.971653	0.996474	0.971651	0.996474	+	152	Mobile element protein
Edactr2710	9.8	7	149	30	4.96667	0.797459	0.996474	0.796997	0.996474	+	269	Hypothetical protein
Edactr1910	15.2	14.2	273	58	4.7069	0.898382	0.996474	0.898383	0.996474	+	1145	Nicotinate phosphoribosyltransferase (EC 2.4.2.11), pyridine nucleotide recycling
Edactr0696	33.3	17.9	360	77	4.67532	0.223723	0.996474	0.223723	0.996474	+	500	Aspartate 1-decarboxylase (EC 4.1.1.11)
Edactr1234	15.4	12.3	260	57	4.5614	0.786798	0.996474	0.786658	0.996474	+	347	Exodeoxyribonuclease V beta chain (EC 3.1.11.5), DNA repair?
Edactr2192	21.9	24.2	467	105	4.44762	0.901792	0.996474	0.901787	0.996474	+	275	Hypothetical protein
Edactr1184	37.6	21.2	411	95	4.32632	0.275324	0.996474	0.275102	0.996474	+	389	ATP-dependent helicase HrpB, uncharacterized
Edactr2673	16.8	19.7	358	83	4.31325	0.803425	0.996474	0.803357	0.996474	+	293	Mobile element protein
Edactr2106	24.9	18.1	338	81	4.17284	0.418886	0.996474	0.419296	0.996474	+	1091	Aspartate-semialdehyde dehydrogenase (EC 1.2.1.11)
Edactr0073	27.9	24.3	430	104	4.13462	0.701558	0.996474	0.701615	0.996474	+	1229	Cell wall endopeptidase, family M23/M37
Edactr1222	12.9	14.5	230	57	4.03509	0.899905	0.996474	0.899892	0.996474	+	326	Mobile element protein
Edactr0196	26.6	21.9	403	100	4.03	0.691034	0.996474	0.691034	0.996474	+	476	PTS system nitrogen-specific IIA component, PtsN, carbohydrate transport
Edactr0007	45.3	31	559	139	4.02158	0.237142	0.996474	0.23807	0.996474	+	1361	UDP-N-acetylmuramoylalanyl-D-glutamyl-2,6-diaminopimelate--D-alanyl-D-alanine ligase (EC 6.3.2.10), involved in synthesis of a cell-wall peptide
*p-values from EDGE-pro run with non-arbitrary assignment of multi-mapping reads are shown

## Sheet: over-DESeq2
Id	Avg_coverage_BLACK	Avg_coverage_GREEN	RPKM_BLACK	RPKM_GREEN	GREEN/BLACK (RPKM)	p-value*_Wald	padj*_Wald	p-value*_LRT	padj*_LRT	Strand	Length_gene	Product	Concordance with RPKM
Edactr2003	6	20.1	225	1564	6.95111	0.0269729	0.996474	0.0267742	0.996474	+	1556	MobB protein	yes
Edactr2283	239.6	470.6	1359	7128	5.24503	0.028015	0.996474	0.0291599	0.996474	+	1088	Mobile element protein, transposase-mut superfamily domain	yes
Edactr1758	63.2	161.7	644	2308	3.58385	0.0325971	0.996474	0.0337084	0.996474	+	299	Mobile element protein, insE** domain	no
Edactr2687	98.7	231.7	548	4077	7.43978	0.0343257	0.996474	0.0356285	0.996474	+	293	Mobile element protein, transposase-mut superfamily domain	yes
Edactr2706	173.4	343.7	985	7358	7.47005	0.0360715	0.996474	0.037333	0.996474	+	617	Mobile element protein, transposase-mut superfamily and IS285** domain	yes
Edactr1486	533.4	944.4	5366	10574	1.97056	0.0422151	0.996474	0.0433973	0.996474	+	842	PvcB protein	no
Edactr2497	178.1	357.3	1126	5081	4.51243	0.0465043	0.996474	0.0478847	0.996474	+	299	Mobile element protein	yes
*p-values from EDGE-pro run with non-arbitrary assignment of multi-mapping reads are shown, but selected genes showed significant p-values in both EDGE-pro runs and in both tests, Wald and LRT
** transposase and inactivated derivatives
